# Supplementary material for: Mitochondrial KMT9 methylates DLAT to control pyruvate dehydrogenase activity and prostate cancer growth
Source: Nat Commun. 2025 Jan 30;16:1191. doi: 10.1038/s41467-025-56492-8 (PMC11782658; doi:10.1038/s41467-025-56492-8)
Supplement: Supplementary file 3 — Supplementary Data 1 [file 41467_2025_56492_MOESM3_ESM.xlsx]

## Sheet: Supplementary Data 1_sheet 1
Supplementary Data 1_sheet 1
List of all proteins co-immunoprecipitated with KMT9a using two different antibodies targeting the C-terminus (27630) and N-terminus (28445) of KMT9a, followed by LC-MS/MS analysis. Statistical significance of the differences (anti-KMT9α vs IgG) in protein abundance was calculated using two-sided Student's t test with false discovery rate (FDR) adjustment. Proteins identified by both antibodies r…
LFQ intensity anti-KMT927630_r1	LFQ intensity anti-KMT927630_r2	LFQ intensity anti-KMT927630_r3	LFQ intensity N6AMT1-28445_r1	LFQ intensity N6AMT1-28445_r2	LFQ intensity N6AMT1-28445_r3	LFQ intensity rIgG_r1	LFQ intensity rIgG_r2	LFQ intensity rIgG_r3	N: Peptides	N: Razor + unique peptides	N: Unique peptides	N: Sequence coverage [%]	N: Unique + razor sequence coverage [%]	N: Unique sequence coverage [%]	N: Mol. weight [kDa]	N: Q-value	N: Score	N: Intensity	N: MS/MS count	T: Protein IDs	T: Majority protein IDs	T: Uniprot	T: id
17.7564	17.8826	18.0718	18.9596	18.6999	NaN	NaN	NaN	NaN	8	8	8	6	6	6	194.31	0	50.781	124700000	15	sp|Q9Y5S2|MRCKB_HUMAN;tr|H0YLY0|H0YLY0_HUMAN;tr|A0A0A0MRJ0|A0A0A0MRJ0_HUMAN;sp|Q5VT25|MRCKA_HUMAN	sp|Q9Y5S2|MRCKB_HUMAN	Q9Y5S2	654
23.8551	23.1542	23.3307	26.8356	25.615	24.4299	NaN	NaN	NaN	8	8	8	36.4	36.4	36.4	22.957	0	59.823	241970000	13	sp|Q9Y5N5|N6MT1_HUMAN	sp|Q9Y5N5|N6MT1_HUMAN	Q9Y5N5	652
23.3498	23.1034	23.3055	NaN	NaN	NaN	NaN	NaN	NaN	9	9	9	18.8	18.8	18.8	51.976	0	65.285	126030000	15	sp|Q9Y512|SAM50_HUMAN	sp|Q9Y512|SAM50_HUMAN	Q9Y512	648
NaN	19.9582	19.6514	NaN	NaN	NaN	NaN	NaN	NaN	2	2	2	1.5	1.5	1.5	209.52	0	11.475	22588000	3	sp|Q9Y4B5|MTCL1_HUMAN	sp|Q9Y4B5|MTCL1_HUMAN	Q9Y4B5	645
19.379	19.5076	20.2968	19.13	20.5003	19.7325	18.6744	NaN	NaN	13	13	13	36.2	36.2	36.2	50.227	0	166.84	343920000	26	sp|Q9Y265|RUVB1_HUMAN;tr|H7C4G5|H7C4G5_HUMAN;tr|E7ETR0|E7ETR0_HUMAN;tr|J3QLR1|J3QLR1_HUMAN;tr|H7C4I3|H7C4I3_HUMAN	sp|Q9Y265|RUVB1_HUMAN	Q9Y265	635
22.1086	22.0868	21.8331	23.5968	23.3329	23.72	23.2163	23.5509	23.362	8	8	8	4.8	4.8	4.8	299.61	0	76.558	317360000	38	sp|Q9UQ35|SRRM2_HUMAN;tr|I3L1C0|I3L1C0_HUMAN;tr|A0A087X1W1|A0A087X1W1_HUMAN;tr|I3L1I8|I3L1I8_HUMAN;tr|I3L182|I3L182_HUMAN;tr|I3L4D8|I3L4D8_HUMAN	sp|Q9UQ35|SRRM2_HUMAN	Q9UQ35	633
21.5614	21.5434	21.2529	NaN	NaN	NaN	NaN	NaN	NaN	4	4	4	11.7	11.7	11.7	96.723	0	35.84	34362000	8	sp|Q9UPN7|PP6R1_HUMAN	sp|Q9UPN7|PP6R1_HUMAN	Q9UPN7	630
23.7863	23.9909	23.8041	NaN	NaN	NaN	NaN	NaN	NaN	17	17	17	27.2	27.2	27.2	85.652	0	187.27	191850000	34	sp|Q9ULW0|TPX2_HUMAN	sp|Q9ULW0|TPX2_HUMAN	Q9ULW0	623
29.0273	28.2062	28.9151	19.5372	NaN	NaN	NaN	NaN	NaN	33	31	31	40.5	39.2	39.2	79.154	0	323.31	5564200000	91	sp|Q9UEY8|ADDG_HUMAN	sp|Q9UEY8|ADDG_HUMAN	Q9UEY8	612
19.9738	19.7974	19.8373	NaN	NaN	NaN	NaN	NaN	NaN	2	2	2	6.5	6.5	6.5	56.084	0	25.041	39991000	16	sp|Q9P258|RCC2_HUMAN	sp|Q9P258|RCC2_HUMAN	Q9P258	608
NaN	19.4627	19.855	NaN	NaN	NaN	NaN	NaN	NaN	3	3	3	12.9	12.9	12.9	43.614	0	18.379	22746000	6	sp|Q9NX58|LYAR_HUMAN;tr|D6RDJ1|D6RDJ1_HUMAN	sp|Q9NX58|LYAR_HUMAN	Q9NX58	597
21.8107	21.195	21.4951	NaN	22.9474	NaN	NaN	NaN	NaN	3	3	3	13.9	13.9	13.9	33.216	0	46.994	117530000	6	sp|Q9NWB6|ARGL1_HUMAN	sp|Q9NWB6|ARGL1_HUMAN	Q9NWB6	594
21.8953	21.8776	22.1812	22.2175	21.6611	NaN	22.3681	22.7044	22.4805	7	7	7	13.4	13.4	13.4	87.343	0	48.465	142600000	18	sp|Q9NR30|DDX21_HUMAN	sp|Q9NR30|DDX21_HUMAN	Q9NR30	586
20.5952	20.5198	20.21	20.6318	20.4169	20.784	20.7495	20.8467	20.7808	3	3	3	14.4	14.4	14.4	35.582	0	18.609	53673000	8	sp|Q9H7B2|RPF2_HUMAN;tr|Q5VXN0|Q5VXN0_HUMAN	sp|Q9H7B2|RPF2_HUMAN	Q9H7B2	573
26.9864	27.2837	27.4017	17.9605	18.8952	18.5145	17.7551	17.7833	20.0804	20	20	20	48.1	48.1	48.1	40.235	0	323.31	1866600000	60	sp|Q9H6F5|CCD86_HUMAN;tr|H0YG79|H0YG79_HUMAN	sp|Q9H6F5|CCD86_HUMAN	Q9H6F5	570
22.3027	22.2666	22.2433	NaN	NaN	NaN	NaN	NaN	NaN	5	5	5	10.9	10.9	10.9	92.622	0	48.538	61734000	9	sp|Q9C0C4|SEM4C_HUMAN	sp|Q9C0C4|SEM4C_HUMAN	Q9C0C4	555
19.8997	19.8089	19.9284	NaN	19.2704	20.2665	20.1039	20.4758	20.4641	4	4	4	7.9	7.9	7.9	73.964	0	26.19	38192000	9	sp|Q9BZE4|NOG1_HUMAN	sp|Q9BZE4|NOG1_HUMAN	Q9BZE4	554
25.5586	25.3676	25.3405	25.0403	24.9434	24.912	25.9443	26.4168	26.5023	14	14	1	77.8	77.8	8.7	13.989	0	179.65	1850100000	81	sp|Q99879|H2B1M_HUMAN;sp|Q99880|H2B1L_HUMAN;sp|Q99877|H2B1N_HUMAN;sp|Q93079|H2B1H_HUMAN;sp|Q5QNW6|H2B2F_HUMAN;sp|P62807|H2B1C_HUMAN;sp|P58876|H2B1D_HUMAN;tr|U3KQK0|U3KQK0_HUMAN;sp|Q96A08|H2B1A_HUMAN	sp|Q99879|H2B1M_HUMAN;sp|Q99880|H2B1L_HUMAN;sp|Q99877|H2B1N_HUMAN;sp|Q93079|H2B1H_HUMAN;sp|Q5QNW6|H2B2F_HUMAN;sp|P62807|H2B1C_HUMAN;sp|P58876|H2B1D_HUMAN;tr|U3KQK0|U3KQK0_HUMAN	Q99879	540
21.501	21.05	20.9368	NaN	NaN	NaN	21.7628	21.4277	22.0914	5	1	0	48.4	14.1	0	13.936	0	6.9602	60311000	5	sp|Q99878|H2A1J_HUMAN;sp|Q96KK5|H2A1H_HUMAN;sp|Q9BTM1|H2AJ_HUMAN;sp|P20671|H2A1D_HUMAN;sp|P0C0S8|H2A1_HUMAN;tr|A0A0U1RR32|A0A0U1RR32_HUMAN;tr|A0A0U1RRH7|A0A0U1RRH7_HUMAN;tr|H0YFX9|H0YFX9_HUMAN	sp|Q99878|H2A1J_HUMAN;sp|Q96KK5|H2A1H_HUMAN;sp|Q9BTM1|H2AJ_HUMAN;sp|P20671|H2A1D_HUMAN;sp|P0C0S8|H2A1_HUMAN;tr|A0A0U1RR32|A0A0U1RR32_HUMAN;tr|A0A0U1RRH7|A0A0U1RRH7_HUMAN	Q99878	141
20.1572	20.5088	20.1417	NaN	20.9125	NaN	20.7243	21.0132	20.8904	3	3	3	4.9	4.9	4.9	69.491	0	18.258	47012000	10	sp|Q96PK6|RBM14_HUMAN	sp|Q96PK6|RBM14_HUMAN	Q96PK6	527
20.2923	20.4099	20.7598	NaN	21.2215	NaN	19.1135	NaN	24.2881	7	7	7	23.5	23.5	23.5	34.93	0	41.748	64780000	11	sp|Q96AG4|LRC59_HUMAN	sp|Q96AG4|LRC59_HUMAN	Q96AG4	512
24.9125	24.7115	24.5286	25.3967	24.532	25.5223	25.8314	25.9533	26.0481	5	5	1	47.7	47.7	13.8	14.105	0	150.08	1157500000	54	sp|Q93077|H2A1C_HUMAN;sp|Q7L7L0|H2A3_HUMAN;sp|P04908|H2A1B_HUMAN;sp|Q8IUE6|H2A2B_HUMAN;tr|A0A3B3IS11|A0A3B3IS11_HUMAN;sp|P16104|H2AX_HUMAN	sp|Q93077|H2A1C_HUMAN;sp|Q7L7L0|H2A3_HUMAN;sp|P04908|H2A1B_HUMAN;sp|Q8IUE6|H2A2B_HUMAN;tr|A0A3B3IS11|A0A3B3IS11_HUMAN;sp|P16104|H2AX_HUMAN	Q93077	114
19.7539	20.3186	19.8998	NaN	NaN	NaN	NaN	NaN	NaN	5	2	2	9.6	3.7	3.7	46.295	0	11.62	25422000	3	sp|Q92901|RL3L_HUMAN	sp|Q92901|RL3L_HUMAN	Q92901	506
18.7209	18.9335	19.3221	NaN	NaN	NaN	NaN	NaN	NaN	3	3	3	21.1	21.1	21.1	22.487	0	20.988	9177500	3	sp|Q92522|H1X_HUMAN	sp|Q92522|H1X_HUMAN	Q92522	499
21.3952	21.4571	21.0522	NaN	20.5335	NaN	21.3854	NaN	21.6838	3	3	3	14.2	14.2	14.2	41.401	0	26.101	58264000	11	sp|Q8TDN6|BRX1_HUMAN	sp|Q8TDN6|BRX1_HUMAN	Q8TDN6	495
21.4752	21.5428	21.2503	NaN	NaN	NaN	NaN	NaN	NaN	5	5	5	12.7	12.7	12.7	44.965	0	52.285	134150000	12	sp|Q8NC51|PAIRB_HUMAN	sp|Q8NC51|PAIRB_HUMAN	Q8NC51	490
NaN	NaN	20.2877	21.5975	21.5203	NaN	NaN	NaN	NaN	2	2	2	18.1	18.1	18.1	18.177	0	12.266	28449000	2	sp|Q8N9Q2|SR1IP_HUMAN	sp|Q8N9Q2|SR1IP_HUMAN	Q8N9Q2	488
19.7481	19.7582	19.6712	NaN	NaN	NaN	NaN	NaN	NaN	2	2	2	18.9	18.9	18.9	13.903	0	11.74	21249000	4	sp|Q8N726|ARF_HUMAN	sp|Q8N726|ARF_HUMAN	Q8N726	487
20.5396	20.6771	20.8028	NaN	NaN	NaN	20.7061	20.766	20.7142	5	5	5	10.3	10.3	10.3	96.557	0	30.86	56542000	7	sp|Q8IY81|SPB1_HUMAN	sp|Q8IY81|SPB1_HUMAN	Q8IY81	482
23.7197	23.3557	23.1949	23.5225	23.6374	23.5498	22.3455	22.8596	22.82	6	6	2	28.4	28.4	6.2	26.888	0	128.91	326650000	41	sp|Q86V81|THOC4_HUMAN	sp|Q86V81|THOC4_HUMAN	Q86V81	478
20.375	20.5116	20.5793	NaN	NaN	NaN	NaN	NaN	NaN	2	2	2	7.1	7.1	7.1	44.993	0	12.168	18723000	3	sp|Q5T7V8|GORAB_HUMAN	sp|Q5T7V8|GORAB_HUMAN	Q5T7V8	448
22.8762	22.7082	22.3793	22.6715	22.8125	22.8823	22.9547	23.0492	23.0466	2	2	2	23.5	23.5	23.5	6.3225	0	14.128	266980000	20	sp|Q59GN2|R39L5_HUMAN;sp|P62891|RL39_HUMAN	sp|Q59GN2|R39L5_HUMAN;sp|P62891|RL39_HUMAN	Q59GN2	324
20.3873	20.4485	19.6415	21.3558	21.0245	21.4185	21.4324	21.8775	21.5105	4	4	3	5.4	5.4	4.2	102.64	0	25.056	76092000	13	sp|Q15424|SAFB1_HUMAN;tr|K7ES42|K7ES42_HUMAN	sp|Q15424|SAFB1_HUMAN	Q15424	424
21.2973	22.0104	21.5094	23.1399	22.7329	23.1319	22.9017	23.4403	23.1244	9	9	8	25.5	25.5	25.5	54.231	0	97.029	210600000	34	sp|Q15233|NONO_HUMAN;tr|C9IZL7|C9IZL7_HUMAN;tr|H7C367|H7C367_HUMAN;tr|C9JYS8|C9JYS8_HUMAN;tr|C9JJ13|C9JJ13_HUMAN;tr|C9J4X2|C9J4X2_HUMAN	sp|Q15233|NONO_HUMAN	Q15233	420
NaN	20.6225	19.8504	NaN	NaN	NaN	NaN	NaN	NaN	2	2	2	9.6	9.6	9.6	41.193	0	13.379	25654000	6	sp|Q15050|RRS1_HUMAN	sp|Q15050|RRS1_HUMAN	Q15050	414
19.7104	19.5763	19.7916	NaN	20.6232	NaN	19.55	NaN	19.9862	3	3	3	6.9	6.9	6.9	68.047	0	17.68	30859000	4	sp|Q15046|SYK_HUMAN	sp|Q15046|SYK_HUMAN	Q15046	413
19.5334	19.4893	19.0052	NaN	NaN	NaN	NaN	NaN	NaN	3	3	3	7.4	7.4	7.4	87.133	0	17.392	21545000	4	sp|Q14694|UBP10_HUMAN;tr|H3BNS8|H3BNS8_HUMAN;tr|H3BQP1|H3BQP1_HUMAN;tr|H3BNA1|H3BNA1_HUMAN	sp|Q14694|UBP10_HUMAN	Q14694	408
19.7018	19.5073	19.5673	NaN	NaN	NaN	NaN	NaN	NaN	3	3	3	2.2	2.2	2.2	304.1	0	18.566	14068000	4	sp|Q14573|ITPR3_HUMAN	sp|Q14573|ITPR3_HUMAN	Q14573	407
19.3454	NaN	NaN	20.4319	20.1185	20.41	20.3744	20.7056	NaN	4	3	3	5.8	4.6	4.6	107.47	0	21.483	31141000	4	sp|Q14151|SAFB2_HUMAN	sp|Q14151|SAFB2_HUMAN	Q14151	402
18.6444	19.392	19.7086	NaN	NaN	NaN	NaN	NaN	NaN	3	3	3	4.6	4.6	4.6	125.61	0	18.833	75121000	4	sp|Q13625|ASPP2_HUMAN	sp|Q13625|ASPP2_HUMAN	Q13625	397
23.6034	24.9973	24.1921	NaN	NaN	NaN	NaN	NaN	NaN	26	26	26	11.8	11.8	11.8	301.36	0	217.07	296200000	50	sp|Q13535|ATR_HUMAN;tr|H0Y9K2|H0Y9K2_HUMAN;tr|H0Y8R8|H0Y8R8_HUMAN;tr|H0Y8Y6|H0Y8Y6_HUMAN	sp|Q13535|ATR_HUMAN	Q13535	393
21.3178	21.6773	21.8	21.7935	22.1737	21.7608	21.5613	21.5196	21.154	4	4	4	13.1	13.1	13.1	39.586	0	48.996	125480000	11	sp|Q13247|SRSF6_HUMAN;tr|B4DJK0|B4DJK0_HUMAN;tr|B4DUA4|B4DUA4_HUMAN;sp|Q13243|SRSF5_HUMAN;tr|A0A0D9SEM4|A0A0D9SEM4_HUMAN;sp|Q08170|SRSF4_HUMAN	sp|Q13247|SRSF6_HUMAN	Q13247	386
NaN	NaN	NaN	21.2589	21.5817	21.1356	NaN	NaN	NaN	2	2	2	9.5	9.5	9.5	35.816	0	17.516	6908300	3	sp|Q13011|ECH1_HUMAN	sp|Q13011|ECH1_HUMAN	Q13011	383
20.7944	20.5223	20.4879	NaN	NaN	NaN	NaN	NaN	NaN	5	5	5	2.6	2.6	2.6	238.87	0	30.356	43501000	7	sp|Q12789|TF3C1_HUMAN;tr|H3BRD0|H3BRD0_HUMAN	sp|Q12789|TF3C1_HUMAN	Q12789	377
21.4864	21.9744	21.4582	NaN	22.1284	NaN	21.5712	21.3485	22.0082	8	8	8	6	6	6	629.09	0	67.139	150750000	19	sp|Q09666|AHNK_HUMAN	sp|Q09666|AHNK_HUMAN	Q09666	376
21.1231	21.3002	21.062	21.3311	21.2045	NaN	20.8305	20.9637	20.6627	8	8	8	10	10	10	140.96	0	58.201	77936000	16	sp|Q08211|DHX9_HUMAN	sp|Q08211|DHX9_HUMAN	Q08211	373
21.5876	21.6465	20.9973	NaN	NaN	NaN	NaN	NaN	NaN	2	2	2	5.6	5.6	5.6	48.227	0	14.434	75803000	4	sp|Q07666|KHDR1_HUMAN	sp|Q07666|KHDR1_HUMAN	Q07666	372
21.3841	21.032	21.5605	21.0105	20.2384	NaN	NaN	NaN	NaN	7	7	7	20.3	20.3	20.3	66.022	0	49.321	56549000	19	sp|Q07065|CKAP4_HUMAN	sp|Q07065|CKAP4_HUMAN	Q07065	371
25.2093	25.3514	25.5002	24.2218	24.1207	23.9059	23.4887	23.4585	23.4382	13	13	13	41.7	41.7	41.7	32.728	0	162.76	1135100000	64	sp|Q02878|RL6_HUMAN;tr|F8VZ45|F8VZ45_HUMAN;tr|U3KQR5|U3KQR5_HUMAN;tr|F8VR69|F8VR69_HUMAN;tr|F8VZA3|F8VZA3_HUMAN;tr|F8VWR1|F8VWR1_HUMAN;tr|F8VU16|F8VU16_HUMAN	sp|Q02878|RL6_HUMAN	Q02878	362
19.0916	20.2917	19.6624	NaN	NaN	20.2219	NaN	19.9655	20.2135	3	3	3	4.7	4.7	4.7	113.75	0	19.139	20948000	4	sp|Q02413|DSG1_HUMAN	sp|Q02413|DSG1_HUMAN	Q02413	360
21.0016	21.3568	21.351	20.9501	20.8985	21.2849	21.2039	21.567	21.4569	9	9	9	3.8	3.8	3.8	469.08	0	65.497	132550000	32	sp|P78527|PRKDC_HUMAN	sp|P78527|PRKDC_HUMAN	P78527	343
24.4594	24.5109	24.4983	24.5179	24.9257	24.4722	24.4342	24.0411	23.8171	19	19	5	54.6	54.6	17.3	49.83	0	323.31	828840000	95	sp|P68371|TBB4B_HUMAN;sp|P04350|TBB4A_HUMAN;sp|Q3ZCM7|TBB8_HUMAN;sp|Q9BUF5|TBB6_HUMAN;tr|K7ESM5|K7ESM5_HUMAN;sp|A6NNZ2|TBB8L_HUMAN;tr|M0QY85|M0QY85_HUMAN;tr|Q5SQY0|Q5SQY0_HUMAN;tr|A0A075B736|A0A075B736_HUMAN;tr|M0R0X0|M0R0X0_HUMAN;tr|G3V2A3|G3V2A3_HUMAN;tr|M0R278|M0R278_HUMAN;tr|M0QYM7|M0QYM7_HUMAN;tr|M0R2D3|M0R2D3_HUMAN;tr|M0QX14|M0QX14_HUMAN;tr|M0QY37|M0QY37_HUMAN;tr|M0QZL7|M0QZL7_HUMAN;sp|Q9H4…	sp|P68371|TBB4B_HUMAN;sp|P04350|TBB4A_HUMAN	P68371	340
23.0662	23.7909	24.0224	21.8926	22.4895	21.9516	21.8835	21.393	21.6524	8	8	8	41.9	41.9	41.9	24.831	0	191.21	331500000	26	sp|P62906|RL10A_HUMAN	sp|P62906|RL10A_HUMAN	P62906	326
21.9474	21.2059	21.5986	22.5221	22.9292	22.7033	23.5091	23.7913	23.2529	4	4	4	75.4	75.4	75.4	7.8409	0	31.44	213140000	21	sp|P62857|RS28_HUMAN	sp|P62857|RS28_HUMAN	P62857	321
22.8739	23.179	23.5107	21.3519	NaN	NaN	20.972	20.9263	20.8947	4	4	4	37.4	37.4	37.4	13.015	0	55.895	192470000	16	sp|P62854|RS26_HUMAN;sp|Q5JNZ5|RS26L_HUMAN	sp|P62854|RS26_HUMAN;sp|Q5JNZ5|RS26L_HUMAN	P62854	320
23.8522	23.9056	24.1324	22.6334	23.2474	NaN	23.0763	22.8765	23.6027	8	8	8	53.6	53.6	53.6	13.742	0	223.19	403360000	29	sp|P62851|RS25_HUMAN	sp|P62851|RS25_HUMAN	P62851	319
23.2224	23.5345	23.4142	23.2519	22.9715	22.9457	23.6433	23.6192	23.6976	8	8	8	60.2	60.2	60.2	11.367	0	70.196	455030000	69	sp|P62805|H4_HUMAN	sp|P62805|H4_HUMAN	P62805	315
24.3704	24.3181	24.5553	21.7735	23.8925	23.414	23.7349	23.3972	24.8533	12	12	12	63.2	63.2	63.2	17.718	0	83.263	635330000	47	sp|P62269|RS18_HUMAN;tr|A0A0G2JQH2|A0A0G2JQH2_HUMAN;tr|Q5GGW2|Q5GGW2_HUMAN;tr|J3JS69|J3JS69_HUMAN	sp|P62269|RS18_HUMAN	P62269	305
24.8178	25.0224	25.2722	NaN	NaN	NaN	NaN	NaN	NaN	33	33	33	34.3	34.3	34.3	119.16	0	323.31	1116800000	98	sp|P52732|KIF11_HUMAN	sp|P52732|KIF11_HUMAN	P52732	275
20.6039	20.6505	21.7852	20.8849	20.6682	20.4674	NaN	NaN	20.5703	5	5	5	13	13	13	45.671	0	34.059	66194000	9	sp|P52597|HNRPF_HUMAN;tr|A0A1B0GW42|A0A1B0GW42_HUMAN	sp|P52597|HNRPF_HUMAN	P52597	273
19.4128	19.5809	20.2063	NaN	NaN	NaN	NaN	NaN	NaN	3	3	3	5.2	5.2	5.2	88.367	0	17.838	15959000	3	sp|P50416|CPT1A_HUMAN	sp|P50416|CPT1A_HUMAN	P50416	265
21.9086	22.2896	22.3012	22.2791	23.1922	22.5171	22.4638	22.5583	22.2515	10	10	10	21.5	21.5	21.5	49.541	0	71.174	205040000	41	sp|P49411|EFTU_HUMAN	sp|P49411|EFTU_HUMAN	P49411	260
24.3392	24.5437	24.4798	23.4964	23.1426	22.6363	22.8751	23.1204	22.1318	15	15	15	52.1	52.1	52.1	13.293	0	123.35	614500000	62	sp|P49207|RL34_HUMAN	sp|P49207|RL34_HUMAN	P49207	258
21.1444	21.4445	21.1999	NaN	NaN	22.3269	21.8944	22.3765	22.3234	7	7	7	5.7	5.7	5.7	177.44	0	44.028	81291000	18	sp|P48681|NEST_HUMAN	sp|P48681|NEST_HUMAN	P48681	256
19.9249	19.9052	19.5983	NaN	NaN	20.1099	NaN	NaN	NaN	5	5	5	4.5	4.5	4.5	228.86	0	30.64	27743000	5	sp|P48634|PRC2A_HUMAN	sp|P48634|PRC2A_HUMAN	P48634	254
19.8076	20.0069	20.0784	20.2995	19.9181	20.3216	20.5779	20.6977	20.4613	5	5	5	6.8	6.8	6.8	89.301	0	31.066	37019000	11	sp|P46087|NOP2_HUMAN;tr|F5GWB7|F5GWB7_HUMAN;tr|F5H709|F5H709_HUMAN;tr|F5H359|F5H359_HUMAN;tr|F5H8G6|F5H8G6_HUMAN;tr|F5H5X6|F5H5X6_HUMAN	sp|P46087|NOP2_HUMAN	P46087	244
25.8662	25.5748	25.797	26.7524	27.216	26.6615	27.167	27.3124	26.9248	24	24	24	35.3	35.3	35.3	73.68	0	323.31	2351900000	203	sp|P38646|GRP75_HUMAN;tr|A0A3B3ITI4|A0A3B3ITI4_HUMAN;tr|D6RJI2|D6RJI2_HUMAN;tr|D6RA73|D6RA73_HUMAN;tr|H0YBG6|H0YBG6_HUMAN;tr|A0A3B3ITN1|A0A3B3ITN1_HUMAN	sp|P38646|GRP75_HUMAN	P38646	230
NaN	19.6222	19.4712	NaN	NaN	NaN	20.8025	NaN	NaN	1	1	1	8.1	8.1	8.1	32.996	0.0077399	6.2511	18776000	3	sp|P36542|ATPG_HUMAN	sp|P36542|ATPG_HUMAN	P36542	225
NaN	20.5503	19.6354	NaN	NaN	NaN	21.403	NaN	21.3349	3	3	3	2.6	2.6	2.6	226.53	0	27.712	39865000	8	sp|P35579|MYH9_HUMAN;tr|B1AH99|B1AH99_HUMAN;tr|Q5BKV1|Q5BKV1_HUMAN	sp|P35579|MYH9_HUMAN	P35579	222
NaN	NaN	NaN	24.282	24.7946	24.1376	NaN	NaN	NaN	4	4	4	14.9	14.9	14.9	50.097	0	58.814	60280000	9	sp|P30520|PURA2_HUMAN	sp|P30520|PURA2_HUMAN	P30520	210
23.4358	23.5366	23.8154	21.9183	22.2859	21.728	21.7909	21.4669	21.521	5	5	5	35.2	35.2	35.2	17.818	0	125.96	257810000	22	sp|P30050|RL12_HUMAN	sp|P30050|RL12_HUMAN	P30050	208
19.8161	20.0092	19.6094	NaN	NaN	NaN	NaN	NaN	NaN	3	3	3	16	16	16	31.73	0	18.265	15479000	6	sp|P27105|STOM_HUMAN	sp|P27105|STOM_HUMAN	P27105	199
19.0359	20.4201	18.9388	NaN	NaN	NaN	NaN	NaN	NaN	3	3	3	8.2	8.2	8.2	50.118	0	22.147	25291000	8	sp|P26641|EF1G_HUMAN	sp|P26641|EF1G_HUMAN	P26641	198
20.8149	21.4422	21.192	21.9442	21.9642	22.0283	22.0673	22.4534	22.2741	6	5	5	10.7	9.3	9.3	76.149	0	39.992	115030000	9	sp|P23246|SFPQ_HUMAN;tr|H0Y9K7|H0Y9K7_HUMAN	sp|P23246|SFPQ_HUMAN	P23246	190
23.7045	23.6983	23.7059	25.4553	25.1117	25.4382	24.6454	25.0491	24.6523	16	16	16	50.4	50.4	50.4	37.429	0	262.08	760670000	87	sp|P22626|ROA2_HUMAN;tr|A0A087WUI2|A0A087WUI2_HUMAN	sp|P22626|ROA2_HUMAN	P22626	189
20.8633	21.682	21.341	NaN	21.4092	21.5909	21.8732	22.683	23.0704	1	1	1	23.4	23.4	23.4	11.676	0	8.6803	92330000	13	sp|P17096|HMGA1_HUMAN	sp|P17096|HMGA1_HUMAN	P17096	172
19.926	20.5526	19.7633	23.0812	23.4609	21.5748	NaN	NaN	NaN	2	2	2	5.6	5.6	5.6	61.049	0	14.703	42536000	7	sp|P13674|P4HA1_HUMAN	sp|P13674|P4HA1_HUMAN	P13674	162
20.6325	20.9508	20.3596	NaN	NaN	NaN	NaN	NaN	20.5878	2	2	2	4.2	4.2	4.2	82.704	0	11.657	77697000	6	sp|P13010|XRCC5_HUMAN	sp|P13010|XRCC5_HUMAN	P13010	161
20.0407	20.6123	20.8139	20.1201	NaN	20.1168	20.3511	20.6336	21.4325	4	4	4	5.1	5.1	5.1	90.725	0	23.529	36895000	6	sp|P11387|TOP1_HUMAN;tr|E5RIC7|E5RIC7_HUMAN;sp|Q969P6|TOP1M_HUMAN	sp|P11387|TOP1_HUMAN	P11387	154
23.7239	23.3876	23.7255	22.5188	22.693	22.241	22.5761	22.743	22.7021	15	14	14	31.5	31.5	31.5	72.332	0	103.55	249970000	35	sp|P11021|BIP_HUMAN	sp|P11021|BIP_HUMAN	P11021	149
21.7123	23.0446	22.4994	22.663	22.0552	21.8759	22.8953	22.1697	22.3519	13	13	13	35.4	35.4	35.4	61.054	0	132.74	253270000	46	sp|P10809|CH60_HUMAN;tr|E7EXB4|E7EXB4_HUMAN;tr|E7ESH4|E7ESH4_HUMAN;tr|C9JL25|C9JL25_HUMAN;tr|C9JCQ4|C9JCQ4_HUMAN;tr|C9JL19|C9JL19_HUMAN	sp|P10809|CH60_HUMAN	P10809	148
26.4835	26.9448	26.8304	26.3527	26.5673	26.8822	27.1449	27.5265	28.2263	16	16	2	42.5	42.5	9.6	21.865	0	323.31	4525900000	156	sp|P10412|H14_HUMAN;sp|Q02539|H11_HUMAN;sp|P16401|H15_HUMAN;sp|P22492|H1T_HUMAN	sp|P10412|H14_HUMAN;sp|Q02539|H11_HUMAN	P10412	146
25.6031	25.1127	26.1753	26.7183	27.1501	25.6202	27.4908	27.5037	26.1825	8	8	2	77.4	77.4	24.5	11.265	0	218.26	2153200000	37	sp|P0DOY3|IGLC3_HUMAN	sp|P0DOY3|IGLC3_HUMAN	P0DOY3	145
19.872	20.4854	19.9783	20.8119	NaN	20.9769	20.3174	20.7826	23.5046	7	7	7	9	9	9	113.08	0	44.921	69124000	16	sp|P09874|PARP1_HUMAN;tr|Q5VX84|Q5VX84_HUMAN;tr|Q5VX85|Q5VX85_HUMAN	sp|P09874|PARP1_HUMAN	P09874	139
14.4155	14.2447	14.1433	NaN	15.8829	NaN	17.2401	NaN	15.9948	31	31	31	51	51	51	43.295	0	323.31	3037700000	88	sp|P08559|ODPA_HUMAN;tr|Q5JPU3|Q5JPU3_HUMAN;tr|Q5JPU0|Q5JPU0_HUMAN;tr|Q5JPT9|Q5JPT9_HUMAN;tr|Q5JPU1|Q5JPU1_HUMAN;tr|Q5JPU2|Q5JPU2_HUMAN;sp|P29803|ODPAT_HUMAN	sp|P08559|ODPA_HUMAN	P08559	132
21.3704	22.7565	21.091	21.869	20.7342	21.3205	22.8017	21.288	20.8855	10	10	6	17.7	17.7	11.2	83.263	0	119.09	209640000	27	sp|P08238|HS90B_HUMAN	sp|P08238|HS90B_HUMAN	P08238	131
21.9137	21.5107	21.0536	NaN	NaN	NaN	22.4299	NaN	NaN	8	4	4	11.7	5.3	5.3	84.659	0	30.309	75296000	7	sp|P07900|HS90A_HUMAN;tr|G3V2J8|G3V2J8_HUMAN;sp|Q58FF7|H90B3_HUMAN;sp|Q14568|HS902_HUMAN;sp|Q58FF8|H90B2_HUMAN;sp|Q58FF6|H90B4_HUMAN	sp|P07900|HS90A_HUMAN	P07900	129
NaN	20.8019	20.6772	NaN	NaN	NaN	NaN	NaN	NaN	11	2	0	69	11.9	0	13.904	0	17.494	49383000	9	sp|P06899|H2B1J_HUMAN;sp|Q6DRA6|H2B2D_HUMAN;sp|Q6DN03|H2B2C_HUMAN	sp|P06899|H2B1J_HUMAN	P06899	123
26.3807	26.0952	25.9946	24.8845	25.4799	24.7085	26.1131	24.9288	26.4042	14	14	14	69	69	69	32.575	0	319.05	2410200000	93	sp|P06748|NPM_HUMAN;tr|E5RI98|E5RI98_HUMAN	sp|P06748|NPM_HUMAN	P06748	122
22.6683	23.2093	23.2953	22.9995	22.935	22.8811	22.8609	22.9063	22.7734	6	6	3	21.1	21.1	12.8	32.852	0	56.532	301990000	14	sp|P05141|ADT2_HUMAN;sp|P12235|ADT1_HUMAN;tr|V9GYG0|V9GYG0_HUMAN;sp|Q9H0C2|ADT4_HUMAN	sp|P05141|ADT2_HUMAN;sp|P12235|ADT1_HUMAN	P05141	116
22.5286	22.1411	23.2584	24.075	24.799	23.8473	24.5777	24.381	23.548	3	3	3	32.2	32.2	32.2	12.575	0	41.188	369480000	31	sp|P04433|KV311_HUMAN;sp|A0A0A0MRZ8|KVD11_HUMAN	sp|P04433|KV311_HUMAN;sp|A0A0A0MRZ8|KVD11_HUMAN	P04433	32
22.444	21.799	24.0082	22.8505	24.8002	22.7735	25.4639	24.3598	23.1471	5	5	5	74.8	74.8	74.8	11.765	0	108.4	377760000	26	sp|P01834|IGKC_HUMAN	sp|P01834|IGKC_HUMAN	P01834	104
20.5468	20.2596	NaN	21.3479	21.7437	21.3787	21.7096	21.6527	21.3427	2	2	2	29.1	29.1	29.1	12.283	0	12.067	56186000	7	sp|P01700|LV147_HUMAN;sp|P01699|LV144_HUMAN	sp|P01700|LV147_HUMAN;sp|P01699|LV144_HUMAN	P01700	102
23.4718	23.3187	24.8333	NaN	24.3661	23.7014	25.8934	24.7976	24.4309	3	3	2	46.6	46.6	26.7	12.557	0	20.053	591850000	16	sp|P01619|KV320_HUMAN	sp|P01619|KV320_HUMAN	P01619	100
20.8842	20.8242	20.1777	NaN	NaN	20.3381	21.9316	NaN	19.8148	6	6	5	16	16	12.3	36.688	0	38.588	99740000	11	sp|P00338|LDHA_HUMAN;tr|F5GXH2|F5GXH2_HUMAN;tr|F5GYU2|F5GYU2_HUMAN;tr|F5GXY2|F5GXY2_HUMAN;tr|F5H5G7|F5H5G7_HUMAN;tr|F5H155|F5H155_HUMAN;tr|A0A087WUM2|A0A087WUM2_HUMAN;tr|G3XAP5|G3XAP5_HUMAN;tr|F5H245|F5H245_HUMAN;sp|Q6ZMR3|LDH6A_HUMAN;sp|P07864|LDHC_HUMAN	sp|P00338|LDHA_HUMAN	P00338	97
NaN	NaN	NaN	26.4687	27.2593	26.5087	NaN	NaN	NaN	12	12	12	24.3	24.3	24.3	69.5	0	100.09	352800000	18	sp|O95340|PAPS2_HUMAN	sp|O95340|PAPS2_HUMAN	O95340	94
19.8654	20.3153	20.5566	NaN	NaN	NaN	NaN	NaN	NaN	3	3	3	8.5	8.5	8.5	100.29	0	26.998	16457000	5	sp|O76024|WFS1_HUMAN;tr|H0Y9G5|H0Y9G5_HUMAN	sp|O76024|WFS1_HUMAN	O76024	90
NaN	NaN	NaN	22.5475	23.1897	22.6202	NaN	NaN	NaN	2	2	2	6.3	6.3	6.3	54.812	0	13.368	19613000	3	sp|O75844|FACE1_HUMAN	sp|O75844|FACE1_HUMAN	O75844	88
19.5399	18.422	18.2398	NaN	19.3611	NaN	NaN	NaN	20.2448	2	2	2	1.9	1.9	1.9	244.5	0	22.384	19143000	6	sp|O75643|U520_HUMAN	sp|O75643|U520_HUMAN	O75643	86
19.4256	19.4645	NaN	NaN	NaN	NaN	NaN	NaN	NaN	2	2	2	2.8	2.8	2.8	145.83	0	13.489	22979000	4	sp|O75533|SF3B1_HUMAN	sp|O75533|SF3B1_HUMAN	O75533	83
NaN	22.9284	22.1085	NaN	NaN	NaN	NaN	NaN	NaN	13	1	0	69	13.5	0	13.89	0	17.915	114410000	2	sp|O60814|H2B1K_HUMAN;sp|P57053|H2BFS_HUMAN	sp|O60814|H2B1K_HUMAN;sp|P57053|H2BFS_HUMAN	O60814	75
18.2832	18.0747	18.4945	NaN	NaN	NaN	NaN	NaN	NaN	26	26	26	24.4	24.4	24.4	155.64	0	212.73	498790000	47	sp|O14802|RPC1_HUMAN;tr|R4GMX2|R4GMX2_HUMAN;tr|Q7Z755|Q7Z755_HUMAN	sp|O14802|RPC1_HUMAN	O14802	48
21.414	21.3039	22.0265	22.4571	NaN	22.4887	22.5411	22.7213	22.1761	2	2	2	20.5	20.5	20.5	12.814	0	14.203	121770000	11	sp|A0A075B6I0|LV861_HUMAN	sp|A0A075B6I0|LV861_HUMAN	A0A075B6I	28
NaN	NaN	NaN	21.1986	NaN	21.6653	NaN	21.8207	21.9436	3	3	3	12.5	12.5	12.5	36.514	0	25.659	57229000	12	tr|X6RGJ2|X6RGJ2_HUMAN;sp|Q5SSJ5|HP1B3_HUMAN;tr|Q5SWC8|Q5SWC8_HUMAN;tr|B0QZK9|B0QZK9_HUMAN;tr|B0QZK8|B0QZK8_HUMAN;tr|B0QZK4|B0QZK4_HUMAN	tr|X6RGJ2|X6RGJ2_HUMAN;sp|Q5SSJ5|HP1B3_HUMAN;tr|Q5SWC8|Q5SWC8_HUMAN	Q5SSJ5	445
25.4731	25.5942	25.5733	23.7885	24.6667	24.0532	23.3999	23.184	22.915	18	18	18	71	71	71	22.975	0	200.75	1313800000	97	tr|X1WI28|X1WI28_HUMAN;sp|P27635|RL10_HUMAN;tr|F8W7C6|F8W7C6_HUMAN;tr|A0A087WV22|A0A087WV22_HUMAN;tr|H7C123|H7C123_HUMAN;tr|H7C2C5|H7C2C5_HUMAN;sp|Q96L21|RL10L_HUMAN;tr|B8A6G2|B8A6G2_HUMAN;tr|A6QRI9|A6QRI9_HUMAN;tr|H7C2U2|H7C2U2_HUMAN	tr|X1WI28|X1WI28_HUMAN;sp|P27635|RL10_HUMAN;tr|F8W7C6|F8W7C6_HUMAN;tr|A0A087WV22|A0A087WV22_HUMAN	P27635	201
21.0138	NaN	21.3785	22.7217	22.6876	22.9318	22.2281	22.6795	22.3326	2	2	2	4.3	4.3	4.3	46.513	0	14.367	113770000	21	sp|Q9Y383|LC7L2_HUMAN;tr|V9GZ75|V9GZ75_HUMAN;tr|F8WEU3|F8WEU3_HUMAN	sp|Q9Y383|LC7L2_HUMAN;tr|V9GZ75|V9GZ75_HUMAN;tr|F8WEU3|F8WEU3_HUMAN	Q9Y383	639
19.7819	20.047	20.9015	20.7231	20.4132	NaN	21.4329	21.3923	20.0347	10	10	10	10.5	10.5	10.5	170.59	0	63.978	92820000	18	sp|P07814|SYEP_HUMAN;tr|V9GYZ6|V9GYZ6_HUMAN	sp|P07814|SYEP_HUMAN;tr|V9GYZ6|V9GYZ6_HUMAN	P07814	128
19.4947	19.3249	19.2759	NaN	NaN	18.7739	NaN	NaN	NaN	6	6	6	6.2	6.2	6.2	111.54	0	46.859	87261000	11	sp|Q92974|ARHG2_HUMAN;tr|V9GYM8|V9GYM8_HUMAN;tr|V9GYF5|V9GYF5_HUMAN;tr|V9GYG5|V9GYG5_HUMAN;tr|V9GZ14|V9GZ14_HUMAN;tr|V9GYF0|V9GYF0_HUMAN	sp|Q92974|ARHG2_HUMAN;tr|V9GYM8|V9GYM8_HUMAN;tr|V9GYF5|V9GYF5_HUMAN;tr|V9GYG5|V9GYG5_HUMAN;tr|V9GZ14|V9GZ14_HUMAN	Q92974	510
NaN	NaN	19.5459	21.3806	21.5087	23.4502	NaN	NaN	NaN	3	3	3	5.5	5.5	5.5	118.72	0	17.283	19898000	3	sp|Q9P2N5|RBM27_HUMAN;tr|U3KPZ7|U3KPZ7_HUMAN	sp|Q9P2N5|RBM27_HUMAN;tr|U3KPZ7|U3KPZ7_HUMAN	Q9P2N5	610
19.5996	18.9831	19.6345	NaN	19.5187	NaN	NaN	NaN	19.7094	12	12	10	7.4	7.4	5.9	188.15	0	84.288	82837000	22	tr|Q9HBD4|Q9HBD4_HUMAN;tr|A0A2R8Y4P4|A0A2R8Y4P4_HUMAN;sp|P51532|SMCA4_HUMAN;tr|A0A2R8Y7S2|A0A2R8Y7S2_HUMAN;tr|A0A2R8YGP5|A0A2R8YGP5_HUMAN;tr|A0A0A0MT49|A0A0A0MT49_HUMAN;tr|A0A2R8YGG3|A0A2R8YGG3_HUMAN;tr|A0A2R8Y4C5|A0A2R8Y4C5_HUMAN;tr|A0A2R8Y440|A0A2R8Y440_HUMAN;tr|A0A2R8Y6N0|A0A2R8Y6N0_HUMAN;tr|A0A2R8YDA1|A0A2R8YDA1_HUMAN;tr|A0A2R8YG32|A0A2R8YG32_HUMAN;tr|A0A2R8Y7F3|A0A2R8Y7F3_HUMAN;tr|A0A2R8YF80…	tr|Q9HBD4|Q9HBD4_HUMAN;tr|A0A2R8Y4P4|A0A2R8Y4P4_HUMAN;sp|P51532|SMCA4_HUMAN;tr|A0A2R8Y7S2|A0A2R8Y7S2_HUMAN;tr|A0A2R8YGP5|A0A2R8YGP5_HUMAN;tr|A0A0A0MT49|A0A0A0MT49_HUMAN;tr|A0A2R8YGG3|A0A2R8YGG3_HUMAN;tr|A0A2R8Y4C5|A0A2R8Y4C5_HUMAN;tr|A0A2R8Y440|A0A2R8Y440_HUMAN;tr|A0A2R8Y6N0|A0A2R8Y6N0_HUMAN;tr|A0A2R8YDA1|A0A2R8YDA1_HUMAN;tr|A0A2R8YG32|A0A2R8YG32_HUMAN;tr|A0A2R8Y7F3|A0A2R8Y7F3_HUMAN	P51532	269
24.5747	24.8087	24.9419	23.8651	23.9749	23.983	23.5602	23.4927	24.0493	10	10	10	52.8	52.8	52.8	20.252	0	104.43	810750000	40	sp|P62913|RL11_HUMAN;tr|Q5VVC8|Q5VVC8_HUMAN	sp|P62913|RL11_HUMAN;tr|Q5VVC8|Q5VVC8_HUMAN	P62913	328
NaN	18.55	17.7543	19.7243	NaN	NaN	NaN	NaN	NaN	6	6	6	22.3	22.3	22.3	42.07	0	45.432	61350000	13	sp|Q9BX40|LS14B_HUMAN;tr|Q5TBQ1|Q5TBQ1_HUMAN;tr|Q5TBQ0|Q5TBQ0_HUMAN;tr|Q5TBP9|Q5TBP9_HUMAN;tr|A0A0C4DFV2|A0A0C4DFV2_HUMAN	sp|Q9BX40|LS14B_HUMAN;tr|Q5TBQ1|Q5TBQ1_HUMAN;tr|Q5TBQ0|Q5TBQ0_HUMAN	Q9BX40	551
25.2051	25.5337	25.6909	24.1871	23.7857	23.7691	23.4183	23.2736	23.0846	20	20	20	54.9	54.9	54.9	29.995	0	323.31	1214900000	90	sp|P62424|RL7A_HUMAN;tr|Q5T8U2|Q5T8U2_HUMAN;tr|Q5T8U3|Q5T8U3_HUMAN	sp|P62424|RL7A_HUMAN;tr|Q5T8U2|Q5T8U2_HUMAN;tr|Q5T8U3|Q5T8U3_HUMAN	P62424	310
21.3204	21.6273	21.6804	22.2609	22.226	22.1162	22.2327	21.4916	21.6681	7	7	7	19	19	19	50.976	0	50.739	141140000	27	sp|P61978|HNRPK_HUMAN;tr|Q5T6W2|Q5T6W2_HUMAN;tr|S4R457|S4R457_HUMAN;tr|S4R359|S4R359_HUMAN	sp|P61978|HNRPK_HUMAN;tr|Q5T6W2|Q5T6W2_HUMAN	P61978	297
24.4826	25.0657	25.2512	NaN	NaN	NaN	17.0286	NaN	17.531	16	16	12	27.5	27.5	21.3	57.796	0	149.46	405270000	40	tr|Q5SWX3|Q5SWX3_HUMAN;tr|A0A2Q3DQE3|A0A2Q3DQE3_HUMAN;sp|Q13555|KCC2G_HUMAN;tr|H0Y6G2|H0Y6G2_HUMAN;tr|Q8WU40|Q8WU40_HUMAN	tr|Q5SWX3|Q5SWX3_HUMAN;tr|A0A2Q3DQE3|A0A2Q3DQE3_HUMAN;sp|Q13555|KCC2G_HUMAN;tr|H0Y6G2|H0Y6G2_HUMAN;tr|Q8WU40|Q8WU40_HUMAN	Q5SWX3	675
25.6459	25.8329	25.78	24.9642	25.2117	24.9986	24.4777	23.3725	23.8262	20	20	20	69.2	69.2	69.2	24.205	0	323.31	1657200000	113	sp|P62241|RS8_HUMAN;tr|Q5JR95|Q5JR95_HUMAN	sp|P62241|RS8_HUMAN;tr|Q5JR95|Q5JR95_HUMAN	P62241	300
22.4056	22.5798	22.6053	22.7421	23.2935	22.9058	22.8065	22.5669	22.1916	17	4	3	49.8	15	11.5	47.766	0	50.507	235480000	15	tr|Q5JP53|Q5JP53_HUMAN;sp|P07437|TBB5_HUMAN;tr|Q5ST81|Q5ST81_HUMAN;sp|Q13509|TBB3_HUMAN;tr|A0A0B4J269|A0A0B4J269_HUMAN;tr|G3V5W4|G3V5W4_HUMAN;tr|G3V2R8|G3V2R8_HUMAN;tr|G3V3R4|G3V3R4_HUMAN;tr|G3V2N6|G3V2N6_HUMAN	tr|Q5JP53|Q5JP53_HUMAN;sp|P07437|TBB5_HUMAN;tr|Q5ST81|Q5ST81_HUMAN;sp|Q13509|TBB3_HUMAN;tr|A0A0B4J269|A0A0B4J269_HUMAN	P07437	126
NaN	20.0289	19.7948	NaN	NaN	NaN	NaN	NaN	NaN	2	2	2	12.3	12.3	12.3	24.938	0	13.253	22242000	3	tr|Q5HY57|Q5HY57_HUMAN;sp|P50402|EMD_HUMAN	tr|Q5HY57|Q5HY57_HUMAN;sp|P50402|EMD_HUMAN	P50402	264
24.9581	25.2275	25.2925	23.8704	24.3563	23.7914	23.2274	23.5707	23.5014	13	13	13	73.3	73.3	73.3	16.445	0	153.14	1071100000	94	sp|P62249|RS16_HUMAN;tr|M0R3H0|M0R3H0_HUMAN;tr|M0R210|M0R210_HUMAN;tr|M0R1M5|M0R1M5_HUMAN;tr|Q6IPX4|Q6IPX4_HUMAN;tr|M0QX76|M0QX76_HUMAN	sp|P62249|RS16_HUMAN;tr|M0R3H0|M0R3H0_HUMAN;tr|M0R210|M0R210_HUMAN;tr|M0R1M5|M0R1M5_HUMAN;tr|Q6IPX4|Q6IPX4_HUMAN	P62249	302
20.5811	21.5125	21.8431	NaN	NaN	NaN	NaN	NaN	NaN	11	11	11	9	9	9	234.07	0	68.373	39944000	13	tr|M0R300|M0R300_HUMAN;tr|M0R0P8|M0R0P8_HUMAN;sp|Q13459|MYO9B_HUMAN;tr|M0R240|M0R240_HUMAN;tr|M0R332|M0R332_HUMAN;tr|M0QXP0|M0QXP0_HUMAN	tr|M0R300|M0R300_HUMAN;tr|M0R0P8|M0R0P8_HUMAN;sp|Q13459|MYO9B_HUMAN	Q13459	392
23.4108	23.724	24.2965	23.6941	24.094	23.7526	24.4585	24.334	24.7074	12	12	12	77.2	77.2	77.2	16.06	0	323.31	611190000	66	sp|P39019|RS19_HUMAN;tr|M0R2L9|M0R2L9_HUMAN;tr|M0QXK4|M0QXK4_HUMAN;tr|M0QYF7|M0QYF7_HUMAN;tr|M0R140|M0R140_HUMAN;tr|A0A075B6E2|A0A075B6E2_HUMAN	sp|P39019|RS19_HUMAN;tr|M0R2L9|M0R2L9_HUMAN;tr|M0QXK4|M0QXK4_HUMAN;tr|M0QYF7|M0QYF7_HUMAN;tr|M0R140|M0R140_HUMAN	P39019	232
20.8355	21.3983	21.0919	NaN	NaN	NaN	NaN	NaN	NaN	1	1	1	12.3	12.3	12.3	12.803	0	10.079	75148000	11	tr|M0R1M6|M0R1M6_HUMAN;sp|P62987|RL40_HUMAN;tr|M0R2S1|M0R2S1_HUMAN	tr|M0R1M6|M0R1M6_HUMAN;sp|P62987|RL40_HUMAN;tr|M0R2S1|M0R2S1_HUMAN	P62987	332
25.6845	25.6238	25.7342	24.6917	25.0875	24.9795	24.0573	24.05	23.8342	18	18	18	77.5	77.5	77.5	18.565	0	323.31	1686700000	134	sp|P46778|RL21_HUMAN;tr|M0R181|M0R181_HUMAN;tr|G3V1B3|G3V1B3_HUMAN;tr|M0R3I5|M0R3I5_HUMAN	sp|P46778|RL21_HUMAN;tr|M0R181|M0R181_HUMAN;tr|G3V1B3|G3V1B3_HUMAN	P46778	247
25.459	25.5153	25.2904	24.5112	24.8465	24.2465	23.6299	23.7925	23.5567	18	18	18	88.3	88.3	88.3	18.079	0	263.66	1278100000	87	tr|M0R117|M0R117_HUMAN;sp|Q02543|RL18A_HUMAN;tr|M0R1A7|M0R1A7_HUMAN;tr|M0R3D6|M0R3D6_HUMAN;tr|M0R0P7|M0R0P7_HUMAN	tr|M0R117|M0R117_HUMAN;sp|Q02543|RL18A_HUMAN;tr|M0R1A7|M0R1A7_HUMAN;tr|M0R3D6|M0R3D6_HUMAN;tr|M0R0P7|M0R0P7_HUMAN	Q02543	361
19.3198	19.2928	19.3712	18.821	20.212	19.4305	18.1451	NaN	NaN	29	29	29	60	60	60	51.156	0	295.41	479480000	55	sp|Q9Y230|RUVB2_HUMAN;tr|M0R0Y3|M0R0Y3_HUMAN;tr|X6R2L4|X6R2L4_HUMAN;tr|M0QXI6|M0QXI6_HUMAN;tr|M0R0Z0|M0R0Z0_HUMAN;tr|M0QXZ7|M0QXZ7_HUMAN;tr|A0A1W2PS48|A0A1W2PS48_HUMAN	sp|Q9Y230|RUVB2_HUMAN;tr|M0R0Y3|M0R0Y3_HUMAN	Q9Y230	634
21.7864	22.1696	21.764	22.874	22.3119	22.9884	23.4279	23.5823	23.4833	7	7	7	35.1	35.1	35.1	24.544	0	57.519	188630000	38	tr|M0R0P1|M0R0P1_HUMAN;tr|M0QXL5|M0QXL5_HUMAN;tr|M0R2Q4|M0R2Q4_HUMAN;sp|P22087|FBRL_HUMAN;tr|M0R2U2|M0R2U2_HUMAN;tr|M0R1H0|M0R1H0_HUMAN;tr|M0R2B0|M0R2B0_HUMAN;tr|M0R299|M0R299_HUMAN	tr|M0R0P1|M0R0P1_HUMAN;tr|M0QXL5|M0QXL5_HUMAN;tr|M0R2Q4|M0R2Q4_HUMAN;sp|P22087|FBRL_HUMAN;tr|M0R2U2|M0R2U2_HUMAN;tr|M0R1H0|M0R1H0_HUMAN;tr|M0R2B0|M0R2B0_HUMAN;tr|M0R299|M0R299_HUMAN	M0R0P1	187
20.8934	22.1321	21.8908	19.9199	20.9162	20.2395	20.3003	19.5122	22.0736	16	16	16	25.4	25.4	25.4	88.549	0	323.31	560660000	44	sp|Q13263|TIF1B_HUMAN;tr|M0R0K9|M0R0K9_HUMAN	sp|Q13263|TIF1B_HUMAN;tr|M0R0K9|M0R0K9_HUMAN	Q13263	387
23.249	23.4367	23.6932	23.6438	23.6183	22.8267	24.1993	24.1774	24.3385	12	12	12	48	48	48	22.391	0	107.48	508910000	49	tr|M0R0F0|M0R0F0_HUMAN;sp|P46782|RS5_HUMAN;tr|M0R0R2|M0R0R2_HUMAN;tr|M0QZN2|M0QZN2_HUMAN	tr|M0R0F0|M0R0F0_HUMAN;sp|P46782|RS5_HUMAN;tr|M0R0R2|M0R0R2_HUMAN;tr|M0QZN2|M0QZN2_HUMAN	P46782	250
25.9309	25.9627	25.8977	24.9292	25.2495	24.9141	24.4124	24.3319	24.5792	18	18	18	82.3	82.3	82.3	18.431	0	294.75	1893700000	111	sp|P62280|RS11_HUMAN;tr|M0QZC5|M0QZC5_HUMAN;tr|M0R1H5|M0R1H5_HUMAN;tr|M0R1H6|M0R1H6_HUMAN	sp|P62280|RS11_HUMAN;tr|M0QZC5|M0QZC5_HUMAN	P62280	308
24.8992	24.9474	24.9531	23.4468	24.4644	23.6561	22.7298	22.7283	22.8786	15	15	15	50.2	50.2	50.2	23.577	0	175.45	879180000	94	sp|P40429|RL13A_HUMAN;tr|M0QYS1|M0QYS1_HUMAN;tr|Q8J015|Q8J015_HUMAN;sp|Q6NVV1|R13P3_HUMAN;tr|M0QZU1|M0QZU1_HUMAN;tr|A0A096LPE0|A0A096LPE0_HUMAN	sp|P40429|RL13A_HUMAN;tr|M0QYS1|M0QYS1_HUMAN;tr|Q8J015|Q8J015_HUMAN	P40429	234
19.6811	19.3629	20.2682	19.896	20.3579	19.719	20.2252	NaN	19.829	4	4	4	9.1	9.1	9.1	51.355	0	24.977	35068000	6	sp|O43615|TIM44_HUMAN;tr|M0QXU7|M0QXU7_HUMAN;tr|M0R301|M0R301_HUMAN;tr|M0R124|M0R124_HUMAN	sp|O43615|TIM44_HUMAN;tr|M0QXU7|M0QXU7_HUMAN;tr|M0R301|M0R301_HUMAN;tr|M0R124|M0R124_HUMAN	O43615	67
20.8961	21.127	21.5716	NaN	21.6484	NaN	21.4763	NaN	21.1665	4	4	4	6.2	6.2	6.2	95.337	0	24.245	93938000	9	sp|Q12906|ILF3_HUMAN;tr|K7ERM6|K7ERM6_HUMAN;tr|K7ENK6|K7ENK6_HUMAN;tr|K7EM82|K7EM82_HUMAN;tr|K7EJ09|K7EJ09_HUMAN;tr|K7ER69|K7ER69_HUMAN;tr|K7EKJ9|K7EKJ9_HUMAN;tr|K7ELV3|K7ELV3_HUMAN	sp|Q12906|ILF3_HUMAN;tr|K7ERM6|K7ERM6_HUMAN;tr|K7ENK6|K7ENK6_HUMAN;tr|K7EM82|K7EM82_HUMAN;tr|K7EJ09|K7EJ09_HUMAN;tr|K7ER69|K7ER69_HUMAN;tr|K7EKJ9|K7EKJ9_HUMAN	Q12906	382
NaN	NaN	NaN	22.3444	22.7271	22.3552	NaN	NaN	NaN	2	2	2	20.8	20.8	20.8	13.647	0	12.131	16368000	2	tr|K7EN66|K7EN66_HUMAN;tr|C9K0L8|C9K0L8_HUMAN;tr|K7ERZ0|K7ERZ0_HUMAN;tr|K7ERC4|K7ERC4_HUMAN;sp|P09543|CN37_HUMAN	tr|K7EN66|K7EN66_HUMAN;tr|C9K0L8|C9K0L8_HUMAN;tr|K7ERZ0|K7ERZ0_HUMAN;tr|K7ERC4|K7ERC4_HUMAN;sp|P09543|CN37_HUMAN	K7EN66	136
23.1811	23.5438	24.0611	21.9887	22.2792	21.9915	22.248	22.2557	23.5899	4	4	4	43.8	43.8	43.8	10.422	0	26.851	271390000	33	tr|K7EMH1|K7EMH1_HUMAN;tr|K7ERI7|K7ERI7_HUMAN;sp|P35268|RL22_HUMAN;tr|K7EP65|K7EP65_HUMAN;tr|K7EKS7|K7EKS7_HUMAN;tr|K7ELC4|K7ELC4_HUMAN;tr|K7EJT5|K7EJT5_HUMAN	tr|K7EMH1|K7EMH1_HUMAN;tr|K7ERI7|K7ERI7_HUMAN;sp|P35268|RL22_HUMAN;tr|K7EP65|K7EP65_HUMAN;tr|K7EKS7|K7EKS7_HUMAN;tr|K7ELC4|K7ELC4_HUMAN	P35268	220
24.5594	24.2726	24.5316	22.7427	23.0171	22.8568	22.5598	22.7535	22.9078	5	5	5	39.7	39.7	39.7	15.798	0	323.31	448380000	28	sp|P61353|RL27_HUMAN;tr|K7ELC7|K7ELC7_HUMAN;tr|K7EQQ9|K7EQQ9_HUMAN;tr|K7ERY7|K7ERY7_HUMAN	sp|P61353|RL27_HUMAN;tr|K7ELC7|K7ELC7_HUMAN	P61353	294
25.0745	23.8223	24.701	25.117	25.7125	24.6493	27.2712	27.2751	25.6448	15	15	15	26.5	26.5	26.5	63.544	0	281.91	1274600000	95	sp|P28799|GRN_HUMAN;tr|K7EKL3|K7EKL3_HUMAN;tr|K7EQ05|K7EQ05_HUMAN;tr|K7EMR1|K7EMR1_HUMAN;tr|K7EQI0|K7EQI0_HUMAN;tr|K7EPL0|K7EPL0_HUMAN;tr|K7ENN1|K7ENN1_HUMAN;tr|K7EK92|K7EK92_HUMAN;tr|K7EQK6|K7EQK6_HUMAN;tr|K7EM89|K7EM89_HUMAN;tr|K7EJY4|K7EJY4_HUMAN;tr|K7ERM2|K7ERM2_HUMAN	sp|P28799|GRN_HUMAN;tr|K7EKL3|K7EKL3_HUMAN;tr|K7EQ05|K7EQ05_HUMAN	P28799	205
20.6742	20.9821	20.7211	NaN	20.658	NaN	21.0693	NaN	NaN	7	7	7	45.4	45.4	45.4	22.199	0	62.346	57879000	11	tr|K7EK77|K7EK77_HUMAN;sp|P25705|ATPA_HUMAN;tr|K7ERX7|K7ERX7_HUMAN;tr|K7EJP1|K7EJP1_HUMAN;tr|K7ENJ4|K7ENJ4_HUMAN;tr|K7EQH4|K7EQH4_HUMAN	tr|K7EK77|K7EK77_HUMAN;sp|P25705|ATPA_HUMAN;tr|K7ERX7|K7ERX7_HUMAN;tr|K7EJP1|K7EJP1_HUMAN;tr|K7ENJ4|K7ENJ4_HUMAN	P25705	195
26.1481	26.2092	26.3425	25.9184	25.8214	26.0419	26.285	26.8846	26.6082	11	11	11	47.1	47.1	47.1	15.388	0	98.243	2904700000	70	sp|Q71DI3|H32_HUMAN;sp|P68431|H31_HUMAN;tr|K7EK07|K7EK07_HUMAN;sp|Q16695|H31T_HUMAN;sp|P84243|H33_HUMAN;sp|Q6NXT2|H3C_HUMAN;tr|K7EMV3|K7EMV3_HUMAN;tr|B4DEB1|B4DEB1_HUMAN;tr|K7ES00|K7ES00_HUMAN;tr|Q5TEC6|Q5TEC6_HUMAN;tr|K7EP01|K7EP01_HUMAN	sp|Q71DI3|H32_HUMAN;sp|P68431|H31_HUMAN;tr|K7EK07|K7EK07_HUMAN;sp|Q16695|H31T_HUMAN;sp|P84243|H33_HUMAN;sp|Q6NXT2|H3C_HUMAN;tr|K7EMV3|K7EMV3_HUMAN;tr|B4DEB1|B4DEB1_HUMAN;tr|K7ES00|K7ES00_HUMAN;tr|Q5TEC6|Q5TEC6_HUMAN	Q71DI3	341
NaN	19.7274	19.3597	NaN	NaN	NaN	NaN	NaN	NaN	2	2	2	20.2	20.2	20.2	18.389	0	15.19	20026000	3	tr|K7EK06|K7EK06_HUMAN;tr|K7ER16|K7ER16_HUMAN;sp|Q9Y285|SYFA_HUMAN;tr|K7ER00|K7ER00_HUMAN	tr|K7EK06|K7EK06_HUMAN;tr|K7ER16|K7ER16_HUMAN;sp|Q9Y285|SYFA_HUMAN;tr|K7ER00|K7ER00_HUMAN	Q9Y285	636
20.3015	20.2632	20.3199	20.9179	NaN	NaN	21.5978	21.8576	21.7303	3	3	3	26.6	26.6	26.6	10.986	0	28.998	51285000	8	tr|K7EIY1|K7EIY1_HUMAN;tr|K7ENN5|K7ENN5_HUMAN;sp|Q9Y421|FA32A_HUMAN;tr|K7ELZ8|K7ELZ8_HUMAN	tr|K7EIY1|K7EIY1_HUMAN;tr|K7ENN5|K7ENN5_HUMAN;sp|Q9Y421|FA32A_HUMAN	Q9Y421	644
23.1048	23.1917	23.3298	NaN	NaN	NaN	NaN	NaN	NaN	8	8	8	36.6	36.6	36.6	26.457	0	57.084	122780000	14	sp|Q9BRQ6|MIC25_HUMAN;tr|J3QTA6|J3QTA6_HUMAN;tr|J3QTB2|J3QTB2_HUMAN;tr|H0Y922|H0Y922_HUMAN	sp|Q9BRQ6|MIC25_HUMAN;tr|J3QTA6|J3QTA6_HUMAN;tr|J3QTB2|J3QTB2_HUMAN;tr|H0Y922|H0Y922_HUMAN	Q9BRQ6	543
NaN	20.2501	18.2999	NaN	NaN	NaN	NaN	NaN	NaN	3	3	3	7.8	7.8	7.8	54.972	0	16.909	31725000	3	sp|O76021|RL1D1_HUMAN;tr|J3QSV6|J3QSV6_HUMAN	sp|O76021|RL1D1_HUMAN;tr|J3QSV6|J3QSV6_HUMAN	O76021	89
24.4799	24.4702	24.4223	22.8834	23.1268	22.8551	22.2746	22.4218	22.1604	9	9	9	49.5	49.5	49.5	12.254	0	135.89	539870000	26	sp|Q9Y3U8|RL36_HUMAN;tr|J3QSB5|J3QSB5_HUMAN;tr|J3KTD3|J3KTD3_HUMAN	sp|Q9Y3U8|RL36_HUMAN;tr|J3QSB5|J3QSB5_HUMAN	Q9Y3U8	642
26.2032	26.1816	26.1389	25.3403	25.4923	25.3993	24.635	24.4261	24.4599	18	18	18	67.3	67.3	67.3	24.261	0	323.31	2313800000	186	sp|P26373|RL13_HUMAN;tr|J3QSB4|J3QSB4_HUMAN;tr|H3BTH3|H3BTH3_HUMAN;tr|J3KS98|J3KS98_HUMAN;tr|H3BUK8|H3BUK8_HUMAN	sp|P26373|RL13_HUMAN;tr|J3QSB4|J3QSB4_HUMAN	P26373	196
25.1359	25.3139	25.1441	24.4151	24.4328	24.4937	23.7575	23.7597	24.4756	15	15	3	71.7	71.7	14.5	17.258	0	226.11	1262800000	87	sp|P61254|RL26_HUMAN;tr|J3QRI7|J3QRI7_HUMAN;tr|J3QQQ9|J3QQQ9_HUMAN;tr|J3QQV1|J3QQV1_HUMAN;tr|E5RIT6|E5RIT6_HUMAN;tr|J3QRC4|J3QRC4_HUMAN;tr|J3KSS0|J3KSS0_HUMAN;tr|E5RHH1|E5RHH1_HUMAN;tr|J3KS10|J3KS10_HUMAN	sp|P61254|RL26_HUMAN;tr|J3QRI7|J3QRI7_HUMAN;tr|J3QQQ9|J3QQQ9_HUMAN;tr|J3QQV1|J3QQV1_HUMAN;tr|E5RIT6|E5RIT6_HUMAN;tr|J3QRC4|J3QRC4_HUMAN;tr|J3KSS0|J3KSS0_HUMAN	P61254	292
25.149	25.3654	25.2033	23.5107	24.0888	23.3214	22.6886	22.6927	23.3915	17	17	17	56.6	56.6	56.6	23.466	0	323.31	996520000	83	sp|P84098|RL19_HUMAN;tr|J3QR09|J3QR09_HUMAN;tr|J3KTE4|J3KTE4_HUMAN	sp|P84098|RL19_HUMAN;tr|J3QR09|J3QR09_HUMAN;tr|J3KTE4|J3KTE4_HUMAN	P84098	349
20.0299	20.1779	20.2215	NaN	NaN	NaN	NaN	NaN	NaN	4	4	4	12.8	12.8	12.8	80.321	0	35.018	14957000	4	tr|J3QQW9|J3QQW9_HUMAN;sp|Q15022|SUZ12_HUMAN	tr|J3QQW9|J3QQW9_HUMAN;sp|Q15022|SUZ12_HUMAN	Q15022	412
19.3331	19.4727	19.3288	NaN	NaN	NaN	NaN	NaN	NaN	2	2	2	22.4	22.4	22.4	15.234	0	16.632	26624000	8	tr|J3QLL0|J3QLL0_HUMAN;tr|J3KS65|J3KS65_HUMAN;sp|P52292|IMA1_HUMAN;tr|J3QL07|J3QL07_HUMAN	tr|J3QLL0|J3QLL0_HUMAN;tr|J3KS65|J3KS65_HUMAN;sp|P52292|IMA1_HUMAN;tr|J3QL07|J3QL07_HUMAN	P52292	272
22.5383	22.6844	22.9951	22.9127	23.1994	23.229	22.2438	22.4293	22.219	11	11	9	19.2	19.2	15.5	69.086	0	75.878	251790000	48	tr|J3KTA4|J3KTA4_HUMAN;sp|P17844|DDX5_HUMAN;tr|J3QSF1|J3QSF1_HUMAN;tr|J3QRQ7|J3QRQ7_HUMAN;tr|J3QR02|J3QR02_HUMAN;tr|J3KRX8|J3KRX8_HUMAN;tr|J3KRZ1|J3KRZ1_HUMAN;tr|J3KTQ4|J3KTQ4_HUMAN;tr|X6RLV5|X6RLV5_HUMAN	tr|J3KTA4|J3KTA4_HUMAN;sp|P17844|DDX5_HUMAN	P17844	174
23.6205	23.7943	23.8637	23.4061	24.4806	23.8867	24.2618	24.1457	24.2706	3	3	3	43.8	43.8	43.8	7.5649	0	36.477	454180000	39	tr|J3KT73|J3KT73_HUMAN;tr|J3QL01|J3QL01_HUMAN;sp|P63173|RL38_HUMAN;tr|J3KSP2|J3KSP2_HUMAN	tr|J3KT73|J3KT73_HUMAN;tr|J3QL01|J3QL01_HUMAN;sp|P63173|RL38_HUMAN	P63173	334
19.9638	20.6991	20.3589	20.9843	20.8902	21.0389	21.4408	21.1505	20.815	5	5	4	14.5	14.5	10.6	46.153	0	34.947	76282000	17	sp|P60842|IF4A1_HUMAN;tr|J3KT12|J3KT12_HUMAN;tr|J3QLN6|J3QLN6_HUMAN;tr|J3QR64|J3QR64_HUMAN;tr|J3KSZ0|J3KSZ0_HUMAN;tr|J3KTB5|J3KTB5_HUMAN;tr|J3QL43|J3QL43_HUMAN;tr|J3QS69|J3QS69_HUMAN;tr|E7EQG2|E7EQG2_HUMAN;sp|Q14240|IF4A2_HUMAN;tr|J3QL52|J3QL52_HUMAN;tr|J3KTN0|J3KTN0_HUMAN	sp|P60842|IF4A1_HUMAN;tr|J3KT12|J3KT12_HUMAN	P60842	288
24.8952	24.6068	24.715	23.7065	23.2192	23.0908	22.5847	22.0573	22.4465	16	16	16	83.7	83.7	83.7	14.894	0	323.31	796150000	71	tr|J3KRB3|J3KRB3_HUMAN;tr|A0A087WWH0|A0A087WWH0_HUMAN;tr|J3QS96|J3QS96_HUMAN;tr|A0A087WXM6|A0A087WXM6_HUMAN;tr|J3QQT2|J3QQT2_HUMAN;tr|J3KRX5|J3KRX5_HUMAN;sp|P18621|RL17_HUMAN;tr|A0A0A6YYL6|A0A0A6YYL6_HUMAN;tr|A0A087WY81|A0A087WY81_HUMAN;tr|J3QLC8|J3QLC8_HUMAN;tr|J3KSJ0|J3KSJ0_HUMAN;tr|A0A0A0MRF8|A0A0A0MRF8_HUMAN	tr|J3KRB3|J3KRB3_HUMAN;tr|A0A087WWH0|A0A087WWH0_HUMAN;tr|J3QS96|J3QS96_HUMAN;tr|A0A087WXM6|A0A087WXM6_HUMAN;tr|J3QQT2|J3QQT2_HUMAN;tr|J3KRX5|J3KRX5_HUMAN;sp|P18621|RL17_HUMAN;tr|A0A0A6YYL6|A0A0A6YYL6_HUMAN;tr|A0A087WY81|A0A087WY81_HUMAN;tr|J3QLC8|J3QLC8_HUMAN;tr|J3KSJ0|J3KSJ0_HUMAN;tr|A0A0A0MRF8|A0A0A0MRF8_HUMAN	J3KRB3	179
NaN	NaN	NaN	NaN	19.8715	19.6391	NaN	NaN	19.0529	1	1	1	1.1	1.1	1.1	131.76	0.0016949	6.6918	32048000	9	tr|J3KR24|J3KR24_HUMAN;tr|A0A0A0MSX9|A0A0A0MSX9_HUMAN;sp|P41252|SYIC_HUMAN	tr|J3KR24|J3KR24_HUMAN;tr|A0A0A0MSX9|A0A0A0MSX9_HUMAN;sp|P41252|SYIC_HUMAN	P41252	237
22.9582	23.583	23.1269	22.6956	22.577	22.4563	22.0074	22.1876	21.9193	10	10	10	63.2	63.2	63.2	12.441	0	66.601	297280000	33	sp|P83881|RL36A_HUMAN;tr|J3KQN4|J3KQN4_HUMAN;tr|H0Y5B4|H0Y5B4_HUMAN;tr|H7BZ11|H7BZ11_HUMAN;sp|Q969Q0|RL36L_HUMAN;tr|H7BY91|H7BY91_HUMAN;tr|H0Y3V9|H0Y3V9_HUMAN;tr|R4GN19|R4GN19_HUMAN	sp|P83881|RL36A_HUMAN;tr|J3KQN4|J3KQN4_HUMAN;tr|H0Y5B4|H0Y5B4_HUMAN;tr|H7BZ11|H7BZ11_HUMAN;sp|Q969Q0|RL36L_HUMAN;tr|H7BY91|H7BY91_HUMAN;tr|H0Y3V9|H0Y3V9_HUMAN	P83881	347
19.2503	19.8741	19.8839	NaN	NaN	NaN	21.3561	NaN	NaN	6	6	6	18.1	18.1	18.1	39.42	0	42.476	79021000	14	sp|P04075|ALDOA_HUMAN;tr|J3KPS3|J3KPS3_HUMAN;tr|H3BPS8|H3BPS8_HUMAN;tr|H3BQN4|H3BQN4_HUMAN;tr|H3BUH7|H3BUH7_HUMAN;tr|H3BR04|H3BR04_HUMAN;tr|H3BR68|H3BR68_HUMAN;tr|H3BMQ8|H3BMQ8_HUMAN;tr|H3BU78|H3BU78_HUMAN	sp|P04075|ALDOA_HUMAN;tr|J3KPS3|J3KPS3_HUMAN;tr|H3BPS8|H3BPS8_HUMAN;tr|H3BQN4|H3BQN4_HUMAN;tr|H3BUH7|H3BUH7_HUMAN	P04075	110
23.337	23.8601	23.8833	22.4991	22.487	22.7531	22.2945	22.0139	22.1525	10	10	10	43.7	43.7	43.7	17.222	0	110.38	369760000	42	sp|P62277|RS13_HUMAN;tr|J3KMX5|J3KMX5_HUMAN;tr|E9PS50|E9PS50_HUMAN	sp|P62277|RS13_HUMAN;tr|J3KMX5|J3KMX5_HUMAN;tr|E9PS50|E9PS50_HUMAN	P62277	307
22.7958	23.0062	23.3728	22.4804	22.4938	22.4639	21.9688	21.942	22.3703	5	5	5	54	54	54	11.477	0	39.273	269780000	13	tr|I3L3P7|I3L3P7_HUMAN;sp|P62244|RS15A_HUMAN;tr|I3L246|I3L246_HUMAN;tr|H3BV27|H3BV27_HUMAN;tr|H3BT37|H3BT37_HUMAN;tr|I3L303|I3L303_HUMAN;tr|H3BN98|H3BN98_HUMAN;tr|H3BVC7|H3BVC7_HUMAN	tr|I3L3P7|I3L3P7_HUMAN;sp|P62244|RS15A_HUMAN;tr|I3L246|I3L246_HUMAN	P62244	301
19.4198	19.3578	18.4125	NaN	NaN	NaN	NaN	19.4064	19.5261	3	3	3	2.3	2.3	2.3	148.85	0	16.987	17858000	3	sp|Q9BQG0|MBB1A_HUMAN;tr|I3L1L3|I3L1L3_HUMAN;tr|I3L2H8|I3L2H8_HUMAN	sp|Q9BQG0|MBB1A_HUMAN;tr|I3L1L3|I3L1L3_HUMAN;tr|I3L2H8|I3L2H8_HUMAN	Q9BQG0	541
21.287	21.4719	21.6187	19.9825	19.7859	NaN	19.9402	NaN	19.4249	7	7	7	9.8	9.8	9.8	114.76	0	45.619	51921000	14	sp|P16615|AT2A2_HUMAN;tr|H7C5W9|H7C5W9_HUMAN;sp|O14983|AT2A1_HUMAN;tr|J3QSY6|J3QSY6_HUMAN;sp|Q93084|AT2A3_HUMAN	sp|P16615|AT2A2_HUMAN;tr|H7C5W9|H7C5W9_HUMAN	P16615	169
20.1235	19.9637	20.1272	NaN	19.9756	20.277	20.1626	20.5856	20.3077	3	3	3	12.4	12.4	12.4	34.852	0	20.096	34110000	5	sp|Q99848|EBP2_HUMAN;tr|H7C2Q8|H7C2Q8_HUMAN	sp|Q99848|EBP2_HUMAN;tr|H7C2Q8|H7C2Q8_HUMAN	Q99848	539
20.7333	20.3877	20.3212	NaN	NaN	NaN	NaN	NaN	NaN	4	4	4	13.4	13.4	13.4	45.468	0	24.58	17593000	4	sp|Q9HCU5|PREB_HUMAN;tr|H7C2N7|H7C2N7_HUMAN;tr|F8WCS5|F8WCS5_HUMAN;tr|H7C0W3|H7C0W3_HUMAN;tr|B5MC98|B5MC98_HUMAN	sp|Q9HCU5|PREB_HUMAN;tr|H7C2N7|H7C2N7_HUMAN	Q9HCU5	578
20.2279	NaN	19.6574	NaN	NaN	NaN	NaN	NaN	NaN	2	2	2	10.1	10.1	10.1	33.665	0	11.373	33268000	6	sp|P62995|TRA2B_HUMAN;tr|H7C2L4|H7C2L4_HUMAN;tr|H7BXF3|H7BXF3_HUMAN	sp|P62995|TRA2B_HUMAN;tr|H7C2L4|H7C2L4_HUMAN;tr|H7BXF3|H7BXF3_HUMAN	P62995	333
NaN	20.2096	20.2296	NaN	NaN	NaN	NaN	NaN	NaN	3	3	3	1.8	1.8	1.8	172.79	0	40.031	44387000	4	sp|Q5VZL5|ZMYM4_HUMAN;tr|H7C1I7|H7C1I7_HUMAN;tr|A6NHN7|A6NHN7_HUMAN;sp|Q14202|ZMYM3_HUMAN;tr|A6NHB5|A6NHB5_HUMAN	sp|Q5VZL5|ZMYM4_HUMAN;tr|H7C1I7|H7C1I7_HUMAN	Q5VZL5	449
19.4167	19.8065	NaN	NaN	19.8899	NaN	20.6364	20.6437	20.3821	2	2	2	10.7	10.7	10.7	26.799	0	15.386	24133000	7	tr|H7C0C1|H7C0C1_HUMAN;sp|P48047|ATPO_HUMAN;tr|H7C086|H7C086_HUMAN	tr|H7C0C1|H7C0C1_HUMAN;sp|P48047|ATPO_HUMAN;tr|H7C086|H7C086_HUMAN	P48047	253
25.3286	25.2032	25.3429	24.664	24.6422	23.9809	23.4968	24.275	23.9166	22	22	22	36.6	36.6	36.6	76.613	0	323.31	1050500000	99	sp|P19338|NUCL_HUMAN;tr|H7BY16|H7BY16_HUMAN;tr|C9JYW2|C9JYW2_HUMAN;tr|C9JLB1|C9JLB1_HUMAN;tr|C9J1H7|C9J1H7_HUMAN;tr|C9JWL1|C9JWL1_HUMAN	sp|P19338|NUCL_HUMAN;tr|H7BY16|H7BY16_HUMAN	P19338	180
24.289	24.8797	24.7421	22.3438	23.1385	22.8967	22.5869	22.7009	25.5583	7	7	7	51.9	51.9	51.9	17.695	0	55.451	540690000	22	sp|P62750|RL23A_HUMAN;tr|H7BY10|H7BY10_HUMAN;tr|K7ERT8|K7ERT8_HUMAN;tr|A8MUS3|A8MUS3_HUMAN;tr|K7EJV9|K7EJV9_HUMAN;tr|K7EMA7|K7EMA7_HUMAN	sp|P62750|RL23A_HUMAN;tr|H7BY10|H7BY10_HUMAN;tr|K7ERT8|K7ERT8_HUMAN;tr|A8MUS3|A8MUS3_HUMAN;tr|K7EJV9|K7EJV9_HUMAN;tr|K7EMA7|K7EMA7_HUMAN	P62750	313
19.8734	20.0461	20.1267	NaN	20.0846	20.0163	NaN	NaN	NaN	3	3	3	3.2	3.2	3.2	130.55	0	18.928	34269000	8	tr|H7BXY3|H7BXY3_HUMAN;sp|Q7L2E3|DHX30_HUMAN	tr|H7BXY3|H7BXY3_HUMAN;sp|Q7L2E3|DHX30_HUMAN	Q7L2E3	469
19.3537	19.486	19.0796	NaN	19.3679	NaN	NaN	NaN	NaN	3	3	3	16.6	16.6	16.6	24.561	0	17.238	26803000	4	tr|H3BV80|H3BV80_HUMAN;tr|H3BMM9|H3BMM9_HUMAN;tr|H3BTC0|H3BTC0_HUMAN;sp|Q15287|RNPS1_HUMAN;tr|H3BMS0|H3BMS0_HUMAN;tr|H3BRK4|H3BRK4_HUMAN;tr|H3BTV0|H3BTV0_HUMAN;tr|H3BNI3|H3BNI3_HUMAN;tr|H3BP82|H3BP82_HUMAN;tr|H3BTR6|H3BTR6_HUMAN;tr|H3BPG5|H3BPG5_HUMAN;tr|H3BUG0|H3BUG0_HUMAN;tr|H3BTY0|H3BTY0_HUMAN;tr|H3BNU7|H3BNU7_HUMAN;tr|H3BUL0|H3BUL0_HUMAN	tr|H3BV80|H3BV80_HUMAN;tr|H3BMM9|H3BMM9_HUMAN;tr|H3BTC0|H3BTC0_HUMAN;sp|Q15287|RNPS1_HUMAN;tr|H3BMS0|H3BMS0_HUMAN	H3BV80	421
21.4125	21.7824	21.3004	23.1323	22.3034	23.0161	22.2822	23.3972	22.0262	10	10	10	39.1	39.1	39.1	42.331	0	78.748	151180000	24	sp|P38159|RBMX_HUMAN;tr|H3BUY5|H3BUY5_HUMAN;sp|Q96E39|RMXL1_HUMAN;tr|H0Y6E7|H0Y6E7_HUMAN;tr|H3BT71|H3BT71_HUMAN;tr|A0A1B0GUK8|A0A1B0GUK8_HUMAN;tr|H3BR27|H3BR27_HUMAN	sp|P38159|RBMX_HUMAN;tr|H3BUY5|H3BUY5_HUMAN;sp|Q96E39|RMXL1_HUMAN;tr|H0Y6E7|H0Y6E7_HUMAN;tr|H3BT71|H3BT71_HUMAN	P38159	229
21.1144	21.6996	21.5954	21.2655	21.556	NaN	23.0061	21.7233	21.6664	9	9	9	24.5	24.5	24.5	57.936	0	131.09	156100000	25	sp|P14618|KPYM_HUMAN;tr|H3BTN5|H3BTN5_HUMAN;tr|H3BQ34|H3BQ34_HUMAN;tr|H3BT25|H3BT25_HUMAN;tr|H3BUW1|H3BUW1_HUMAN;tr|H3BTJ2|H3BTJ2_HUMAN;tr|B4DNK4|B4DNK4_HUMAN;tr|H3BU13|H3BU13_HUMAN;tr|H3BR70|H3BR70_HUMAN	sp|P14618|KPYM_HUMAN;tr|H3BTN5|H3BTN5_HUMAN;tr|H3BQ34|H3BQ34_HUMAN;tr|H3BT25|H3BT25_HUMAN;tr|H3BUW1|H3BUW1_HUMAN;tr|H3BTJ2|H3BTJ2_HUMAN;tr|B4DNK4|B4DNK4_HUMAN	P14618	163
20.1706	20.1582	19.9873	NaN	NaN	NaN	NaN	NaN	NaN	2	2	2	4	4	4	113.37	0	13.727	38828000	6	sp|Q8WWM7|ATX2L_HUMAN;tr|H3BSK9|H3BSK9_HUMAN;tr|H3BUF6|H3BUF6_HUMAN	sp|Q8WWM7|ATX2L_HUMAN;tr|H3BSK9|H3BSK9_HUMAN;tr|H3BUF6|H3BUF6_HUMAN	Q8WWM7	497
21.1298	20.5997	20.9615	NaN	22.7859	NaN	22.1472	NaN	21.5606	3	3	3	12.5	12.5	12.5	53.425	0	28.083	96566000	13	sp|P35637|FUS_HUMAN;tr|H3BPE7|H3BPE7_HUMAN	sp|P35637|FUS_HUMAN;tr|H3BPE7|H3BPE7_HUMAN	P35637	224
23.5391	24.1999	24.842	22.9483	22.4696	21.8258	23.7662	23.4654	24.4597	10	10	10	71.9	71.9	71.9	15.55	0	167.58	555940000	30	sp|P08708|RS17_HUMAN;tr|H3BNC9|H3BNC9_HUMAN;tr|H0YN88|H0YN88_HUMAN;tr|A0A075B716|A0A075B716_HUMAN;tr|H0YN73|H0YN73_HUMAN;tr|A0A0J9YYC4|A0A0J9YYC4_HUMAN	sp|P08708|RS17_HUMAN;tr|H3BNC9|H3BNC9_HUMAN;tr|H0YN88|H0YN88_HUMAN;tr|A0A075B716|A0A075B716_HUMAN	P08708	134
26.152	26.3588	26.2558	25.344	25.4347	25.1969	24.3967	24.3653	24.1307	31	31	31	54.6	54.6	54.6	47.697	0	323.31	2474700000	176	sp|P36578|RL4_HUMAN;tr|H3BM89|H3BM89_HUMAN;tr|H3BTP7|H3BTP7_HUMAN;tr|H3BU31|H3BU31_HUMAN	sp|P36578|RL4_HUMAN;tr|H3BM89|H3BM89_HUMAN	P36578	226
20.7792	21.227	21.1947	NaN	NaN	NaN	20.4864	NaN	NaN	2	2	2	27	27	27	13.058	0	24.12	55496000	9	tr|H0YLA2|H0YLA2_HUMAN;sp|P37108|SRP14_HUMAN	tr|H0YLA2|H0YLA2_HUMAN;sp|P37108|SRP14_HUMAN	P37108	227
24.9752	24.6635	24.3758	23.5757	23.7698	23.7184	22.9445	23.0458	22.809	16	16	16	74.5	74.5	74.5	15.747	0	215.51	800860000	61	sp|P46779|RL28_HUMAN;tr|H0YKD8|H0YKD8_HUMAN;tr|H0YMF4|H0YMF4_HUMAN;tr|H0YLP6|H0YLP6_HUMAN	sp|P46779|RL28_HUMAN;tr|H0YKD8|H0YKD8_HUMAN;tr|H0YMF4|H0YMF4_HUMAN;tr|H0YLP6|H0YLP6_HUMAN	P46779	248
24.6568	24.7281	24.5536	24.4844	24.0943	23.8464	23.1834	23.4124	23.3765	14	14	14	54.5	54.5	54.5	18.863	0	192.19	718300000	74	tr|H0YHA7|H0YHA7_HUMAN;sp|Q07020|RL18_HUMAN;tr|J3QQ67|J3QQ67_HUMAN;tr|G3V203|G3V203_HUMAN;tr|F8VUA6|F8VUA6_HUMAN;tr|F8VYV2|F8VYV2_HUMAN;tr|A0A075B7A0|A0A075B7A0_HUMAN	tr|H0YHA7|H0YHA7_HUMAN;sp|Q07020|RL18_HUMAN;tr|J3QQ67|J3QQ67_HUMAN;tr|G3V203|G3V203_HUMAN;tr|F8VUA6|F8VUA6_HUMAN;tr|F8VYV2|F8VYV2_HUMAN;tr|A0A075B7A0|A0A075B7A0_HUMAN	Q07020	370
22.1568	22.1517	22.1088	21.5567	21.8181	21.7203	21.5248	21.6759	21.3572	9	9	9	33.8	33.8	33.8	56.559	0	62.051	131070000	26	sp|P06576|ATPB_HUMAN;tr|H0YH81|H0YH81_HUMAN;tr|F8W079|F8W079_HUMAN;tr|H0YI37|H0YI37_HUMAN;tr|F8W0P7|F8W0P7_HUMAN	sp|P06576|ATPB_HUMAN;tr|H0YH81|H0YH81_HUMAN	P06576	119
20.8244	20.8121	21.0467	21.6426	21.8619	21.7379	NaN	21.5501	21.3427	2	2	2	5.3	5.3	5.3	50.559	0	12.423	63500000	4	sp|Q7L4I2|RSRC2_HUMAN;tr|H0YGP9|H0YGP9_HUMAN;tr|E1B6W4|E1B6W4_HUMAN	sp|Q7L4I2|RSRC2_HUMAN;tr|H0YGP9|H0YGP9_HUMAN;tr|E1B6W4|E1B6W4_HUMAN	Q7L4I2	471
24.6194	24.4203	24.7924	22.9244	22.7462	22.353	22.452	22.4596	22.0658	13	13	13	38.9	38.9	38.9	31.324	0	141.06	573470000	47	sp|P15880|RS2_HUMAN;tr|H0YEN5|H0YEN5_HUMAN;tr|E9PQD7|E9PQD7_HUMAN;tr|I3L404|I3L404_HUMAN;tr|E9PM36|E9PM36_HUMAN;tr|E9PMM9|E9PMM9_HUMAN;tr|E9PPT0|E9PPT0_HUMAN	sp|P15880|RS2_HUMAN;tr|H0YEN5|H0YEN5_HUMAN;tr|E9PQD7|E9PQD7_HUMAN	P15880	165
20.3462	20.9203	21.352	NaN	NaN	NaN	NaN	NaN	NaN	4	4	4	10.2	10.2	10.2	63.779	0	24.298	27992000	4	tr|H0YEN2|H0YEN2_HUMAN;tr|E9PQP7|E9PQP7_HUMAN;tr|H7BXH2|H7BXH2_HUMAN;tr|E9PKF6|E9PKF6_HUMAN;sp|Q5H9R7|PP6R3_HUMAN;tr|H0YDK9|H0YDK9_HUMAN	tr|H0YEN2|H0YEN2_HUMAN;tr|E9PQP7|E9PQP7_HUMAN;tr|H7BXH2|H7BXH2_HUMAN;tr|E9PKF6|E9PKF6_HUMAN;sp|Q5H9R7|PP6R3_HUMAN	H0YEN2	441
19.8448	19.0175	19.5615	NaN	NaN	NaN	NaN	NaN	NaN	2	2	2	8.8	8.8	8.8	54.169	0	12.544	11353000	3	sp|P19474|RO52_HUMAN;tr|H0YDP8|H0YDP8_HUMAN	sp|P19474|RO52_HUMAN;tr|H0YDP8|H0YDP8_HUMAN	P19474	182
23.1827	23.6581	23.3369	23.6536	23.6037	23.8178	24.0403	23.9686	23.6487	36	36	36	11.8	11.8	11.8	531.78	0	261.21	455110000	91	sp|Q15149|PLEC_HUMAN;tr|H0YDN1|H0YDN1_HUMAN;tr|A0A075B730|A0A075B730_HUMAN;sp|P58107|EPIPL_HUMAN	sp|Q15149|PLEC_HUMAN;tr|H0YDN1|H0YDN1_HUMAN	Q15149	418
15.5833	17.7469	NaN	18.0986	18.7512	18.2812	NaN	NaN	15.435	18	18	18	21.7	21.7	21.7	51.201	0	323.31	5972300000	61	tr|H0YDD4|H0YDD4_HUMAN;tr|E9PEJ4|E9PEJ4_HUMAN;sp|P10515|ODP2_HUMAN	tr|H0YDD4|H0YDD4_HUMAN;tr|E9PEJ4|E9PEJ4_HUMAN;sp|P10515|ODP2_HUMAN	H0YDD4	147
18.0785	NaN	NaN	19.4461	19.22	17.6049	NaN	NaN	19.6869	22	22	22	35.5	35.5	35.5	54.122	0	323.31	1571600000	63	sp|O00330|ODPX_HUMAN;tr|H0YD97|H0YD97_HUMAN;tr|E9PLU0|E9PLU0_HUMAN;tr|E9PRI6|E9PRI6_HUMAN	sp|O00330|ODPX_HUMAN;tr|H0YD97|H0YD97_HUMAN	O00330	40
20.3309	20.8627	20.7218	NaN	NaN	NaN	NaN	NaN	NaN	4	4	4	7.5	7.5	7.5	100.23	0	26.038	46754000	10	sp|Q13435|SF3B2_HUMAN;tr|H0YCG1|H0YCG1_HUMAN;tr|E9PPJ0|E9PPJ0_HUMAN;tr|E9PJ04|E9PJ04_HUMAN;tr|E9PJT3|E9PJT3_HUMAN	sp|Q13435|SF3B2_HUMAN;tr|H0YCG1|H0YCG1_HUMAN;tr|E9PPJ0|E9PPJ0_HUMAN;tr|E9PJ04|E9PJ04_HUMAN	Q13435	390
18.6251	NaN	19.2983	NaN	NaN	NaN	NaN	NaN	NaN	2	2	2	32.5	32.5	32.5	13.361	0	12.554	6418100	2	tr|H0YAM1|H0YAM1_HUMAN;tr|H0Y8R1|H0Y8R1_HUMAN;tr|F5H5I6|F5H5I6_HUMAN;tr|H0YAK1|H0YAK1_HUMAN;sp|Q12849|GRSF1_HUMAN	tr|H0YAM1|H0YAM1_HUMAN;tr|H0Y8R1|H0Y8R1_HUMAN;tr|F5H5I6|F5H5I6_HUMAN;tr|H0YAK1|H0YAK1_HUMAN;sp|Q12849|GRSF1_HUMAN	H0YAM1	380
20.2982	NaN	20.3321	NaN	21.0698	21.2001	20.8174	20.7897	21.4357	3	3	3	34.9	34.9	34.9	14.336	0	19.428	42151000	6	tr|H0YA06|H0YA06_HUMAN;tr|D6RGI7|D6RGI7_HUMAN;sp|Q9UJV9|DDX41_HUMAN;tr|J3KNN5|J3KNN5_HUMAN	tr|H0YA06|H0YA06_HUMAN;tr|D6RGI7|D6RGI7_HUMAN;sp|Q9UJV9|DDX41_HUMAN;tr|J3KNN5|J3KNN5_HUMAN	Q9UJV9	618
25.6605	25.1451	25.9496	19.953	NaN	NaN	NaN	NaN	NaN	39	39	39	22.7	22.7	22.7	279.11	0	323.31	654270000	90	sp|Q8TEP8|CE192_HUMAN;tr|H0Y966|H0Y966_HUMAN;tr|K7ELX0|K7ELX0_HUMAN;tr|A0A0A0MR42|A0A0A0MR42_HUMAN;tr|K7ENP4|K7ENP4_HUMAN;tr|K7EPA2|K7EPA2_HUMAN;tr|H0Y9P3|H0Y9P3_HUMAN;tr|C9JT09|C9JT09_HUMAN;tr|K7EQZ8|K7EQZ8_HUMAN	sp|Q8TEP8|CE192_HUMAN;tr|H0Y966|H0Y966_HUMAN;tr|K7ELX0|K7ELX0_HUMAN;tr|A0A0A0MR42|A0A0A0MR42_HUMAN;tr|K7ENP4|K7ENP4_HUMAN	Q8TEP8	496
19.5091	20.3648	20.0682	NaN	19.5241	NaN	19.9165	NaN	19.5782	3	3	3	9.3	9.3	9.3	55.804	0	19.002	29065000	6	sp|P12268|IMDH2_HUMAN;tr|H0Y4R1|H0Y4R1_HUMAN;tr|E7ETK5|E7ETK5_HUMAN	sp|P12268|IMDH2_HUMAN;tr|H0Y4R1|H0Y4R1_HUMAN;tr|E7ETK5|E7ETK5_HUMAN	P12268	158
18.0513	17.1487	NaN	18.9818	NaN	18.7223	NaN	18.3926	18.6178	10	10	10	7.7	7.7	7.7	242.04	0	112.86	144130000	25	sp|O14497|ARI1A_HUMAN;tr|H0Y488|H0Y488_HUMAN;tr|A0A1B0GTU5|A0A1B0GTU5_HUMAN;tr|A0A087WUV6|A0A087WUV6_HUMAN;tr|H0YCU6|H0YCU6_HUMAN;tr|H0YEW5|H0YEW5_HUMAN	sp|O14497|ARI1A_HUMAN;tr|H0Y488|H0Y488_HUMAN;tr|A0A1B0GTU5|A0A1B0GTU5_HUMAN;tr|A0A087WUV6|A0A087WUV6_HUMAN	O14497	45
23.1372	23.4614	23.5644	22.9167	22.633	22.534	22.1359	22.552	21.9674	7	7	6	42.9	42.9	39.5	35.924	0	74.493	299470000	20	sp|P67809|YBOX1_HUMAN;tr|H0Y449|H0Y449_HUMAN;tr|C9J5V9|C9J5V9_HUMAN	sp|P67809|YBOX1_HUMAN;tr|H0Y449|H0Y449_HUMAN;tr|C9J5V9|C9J5V9_HUMAN	P67809	337
19.9188	NaN	19.8531	NaN	NaN	NaN	NaN	NaN	NaN	3	3	3	8.6	8.6	8.6	64.243	0	18.053	22021000	4	tr|H0Y2W2|H0Y2W2_HUMAN;sp|Q9NVI7|ATD3A_HUMAN;sp|Q5T9A4|ATD3B_HUMAN	tr|H0Y2W2|H0Y2W2_HUMAN;sp|Q9NVI7|ATD3A_HUMAN	Q9NVI7	592
22.0302	21.9546	22.1075	NaN	20.4725	NaN	NaN	NaN	21.777	9	9	9	7.4	7.4	7.4	171.97	0	57.101	113480000	22	tr|H0Y2V6|H0Y2V6_HUMAN;sp|Q5SW79|CE170_HUMAN;tr|H0Y4T4|H0Y4T4_HUMAN;tr|E5RG47|E5RG47_HUMAN;tr|E7EWM2|E7EWM2_HUMAN;sp|Q96L14|C170L_HUMAN;tr|E7EMW0|E7EMW0_HUMAN;tr|E5RGW7|E5RGW7_HUMAN;tr|H0YB92|H0YB92_HUMAN	tr|H0Y2V6|H0Y2V6_HUMAN;sp|Q5SW79|CE170_HUMAN	Q5SW79	446
20.6292	21.3023	21.4241	21.2654	21.0186	20.6379	20.9542	21.2026	20.8388	4	4	3	12.3	12.3	8.7	51.229	0	31.068	65727000	11	tr|G8JLB6|G8JLB6_HUMAN;tr|E7EN40|E7EN40_HUMAN;sp|P31943|HNRH1_HUMAN;tr|E9PCY7|E9PCY7_HUMAN;tr|D6RBM0|D6RBM0_HUMAN;tr|D6RIU0|D6RIU0_HUMAN;tr|D6RIH9|D6RIH9_HUMAN;tr|D6RJ04|D6RJ04_HUMAN;tr|D6RDU3|D6RDU3_HUMAN;tr|D6RIT2|D6RIT2_HUMAN;tr|D6RFM3|D6RFM3_HUMAN;tr|D6R9T0|D6R9T0_HUMAN;tr|E5RGV0|E5RGV0_HUMAN;tr|D6RAM1|D6RAM1_HUMAN;tr|E7EQJ0|E7EQJ0_HUMAN;tr|D6RDL0|D6RDL0_HUMAN;tr|D6RF17|D6RF17_HUMAN;tr|D6R9D3…	tr|G8JLB6|G8JLB6_HUMAN;tr|E7EN40|E7EN40_HUMAN;sp|P31943|HNRH1_HUMAN;tr|E9PCY7|E9PCY7_HUMAN;tr|D6RBM0|D6RBM0_HUMAN;tr|D6RIU0|D6RIU0_HUMAN;tr|D6RIH9|D6RIH9_HUMAN;tr|D6RJ04|D6RJ04_HUMAN;tr|D6RDU3|D6RDU3_HUMAN;tr|D6RIT2|D6RIT2_HUMAN;tr|D6RFM3|D6RFM3_HUMAN;tr|D6R9T0|D6R9T0_HUMAN;tr|E5RGV0|E5RGV0_HUMAN;tr|D6RAM1|D6RAM1_HUMAN;tr|E7EQJ0|E7EQJ0_HUMAN;tr|D6RDL0|D6RDL0_HUMAN;tr|D6RF17|D6RF17_HUMAN;tr|D6R9D3…	P31943	213
17.961	17.6913	19.0422	NaN	NaN	18.5716	NaN	NaN	NaN	3	3	3	13.4	13.4	13.4	34.404	0	21.266	69115000	9	sp|O75569|PRKRA_HUMAN;tr|G5E9Q4|G5E9Q4_HUMAN;tr|F8WEG8|F8WEG8_HUMAN;tr|C9JMM3|C9JMM3_HUMAN	sp|O75569|PRKRA_HUMAN;tr|G5E9Q4|G5E9Q4_HUMAN	O75569	85
26.041	26.1397	26.1285	24.7876	25.0567	24.6603	24.8722	24.5062	24.3299	28	28	25	50.4	50.4	47.4	46.108	0	323.31	1915500000	110	sp|P39023|RL3_HUMAN;tr|G5E9G0|G5E9G0_HUMAN;tr|B5MCW2|B5MCW2_HUMAN;tr|H7C422|H7C422_HUMAN;tr|H7C3M2|H7C3M2_HUMAN;tr|F8WCR1|F8WCR1_HUMAN	sp|P39023|RL3_HUMAN;tr|G5E9G0|G5E9G0_HUMAN;tr|B5MCW2|B5MCW2_HUMAN;tr|H7C422|H7C422_HUMAN;tr|H7C3M2|H7C3M2_HUMAN	P39023	233
19.9145	19.8905	19.5009	NaN	NaN	NaN	20.6754	NaN	20.8927	5	5	5	17.2	17.2	17.2	50.67	0	31.608	34917000	9	sp|P42167|LAP2B_HUMAN;tr|G5E972|G5E972_HUMAN;sp|P42166|LAP2A_HUMAN;tr|H0YJH7|H0YJH7_HUMAN	sp|P42167|LAP2B_HUMAN;tr|G5E972|G5E972_HUMAN;sp|P42166|LAP2A_HUMAN	P42167	238
22.7697	22.5489	23.0351	24.775	24.4887	24.7505	24.3938	24.8871	24.4783	2	2	2	13.3	13.3	13.3	12.41	0	15.335	425720000	20	tr|G3XAI9|G3XAI9_HUMAN;sp|Q5BKY9|F133B_HUMAN;sp|Q8N9E0|F133A_HUMAN	tr|G3XAI9|G3XAI9_HUMAN;sp|Q5BKY9|F133B_HUMAN;sp|Q8N9E0|F133A_HUMAN	Q5BKY9	438
16.3696	14.188	14.8391	NaN	16.6789	NaN	NaN	NaN	17.0401	32	32	2	35.6	35.6	5.7	71.407	0	323.31	2277300000	85	tr|G3V5R9|G3V5R9_HUMAN;sp|Q07866|KLC1_HUMAN;tr|G3V3H3|G3V3H3_HUMAN;tr|G3V2E7|G3V2E7_HUMAN;tr|E7EVH7|E7EVH7_HUMAN;tr|H0YJT3|H0YJT3_HUMAN;tr|A8MZ87|A8MZ87_HUMAN;sp|Q9H0B6|KLC2_HUMAN;sp|Q9NSK0|KLC4_HUMAN;tr|H0YGB8|H0YGB8_HUMAN;tr|H7C4M1|H7C4M1_HUMAN;tr|E9PQ02|E9PQ02_HUMAN;tr|A8MX29|A8MX29_HUMAN	tr|G3V5R9|G3V5R9_HUMAN;sp|Q07866|KLC1_HUMAN;tr|G3V3H3|G3V3H3_HUMAN;tr|G3V2E7|G3V2E7_HUMAN;tr|E7EVH7|E7EVH7_HUMAN	Q07866	672
20.3705	20.6312	20.4747	NaN	20.3538	NaN	20.7029	21.1008	20.8932	4	4	4	3.8	3.8	3.8	119.91	0	25.475	56145000	9	sp|Q9Y5B9|SP16H_HUMAN;tr|G3V5A4|G3V5A4_HUMAN;tr|G3V401|G3V401_HUMAN;tr|G3V2X0|G3V2X0_HUMAN	sp|Q9Y5B9|SP16H_HUMAN;tr|G3V5A4|G3V5A4_HUMAN;tr|G3V401|G3V401_HUMAN;tr|G3V2X0|G3V2X0_HUMAN	Q9Y5B9	651
22.2418	22.1664	23.0152	NaN	NaN	NaN	NaN	NaN	NaN	13	13	13	15.7	15.7	15.7	90.995	0	118.86	80554000	20	sp|O15320|CTGE5_HUMAN;tr|G3V599|G3V599_HUMAN;sp|Q96PC5|MIA2_HUMAN;sp|Q96RT6|CTGE2_HUMAN;tr|G3V5K6|G3V5K6_HUMAN;sp|A4FU28|CTGE9_HUMAN	sp|O15320|CTGE5_HUMAN;tr|G3V599|G3V599_HUMAN;sp|Q96PC5|MIA2_HUMAN	O15320	59
NaN	20.7325	20.755	NaN	21.0467	NaN	NaN	NaN	NaN	5	5	5	17.9	17.9	17.9	43.331	0	32.645	63298000	10	tr|G3V4X8|G3V4X8_HUMAN;sp|Q13573|SNW1_HUMAN;tr|G3V3A4|G3V3A4_HUMAN;tr|G3V5R3|G3V5R3_HUMAN	tr|G3V4X8|G3V4X8_HUMAN;sp|Q13573|SNW1_HUMAN;tr|G3V3A4|G3V3A4_HUMAN	Q13573	396
22.5485	22.5621	22.5485	24.4563	24.3504	24.5706	23.7392	24.5635	24.1112	6	6	6	23.6	23.6	23.6	32.238	0	86.047	363880000	49	tr|G3V4C1|G3V4C1_HUMAN;tr|B2R5W2|B2R5W2_HUMAN;tr|B4DY08|B4DY08_HUMAN;tr|G3V4W0|G3V4W0_HUMAN;sp|P07910|HNRPC_HUMAN;tr|G3V576|G3V576_HUMAN;tr|G3V2Q1|G3V2Q1_HUMAN;tr|G3V575|G3V575_HUMAN;tr|G3V555|G3V555_HUMAN;tr|G3V251|G3V251_HUMAN;tr|G3V2D6|G3V2D6_HUMAN;tr|B4DSU6|B4DSU6_HUMAN;tr|G3V3K6|G3V3K6_HUMAN;tr|G3V5X6|G3V5X6_HUMAN;tr|G3V5V7|G3V5V7_HUMAN;tr|G3V4M8|G3V4M8_HUMAN;tr|G3V2H6|G3V2H6_HUMAN	tr|G3V4C1|G3V4C1_HUMAN;tr|B2R5W2|B2R5W2_HUMAN;tr|B4DY08|B4DY08_HUMAN;tr|G3V4W0|G3V4W0_HUMAN;sp|P07910|HNRPC_HUMAN;tr|G3V576|G3V576_HUMAN;tr|G3V2Q1|G3V2Q1_HUMAN;tr|G3V575|G3V575_HUMAN;tr|G3V555|G3V555_HUMAN;tr|G3V251|G3V251_HUMAN;tr|G3V2D6|G3V2D6_HUMAN;tr|B4DSU6|B4DSU6_HUMAN;tr|G3V3K6|G3V3K6_HUMAN;tr|G3V5X6|G3V5X6_HUMAN	G3V4C1	664
NaN	21.5122	21.6001	NaN	NaN	NaN	NaN	NaN	NaN	1	1	1	22.5	22.5	22.5	8.2033	0	44.113	96142000	11	tr|G3V279|G3V279_HUMAN;sp|P84090|ERH_HUMAN	tr|G3V279|G3V279_HUMAN;sp|P84090|ERH_HUMAN	P84090	348
24.2032	23.7259	23.8077	25.3859	24.4646	25.213	24.3164	24.3741	24.2995	6	6	6	30.6	30.6	30.6	33.155	0	55.754	917060000	46	tr|F8W6I7|F8W6I7_HUMAN;sp|P09651|ROA1_HUMAN;tr|H0YH80|H0YH80_HUMAN;tr|A0A2R8Y4L2|A0A2R8Y4L2_HUMAN;tr|F8VTQ5|F8VTQ5_HUMAN;tr|F8W646|F8W646_HUMAN;tr|F8VZ49|F8VZ49_HUMAN;tr|F8VYN5|F8VYN5_HUMAN;sp|Q32P51|RA1L2_HUMAN	tr|F8W6I7|F8W6I7_HUMAN;sp|P09651|ROA1_HUMAN;tr|H0YH80|H0YH80_HUMAN;tr|A0A2R8Y4L2|A0A2R8Y4L2_HUMAN	P09651	138
22.4062	22.3871	21.435	23.2372	22.9173	23.693	23.1638	23.9274	23.5186	6	5	5	15.1	13.5	13.5	48.057	0	33.625	253350000	20	sp|P05783|K1C18_HUMAN;tr|F8VZY9|F8VZY9_HUMAN	sp|P05783|K1C18_HUMAN;tr|F8VZY9|F8VZY9_HUMAN	P05783	118
14.7057	14.7989	NaN	NaN	NaN	NaN	14.7784	NaN	17.0069	23	23	23	23.9	23.9	23.9	115.28	0	281.63	832450000	59	sp|O14974|MYPT1_HUMAN;tr|F8VZN8|F8VZN8_HUMAN;tr|H0YIS4|H0YIS4_HUMAN;tr|H0YHI8|H0YHI8_HUMAN;tr|A0A3B3ISH4|A0A3B3ISH4_HUMAN;tr|F8VW28|F8VW28_HUMAN;tr|H0YHL8|H0YHL8_HUMAN;tr|H0YIM2|H0YIM2_HUMAN;tr|H0YIS3|H0YIS3_HUMAN;tr|A0A0U1RQZ1|A0A0U1RQZ1_HUMAN;tr|E1CKY7|E1CKY7_HUMAN;sp|O60237|MYPT2_HUMAN	sp|O14974|MYPT1_HUMAN;tr|F8VZN8|F8VZN8_HUMAN	O14974	51
23.3705	23.0727	23.3034	22.0849	22.2716	22.2564	22.0612	22.0085	21.8541	4	4	4	11.4	11.4	11.4	36.161	0	32.793	218120000	15	tr|F8VVM2|F8VVM2_HUMAN;sp|Q00325|MPCP_HUMAN	tr|F8VVM2|F8VVM2_HUMAN;sp|Q00325|MPCP_HUMAN	Q00325	352
20.565	20.8345	22.0455	20.222	20.1713	NaN	NaN	NaN	NaN	7	7	7	25.2	25.2	25.2	34.273	0	88.822	55017000	11	sp|P05388|RLA0_HUMAN;tr|F8VU65|F8VU65_HUMAN;sp|Q8NHW5|RLA0L_HUMAN;tr|F8VPE8|F8VPE8_HUMAN;tr|F8VWS0|F8VWS0_HUMAN;tr|G3V210|G3V210_HUMAN;tr|F8VW21|F8VW21_HUMAN;tr|F8VZS0|F8VZS0_HUMAN;tr|F8VS58|F8VS58_HUMAN;tr|F8VQY6|F8VQY6_HUMAN;tr|F8VRK7|F8VRK7_HUMAN;tr|F8VWV4|F8VWV4_HUMAN;tr|F8W1K8|F8W1K8_HUMAN	sp|P05388|RLA0_HUMAN;tr|F8VU65|F8VU65_HUMAN;sp|Q8NHW5|RLA0L_HUMAN;tr|F8VPE8|F8VPE8_HUMAN;tr|F8VWS0|F8VWS0_HUMAN;tr|G3V210|G3V210_HUMAN;tr|F8VW21|F8VW21_HUMAN;tr|F8VZS0|F8VZS0_HUMAN	P05388	117
20.6096	20.2956	21.053	21.1497	21.1653	21.2438	20.4789	20.6567	20.5609	4	4	2	6.3	6.3	4.3	70.942	0	29.979	55531000	10	sp|O43390|HNRPR_HUMAN;tr|F6UXX1|F6UXX1_HUMAN;tr|B4DT28|B4DT28_HUMAN;tr|A0A286YEZ8|A0A286YEZ8_HUMAN	sp|O43390|HNRPR_HUMAN;tr|F6UXX1|F6UXX1_HUMAN;tr|B4DT28|B4DT28_HUMAN	O43390	64
22.807	21.9333	21.699	23.2825	23.3449	23.1498	23.0691	23.2552	23.7495	3	3	3	27.9	27.9	27.9	18.898	0	25.354	257810000	23	sp|P46783|RS10_HUMAN;tr|F6U211|F6U211_HUMAN;tr|A0A2R8Y7H1|A0A2R8Y7H1_HUMAN;tr|S4R435|S4R435_HUMAN;tr|A0A2R8YFH6|A0A2R8YFH6_HUMAN;tr|A0A1W2PQS6|A0A1W2PQS6_HUMAN;tr|A0A2R8Y6L3|A0A2R8Y6L3_HUMAN	sp|P46783|RS10_HUMAN;tr|F6U211|F6U211_HUMAN;tr|A0A2R8Y7H1|A0A2R8Y7H1_HUMAN;tr|S4R435|S4R435_HUMAN;tr|A0A2R8YFH6|A0A2R8YFH6_HUMAN;tr|A0A1W2PQS6|A0A1W2PQS6_HUMAN	P46783	251
24.1381	24.097	24.1343	23.5455	24.7328	23.8375	24.055	23.3619	23.4124	10	10	5	26.6	26.6	12	50.135	0	243.31	590160000	48	sp|Q71U36|TBA1A_HUMAN;sp|P68363|TBA1B_HUMAN;tr|F5H5D3|F5H5D3_HUMAN;sp|Q9BQE3|TBA1C_HUMAN;sp|P0DPH8|TBA3D_HUMAN;sp|P0DPH7|TBA3C_HUMAN;tr|A0A1W2PQM2|A0A1W2PQM2_HUMAN;tr|F8VVB9|F8VVB9_HUMAN;tr|F8VQQ4|F8VQQ4_HUMAN;tr|F8VS66|F8VS66_HUMAN;tr|F8VRZ4|F8VRZ4_HUMAN;tr|F8VWV9|F8VWV9_HUMAN;tr|F8VX09|F8VX09_HUMAN;sp|Q6PEY2|TBA3E_HUMAN;tr|C9J2C0|C9J2C0_HUMAN;sp|Q9NY65|TBA8_HUMAN;tr|F8VRK0|F8VRK0_HUMAN;tr|V9GZ1…	sp|Q71U36|TBA1A_HUMAN;sp|P68363|TBA1B_HUMAN;tr|F5H5D3|F5H5D3_HUMAN;sp|Q9BQE3|TBA1C_HUMAN;sp|P0DPH8|TBA3D_HUMAN;sp|P0DPH7|TBA3C_HUMAN;tr|A0A1W2PQM2|A0A1W2PQM2_HUMAN;tr|F8VVB9|F8VVB9_HUMAN;tr|F8VQQ4|F8VQQ4_HUMAN;tr|F8VS66|F8VS66_HUMAN;tr|F8VRZ4|F8VRZ4_HUMAN;tr|F8VWV9|F8VWV9_HUMAN;tr|F8VX09|F8VX09_HUMAN;sp|Q6PEY2|TBA3E_HUMAN	Q71U36	339
19.1305	19.4677	19.681	NaN	19.5832	NaN	20.0015	NaN	NaN	2	2	2	3.2	3.2	3.2	101.56	0	15.844	29263000	8	sp|P11586|C1TC_HUMAN;tr|F5H2F4|F5H2F4_HUMAN	sp|P11586|C1TC_HUMAN;tr|F5H2F4|F5H2F4_HUMAN	P11586	155
NaN	NaN	NaN	22.4612	22.8023	22.2712	NaN	NaN	NaN	3	3	3	5.8	5.8	5.8	71.74	0	24.057	15843000	4	tr|F5H1X6|F5H1X6_HUMAN;tr|F5H4R1|F5H4R1_HUMAN;tr|J3KNB8|J3KNB8_HUMAN;tr|F5H538|F5H538_HUMAN;sp|Q9Y6R4|M3K4_HUMAN	tr|F5H1X6|F5H1X6_HUMAN;tr|F5H4R1|F5H4R1_HUMAN;tr|J3KNB8|J3KNB8_HUMAN;tr|F5H538|F5H538_HUMAN;sp|Q9Y6R4|M3K4_HUMAN	F5H1X6	657
22.8757	22.8095	23.0686	23.7535	24.5318	24.1079	24.0288	24.0434	23.9585	5	5	5	23.7	23.7	23.7	23.687	0	106.54	342780000	33	tr|F5GYV5|F5GYV5_HUMAN;tr|H7BZV4|H7BZV4_HUMAN;tr|A0A0C4DG62|A0A0C4DG62_HUMAN;tr|F8WCT1|F8WCT1_HUMAN;sp|Q66PJ3|AR6P4_HUMAN;tr|F5H7X4|F5H7X4_HUMAN;tr|F8WEP2|F8WEP2_HUMAN;tr|A0A0C4DH18|A0A0C4DH18_HUMAN	tr|F5GYV5|F5GYV5_HUMAN;tr|H7BZV4|H7BZV4_HUMAN;tr|A0A0C4DG62|A0A0C4DG62_HUMAN;tr|F8WCT1|F8WCT1_HUMAN;sp|Q66PJ3|AR6P4_HUMAN;tr|F5H7X4|F5H7X4_HUMAN	F5GYV5	452
NaN	19.2547	18.7768	NaN	NaN	NaN	NaN	NaN	NaN	2	2	2	6.8	6.8	6.8	60.343	0	11.622	14429000	3	sp|P17987|TCPA_HUMAN;tr|F5GYL4|F5GYL4_HUMAN;tr|F5GZI8|F5GZI8_HUMAN;tr|F5H282|F5H282_HUMAN;tr|E7EQR6|E7EQR6_HUMAN;tr|E7ERF2|E7ERF2_HUMAN	sp|P17987|TCPA_HUMAN;tr|F5GYL4|F5GYL4_HUMAN;tr|F5GZI8|F5GZI8_HUMAN;tr|F5H282|F5H282_HUMAN;tr|E7EQR6|E7EQR6_HUMAN;tr|E7ERF2|E7ERF2_HUMAN	P17987	175
24.0498	24.4212	24.2533	23.1094	23.1088	23.2267	22.8513	22.6301	22.2511	6	6	6	49.6	49.6	49.6	14.551	0	133.33	540240000	31	sp|P42766|RL35_HUMAN;tr|F2Z388|F2Z388_HUMAN	sp|P42766|RL35_HUMAN;tr|F2Z388|F2Z388_HUMAN	P42766	241
19.3902	19.0923	19.3518	NaN	19.7037	NaN	19.4752	19.3867	NaN	3	3	3	2.7	2.7	2.7	249.48	0	18.973	29619000	6	tr|F1T0I1|F1T0I1_HUMAN;sp|O15027|SC16A_HUMAN;tr|Q8N9G1|Q8N9G1_HUMAN;tr|A0A0C4DH09|A0A0C4DH09_HUMAN;tr|X6RGP5|X6RGP5_HUMAN	tr|F1T0I1|F1T0I1_HUMAN;sp|O15027|SC16A_HUMAN	O15027	53
23.3355	23.3092	22.9469	NaN	23.3164	23.6599	22.5872	23.3877	24.0371	3	3	3	20.3	20.3	20.3	6.6478	0	52.87	363460000	42	sp|P62861|RS30_HUMAN;tr|E9PR30|E9PR30_HUMAN	sp|P62861|RS30_HUMAN;tr|E9PR30|E9PR30_HUMAN	P62861	322
20.1179	NaN	20.4092	NaN	NaN	NaN	NaN	NaN	NaN	2	2	2	20.9	20.9	20.9	10.89	0	11.964	38671000	3	tr|E9PQL5|E9PQL5_HUMAN;sp|Q6ZUT1|NKAP1_HUMAN;tr|E9PPH9|E9PPH9_HUMAN;tr|E9PSC8|E9PSC8_HUMAN;tr|E9PKA8|E9PKA8_HUMAN	tr|E9PQL5|E9PQL5_HUMAN;sp|Q6ZUT1|NKAP1_HUMAN;tr|E9PPH9|E9PPH9_HUMAN;tr|E9PSC8|E9PSC8_HUMAN;tr|E9PKA8|E9PKA8_HUMAN	Q6ZUT1	465
20.8766	21.2428	20.6234	21.0868	21.127	21.0482	21.5842	21.5491	21.505	4	4	4	19.5	19.5	19.5	17.777	0	54.601	67033000	8	tr|E9PP50|E9PP50_HUMAN;sp|P23528|COF1_HUMAN;tr|E9PS23|E9PS23_HUMAN;tr|E9PLJ3|E9PLJ3_HUMAN;tr|E9PQB7|E9PQB7_HUMAN;tr|G3V1A4|G3V1A4_HUMAN;sp|Q9Y281|COF2_HUMAN;tr|E9PK25|E9PK25_HUMAN	tr|E9PP50|E9PP50_HUMAN;sp|P23528|COF1_HUMAN;tr|E9PS23|E9PS23_HUMAN	P23528	193
20.158	20.4523	20.2504	NaN	NaN	NaN	NaN	NaN	NaN	2	2	2	3.8	3.8	3.8	115.73	0	11.817	33868000	2	sp|Q9H0A0|NAT10_HUMAN;tr|E9PMU0|E9PMU0_HUMAN;tr|A0A087WV29|A0A087WV29_HUMAN	sp|Q9H0A0|NAT10_HUMAN;tr|E9PMU0|E9PMU0_HUMAN;tr|A0A087WV29|A0A087WV29_HUMAN	Q9H0A0	560
24.0663	24.3133	24.2987	24.4675	24.6686	23.7532	23.7326	23.8954	24.6771	16	16	16	76.5	76.5	76.5	26.688	0	284.4	698470000	95	sp|P23396|RS3_HUMAN;tr|E9PL09|E9PL09_HUMAN;tr|E9PPU1|E9PPU1_HUMAN;tr|F2Z2S8|F2Z2S8_HUMAN;tr|H0YCJ7|H0YCJ7_HUMAN;tr|H0YEU2|H0YEU2_HUMAN;tr|H0YF32|H0YF32_HUMAN;tr|E9PQ96|E9PQ96_HUMAN;tr|E9PSF4|E9PSF4_HUMAN;tr|E9PJH4|E9PJH4_HUMAN;tr|E9PK82|E9PK82_HUMAN;tr|E9PQX2|E9PQX2_HUMAN	sp|P23396|RS3_HUMAN;tr|E9PL09|E9PL09_HUMAN;tr|E9PPU1|E9PPU1_HUMAN;tr|F2Z2S8|F2Z2S8_HUMAN;tr|H0YCJ7|H0YCJ7_HUMAN;tr|H0YEU2|H0YEU2_HUMAN;tr|H0YF32|H0YF32_HUMAN	P23396	191
25.6048	25.6568	25.8461	24.7783	25.0265	24.4324	23.8202	23.8699	23.6579	16	16	16	53.3	53.3	53.3	28.024	0	156.03	1461600000	100	sp|P62917|RL8_HUMAN;tr|E9PKZ0|E9PKZ0_HUMAN;tr|E9PKU4|E9PKU4_HUMAN;tr|G3V1A1|G3V1A1_HUMAN;tr|E9PP36|E9PP36_HUMAN	sp|P62917|RL8_HUMAN;tr|E9PKZ0|E9PKZ0_HUMAN;tr|E9PKU4|E9PKU4_HUMAN;tr|G3V1A1|G3V1A1_HUMAN	P62917	329
24.3658	24.2869	24.6489	24.8073	25.1702	24.6939	25.5242	25.5964	25.1579	21	21	17	33	33	28.9	70.897	0	185.87	844860000	116	sp|P11142|HSP7C_HUMAN;tr|E9PKE3|E9PKE3_HUMAN;tr|E9PN89|E9PN89_HUMAN;tr|E9PLF4|E9PLF4_HUMAN;tr|E9PQQ4|E9PQQ4_HUMAN;tr|E9PQK7|E9PQK7_HUMAN;tr|E9PK54|E9PK54_HUMAN;tr|E9PNE6|E9PNE6_HUMAN;tr|E9PI65|E9PI65_HUMAN;sp|P54652|HSP72_HUMAN;tr|E9PPY6|E9PPY6_HUMAN;tr|E9PN25|E9PN25_HUMAN;tr|A8K7Q2|A8K7Q2_HUMAN;tr|E9PM13|E9PM13_HUMAN;tr|E9PS65|E9PS65_HUMAN;sp|P48741|HSP77_HUMAN	sp|P11142|HSP7C_HUMAN;tr|E9PKE3|E9PKE3_HUMAN;tr|E9PN89|E9PN89_HUMAN;tr|E9PLF4|E9PLF4_HUMAN;tr|E9PQQ4|E9PQQ4_HUMAN;tr|E9PQK7|E9PQK7_HUMAN;tr|E9PK54|E9PK54_HUMAN;tr|E9PNE6|E9PNE6_HUMAN	P11142	150
19.1577	19.0767	19.2292	NaN	NaN	NaN	NaN	NaN	NaN	2	2	2	3.4	3.4	3.4	94.069	0	12.817	9333500	4	tr|E9PK47|E9PK47_HUMAN;sp|P06737|PYGL_HUMAN;sp|P11217|PYGM_HUMAN;sp|P11216|PYGB_HUMAN	tr|E9PK47|E9PK47_HUMAN;sp|P06737|PYGL_HUMAN;sp|P11217|PYGM_HUMAN;sp|P11216|PYGB_HUMAN	P06737	121
24.9058	25.0295	25.1716	23.9246	24.4551	24.3118	23.1498	23.1398	23.1814	9	9	9	62.8	62.8	62.8	16.561	0	106.28	1024600000	64	sp|P46776|RL27A_HUMAN;tr|E9PJD9|E9PJD9_HUMAN;tr|E9PLL6|E9PLL6_HUMAN;tr|E9PLX7|E9PLX7_HUMAN	sp|P46776|RL27A_HUMAN;tr|E9PJD9|E9PJD9_HUMAN;tr|E9PLL6|E9PLL6_HUMAN;tr|E9PLX7|E9PLX7_HUMAN	P46776	245
20.1006	21.4965	21.3952	NaN	NaN	NaN	21.7612	NaN	NaN	6	6	6	15.3	15.3	15.3	47.079	0	147.92	445920000	18	sp|P22234|PUR6_HUMAN;tr|E9PBS1|E9PBS1_HUMAN;tr|D6RF62|D6RF62_HUMAN	sp|P22234|PUR6_HUMAN;tr|E9PBS1|E9PBS1_HUMAN	P22234	188
20.6161	20.4383	NaN	20.1279	20.1954	20.1989	20.1366	19.9945	19.9762	2	2	2	2.5	2.5	2.5	158.64	0	20.393	36654000	12	tr|E7EX73|E7EX73_HUMAN;tr|E9PGM1|E9PGM1_HUMAN;tr|E7EUU4|E7EUU4_HUMAN;sp|Q04637|IF4G1_HUMAN;tr|H7C044|H7C044_HUMAN	tr|E7EX73|E7EX73_HUMAN;tr|E9PGM1|E9PGM1_HUMAN;tr|E7EUU4|E7EUU4_HUMAN;sp|Q04637|IF4G1_HUMAN;tr|H7C044|H7C044_HUMAN	E7EX73	365
21.553	21.7709	21.7959	NaN	NaN	NaN	NaN	NaN	20.9763	7	7	7	33.1	33.1	33.1	54.832	0	47.826	48516000	11	tr|E7EX40|E7EX40_HUMAN;sp|Q6WKZ4|RFIP1_HUMAN	tr|E7EX40|E7EX40_HUMAN;sp|Q6WKZ4|RFIP1_HUMAN	Q6WKZ4	463
NaN	19.2753	19.3234	NaN	NaN	19.2423	NaN	NaN	NaN	3	3	3	2.7	2.7	2.7	114.76	0	17.673	14190000	4	sp|Q9H2U1|DHX36_HUMAN;tr|E7EWK3|E7EWK3_HUMAN;sp|Q6P158|DHX57_HUMAN	sp|Q9H2U1|DHX36_HUMAN;tr|E7EWK3|E7EWK3_HUMAN	Q9H2U1	564
21.6347	21.8392	21.5342	21.7734	21.4017	21.2117	21.0941	20.7139	21.5646	6	6	6	7.6	7.6	7.6	121	0	42.93	133700000	24	sp|P27816|MAP4_HUMAN;tr|E7EVA0|E7EVA0_HUMAN;tr|H0Y2V1|H0Y2V1_HUMAN;tr|H7C4C5|H7C4C5_HUMAN;tr|B5MEG9|B5MEG9_HUMAN;tr|F8W9U4|F8W9U4_HUMAN;tr|H7C456|H7C456_HUMAN	sp|P27816|MAP4_HUMAN;tr|E7EVA0|E7EVA0_HUMAN;tr|H0Y2V1|H0Y2V1_HUMAN;tr|H7C4C5|H7C4C5_HUMAN;tr|B5MEG9|B5MEG9_HUMAN;tr|F8W9U4|F8W9U4_HUMAN	P27816	203
28.7185	28.714	28.8067	17.944	NaN	NaN	NaN	NaN	NaN	41	41	39	43.6	43.6	42.3	80.954	0	323.31	5668900000	115	sp|P35611|ADDA_HUMAN;tr|E7EV99|E7EV99_HUMAN;tr|E7ENY0|E7ENY0_HUMAN;tr|H0Y9H2|H0Y9H2_HUMAN;tr|A0A0A0MSR2|A0A0A0MSR2_HUMAN;tr|D6RF25|D6RF25_HUMAN;tr|D6RJE2|D6RJE2_HUMAN;tr|D6RAH3|D6RAH3_HUMAN;tr|H0YFD8|H0YFD8_HUMAN;tr|H0YG19|H0YG19_HUMAN;sp|P35612|ADDB_HUMAN	sp|P35611|ADDA_HUMAN;tr|E7EV99|E7EV99_HUMAN;tr|E7ENY0|E7ENY0_HUMAN;tr|H0Y9H2|H0Y9H2_HUMAN	P35611	223
22.669	22.9981	22.8987	22.8956	22.7902	23.0257	24.6196	24.0733	24.0711	13	13	13	37.6	37.6	37.6	36.053	0	109.19	523500000	55	sp|P04406|G3P_HUMAN;tr|E7EUT5|E7EUT5_HUMAN	sp|P04406|G3P_HUMAN;tr|E7EUT5|E7EUT5_HUMAN	P04406	112
23.6078	23.4079	23.5054	22.2467	22.3206	22.1938	21.8624	21.973	22.1957	10	10	10	54.2	54.2	54.2	15.197	0	73.548	308990000	40	tr|E7ETK0|E7ETK0_HUMAN;tr|A0A2R8Y849|A0A2R8Y849_HUMAN;tr|A0A087WUS0|A0A087WUS0_HUMAN;sp|P62847|RS24_HUMAN;tr|A0A2R8YD14|A0A2R8YD14_HUMAN;tr|A0A2R8Y8A0|A0A2R8Y8A0_HUMAN	tr|E7ETK0|E7ETK0_HUMAN;tr|A0A2R8Y849|A0A2R8Y849_HUMAN;tr|A0A087WUS0|A0A087WUS0_HUMAN;sp|P62847|RS24_HUMAN;tr|A0A2R8YD14|A0A2R8YD14_HUMAN	E7ETK0	318
20.7289	20.3298	20.6331	NaN	20.9779	NaN	21.2905	NaN	NaN	4	4	4	9.4	9.4	9.4	70.67	0	24.262	54585000	6	sp|P11940|PABP1_HUMAN;tr|E7ERJ7|E7ERJ7_HUMAN;tr|E7EQV3|E7EQV3_HUMAN;tr|A0A087WTT1|A0A087WTT1_HUMAN;tr|H0YAR2|H0YAR2_HUMAN;tr|E5RGH3|E5RGH3_HUMAN;sp|Q5JQF8|PAP1M_HUMAN;sp|Q9H361|PABP3_HUMAN;tr|B1ANR0|B1ANR0_HUMAN;tr|H0YAW6|H0YAW6_HUMAN;tr|H0YEQ8|H0YEQ8_HUMAN;tr|H0YB75|H0YB75_HUMAN;tr|H0YAS6|H0YAS6_HUMAN;tr|H0YB86|H0YB86_HUMAN;tr|H0YAP2|H0YAP2_HUMAN;tr|B1ANR1|B1ANR1_HUMAN;tr|E5RJB9|E5RJB9_HUMAN;tr|…	sp|P11940|PABP1_HUMAN;tr|E7ERJ7|E7ERJ7_HUMAN;tr|E7EQV3|E7EQV3_HUMAN;tr|A0A087WTT1|A0A087WTT1_HUMAN;tr|H0YAR2|H0YAR2_HUMAN	P11940	156
23.149	23.5847	23.9705	21.3927	21.9866	21.3408	21.2418	20.8403	20.5432	20	20	20	10.1	10.1	10.1	308.77	0	152.61	277490000	49	tr|E7EPN9|E7EPN9_HUMAN;sp|Q9Y520|PRC2C_HUMAN;tr|H7C5N8|H7C5N8_HUMAN;tr|A0A2R8Y7F4|A0A2R8Y7F4_HUMAN;tr|A0A2R8YET2|A0A2R8YET2_HUMAN;tr|A0A0A0MS30|A0A0A0MS30_HUMAN	tr|E7EPN9|E7EPN9_HUMAN;sp|Q9Y520|PRC2C_HUMAN	Q9Y520	668
24.6197	24.8142	24.9199	23.1234	23.1385	22.9041	22.3902	22.1954	22.3052	18	18	18	61.4	61.4	61.4	23.432	0	303.91	752800000	62	sp|P50914|RL14_HUMAN;tr|E7EPB3|E7EPB3_HUMAN	sp|P50914|RL14_HUMAN;tr|E7EPB3|E7EPB3_HUMAN	P50914	266
20.4769	20.3819	20.9567	NaN	NaN	NaN	NaN	NaN	NaN	4	4	4	31.7	31.7	31.7	20.7	0	24.388	43905000	4	tr|E5RK39|E5RK39_HUMAN;sp|Q99575|POP1_HUMAN	tr|E5RK39|E5RK39_HUMAN;sp|Q99575|POP1_HUMAN	Q99575	535
24.3122	24.6227	24.843	24.1462	24.9171	23.9925	23.4702	23.4274	24.1648	7	7	7	50.4	50.4	50.4	13.373	0	105.28	745930000	39	sp|P60866|RS20_HUMAN;tr|E5RJX2|E5RJX2_HUMAN;tr|G3XAN0|G3XAN0_HUMAN;tr|E5RIP1|E5RIP1_HUMAN	sp|P60866|RS20_HUMAN;tr|E5RJX2|E5RJX2_HUMAN	P60866	289
21.3861	21.9859	22.0354	20.6761	21.5857	21.0372	20.3612	20.355	22.2883	10	10	10	26.5	26.5	26.5	63.836	0	65.569	106740000	17	sp|Q86UE4|LYRIC_HUMAN;tr|E5RJU9|E5RJU9_HUMAN;tr|H0YB56|H0YB56_HUMAN;tr|H0YBE0|H0YBE0_HUMAN;tr|H0YBJ8|H0YBJ8_HUMAN	sp|Q86UE4|LYRIC_HUMAN;tr|E5RJU9|E5RJU9_HUMAN;tr|H0YB56|H0YB56_HUMAN	Q86UE4	477
21.027	21.936	23.0407	NaN	20.0356	NaN	20.8063	20.6073	20.1825	6	6	6	61.7	61.7	61.7	12.784	0	64.794	92145000	14	sp|P62888|RL30_HUMAN;tr|E5RI99|E5RI99_HUMAN;tr|A0A0B4J213|A0A0B4J213_HUMAN;tr|A0A0C4DH44|A0A0C4DH44_HUMAN;tr|E5RJH3|E5RJH3_HUMAN	sp|P62888|RL30_HUMAN;tr|E5RI99|E5RI99_HUMAN;tr|A0A0B4J213|A0A0B4J213_HUMAN	P62888	323
NaN	18.6049	18.6352	NaN	NaN	NaN	NaN	NaN	NaN	2	2	2	3.3	3.3	3.3	85.862	0	12.261	5505500	2	sp|Q12797|ASPH_HUMAN;tr|E5RHK2|E5RHK2_HUMAN;tr|A0A087WUJ2|A0A087WUJ2_HUMAN;tr|A0A087WW51|A0A087WW51_HUMAN	sp|Q12797|ASPH_HUMAN;tr|E5RHK2|E5RHK2_HUMAN;tr|A0A087WUJ2|A0A087WUJ2_HUMAN;tr|A0A087WW51|A0A087WW51_HUMAN	Q12797	378
25.4584	25.5634	25.6475	24.571	24.6326	23.9938	23.4603	23.1628	24.3301	28	28	28	69.3	69.3	69.3	29.945	0	323.31	1308700000	136	sp|P61247|RS3A_HUMAN;tr|D6RG13|D6RG13_HUMAN;tr|D6RAT0|D6RAT0_HUMAN;tr|E9PFI5|E9PFI5_HUMAN;tr|H0Y8L7|H0Y8L7_HUMAN;tr|D6RB09|D6RB09_HUMAN;tr|H0Y9Y4|H0Y9Y4_HUMAN;tr|D6RAS7|D6RAS7_HUMAN;tr|D6RED7|D6RED7_HUMAN;tr|D6R9B6|D6R9B6_HUMAN;tr|D6RI02|D6RI02_HUMAN;tr|D6RGE0|D6RGE0_HUMAN	sp|P61247|RS3A_HUMAN;tr|D6RG13|D6RG13_HUMAN;tr|D6RAT0|D6RAT0_HUMAN;tr|E9PFI5|E9PFI5_HUMAN;tr|H0Y8L7|H0Y8L7_HUMAN;tr|D6RB09|D6RB09_HUMAN;tr|H0Y9Y4|H0Y9Y4_HUMAN;tr|D6RAS7|D6RAS7_HUMAN	P61247	291
24.0759	24.3135	24.6248	23.2031	23.384	23.2133	22.6035	22.1162	22.1958	8	8	8	58	58	58	15.807	0	93.822	672230000	63	sp|P62266|RS23_HUMAN;tr|D6RD47|D6RD47_HUMAN;tr|D6RIX0|D6RIX0_HUMAN;tr|D6R9I7|D6R9I7_HUMAN;tr|D6RDJ2|D6RDJ2_HUMAN	sp|P62266|RS23_HUMAN;tr|D6RD47|D6RD47_HUMAN;tr|D6RIX0|D6RIX0_HUMAN;tr|D6R9I7|D6R9I7_HUMAN;tr|D6RDJ2|D6RDJ2_HUMAN	P62266	304
24.639	24.2442	24.2192	22.3271	22.2692	21.9695	22.4865	21.8625	22.6898	12	12	12	47.4	47.4	47.4	21.863	0	96.425	343610000	37	sp|P32969|RL9_HUMAN;tr|D6RAN4|D6RAN4_HUMAN;tr|E7ESE0|E7ESE0_HUMAN;tr|A0A2R8Y5Y7|A0A2R8Y5Y7_HUMAN;tr|H0Y9R4|H0Y9R4_HUMAN;tr|H0Y9V9|H0Y9V9_HUMAN	sp|P32969|RL9_HUMAN;tr|D6RAN4|D6RAN4_HUMAN;tr|E7ESE0|E7ESE0_HUMAN;tr|A0A2R8Y5Y7|A0A2R8Y5Y7_HUMAN	P32969	216
21.5013	22.4779	22.916	NaN	NaN	NaN	NaN	NaN	NaN	4	4	4	26.5	26.5	26.5	26.724	0	66.895	75149000	9	sp|Q9BUT1|BDH2_HUMAN;tr|D6R9P2|D6R9P2_HUMAN;tr|D6RFG2|D6RFG2_HUMAN;tr|D6R9U8|D6R9U8_HUMAN;tr|D6RIR6|D6RIR6_HUMAN	sp|Q9BUT1|BDH2_HUMAN;tr|D6R9P2|D6R9P2_HUMAN	Q9BUT1	545
22.6593	23.2133	22.104	NaN	NaN	NaN	NaN	NaN	NaN	12	10	7	23.7	23.7	20.9	56.298	0	69.872	88043000	24	tr|D6R938|D6R938_HUMAN;sp|Q13557|KCC2D_HUMAN;tr|E9PBG7|E9PBG7_HUMAN;tr|E9PF82|E9PF82_HUMAN;tr|H0Y9C2|H0Y9C2_HUMAN;sp|Q9UQM7|KCC2A_HUMAN;tr|H0Y9J2|H0Y9J2_HUMAN	tr|D6R938|D6R938_HUMAN;sp|Q13557|KCC2D_HUMAN;tr|E9PBG7|E9PBG7_HUMAN;tr|E9PF82|E9PF82_HUMAN;tr|H0Y9C2|H0Y9C2_HUMAN	Q13557	394
23.3754	23.3881	23.1911	22.2032	22.0324	21.954	21.8274	NaN	21.8037	6	6	6	51.9	51.9	51.9	15.616	0	79.924	265870000	18	tr|D3YTB1|D3YTB1_HUMAN;sp|P62910|RL32_HUMAN;tr|F8W727|F8W727_HUMAN	tr|D3YTB1|D3YTB1_HUMAN;sp|P62910|RL32_HUMAN;tr|F8W727|F8W727_HUMAN	P62910	327
23.007	22.8656	22.7085	NaN	21.7894	21.7986	NaN	NaN	NaN	8	8	8	60	60	60	12.538	0	47.306	192230000	15	sp|P18077|RL35A_HUMAN;tr|C9K025|C9K025_HUMAN;tr|F8WBS5|F8WBS5_HUMAN;tr|F8WB72|F8WB72_HUMAN	sp|P18077|RL35A_HUMAN;tr|C9K025|C9K025_HUMAN	P18077	176
20.133	20.4695	20.7787	NaN	NaN	NaN	NaN	NaN	19.7018	3	3	3	8.4	8.4	8.4	61.992	0	25.024	32389000	5	sp|Q9BVP2|GNL3_HUMAN;tr|C9JYH9|C9JYH9_HUMAN;tr|C9JZT7|C9JZT7_HUMAN;tr|B4DMU5|B4DMU5_HUMAN	sp|Q9BVP2|GNL3_HUMAN;tr|C9JYH9|C9JYH9_HUMAN;tr|C9JZT7|C9JZT7_HUMAN;tr|B4DMU5|B4DMU5_HUMAN	Q9BVP2	546
21.7935	22.2114	24.922	NaN	19.5077	NaN	NaN	NaN	NaN	8	8	8	41.1	41.1	41.1	26.422	0	111.63	186970000	12	sp|Q5HYI8|RABL3_HUMAN;tr|C9JXM3|C9JXM3_HUMAN;tr|F8WF50|F8WF50_HUMAN;tr|F8WDC7|F8WDC7_HUMAN;tr|F8WAX9|F8WAX9_HUMAN;tr|H7C533|H7C533_HUMAN	sp|Q5HYI8|RABL3_HUMAN;tr|C9JXM3|C9JXM3_HUMAN	Q5HYI8	442
25.0138	24.9544	24.836	23.6114	23.6782	24.6341	22.7926	22.9684	23.2281	12	12	12	61.1	61.1	61.1	17.779	0	202.2	975240000	64	sp|P83731|RL24_HUMAN;tr|C9JXB8|C9JXB8_HUMAN;tr|C9JNW5|C9JNW5_HUMAN	sp|P83731|RL24_HUMAN;tr|C9JXB8|C9JXB8_HUMAN;tr|C9JNW5|C9JNW5_HUMAN	P83731	346
19.1487	19.6863	19.3625	NaN	NaN	NaN	NaN	NaN	NaN	2	2	2	4.5	4.5	4.5	89.252	0	16.621	12764000	4	sp|Q32MZ4|LRRF1_HUMAN;tr|C9JTC6|C9JTC6_HUMAN	sp|Q32MZ4|LRRF1_HUMAN;tr|C9JTC6|C9JTC6_HUMAN	Q32MZ4	433
26.1075	26.5424	26.7419	18.1908	18.3978	17.7658	17.5872	18.2311	16.8289	30	30	30	85.9	85.9	85.9	26.152	0	323.31	1149000000	68	sp|Q9NX63|MIC19_HUMAN;tr|C9JRZ6|C9JRZ6_HUMAN;tr|F8WAR4|F8WAR4_HUMAN;tr|A0A286YEX5|A0A286YEX5_HUMAN	sp|Q9NX63|MIC19_HUMAN;tr|C9JRZ6|C9JRZ6_HUMAN;tr|F8WAR4|F8WAR4_HUMAN	Q9NX63	598
23.4733	24.5823	24.7287	22.463	22.9258	22.3962	NaN	NaN	NaN	22	22	22	21.6	21.6	21.6	160.16	0	193.39	273580000	40	sp|Q9NS87|KIF15_HUMAN;tr|C9JKA9|C9JKA9_HUMAN;tr|D6RCT7|D6RCT7_HUMAN;tr|H7BZT2|H7BZT2_HUMAN	sp|Q9NS87|KIF15_HUMAN;tr|C9JKA9|C9JKA9_HUMAN	Q9NS87	588
19.127	19.2867	19.4753	NaN	NaN	NaN	NaN	NaN	NaN	2	2	2	11.5	11.5	11.5	28.791	0	12.816	16587000	3	tr|C9JJ47|C9JJ47_HUMAN;tr|A0A087WY71|A0A087WY71_HUMAN;sp|Q96CW1|AP2M1_HUMAN;tr|E9PFW3|E9PFW3_HUMAN;tr|C9JJD3|C9JJD3_HUMAN;tr|C9JPV8|C9JPV8_HUMAN;tr|C9JTK4|C9JTK4_HUMAN;tr|C9JGT8|C9JGT8_HUMAN	tr|C9JJ47|C9JJ47_HUMAN;tr|A0A087WY71|A0A087WY71_HUMAN;sp|Q96CW1|AP2M1_HUMAN;tr|E9PFW3|E9PFW3_HUMAN;tr|C9JJD3|C9JJD3_HUMAN;tr|C9JPV8|C9JPV8_HUMAN;tr|C9JTK4|C9JTK4_HUMAN;tr|C9JGT8|C9JGT8_HUMAN	Q96CW1	515
24.9655	25.3484	25.5258	22.4649	23.6463	21.997	22.4681	21.6271	23.2747	16	16	16	57.8	57.8	57.8	29.597	0	196.64	809630000	63	sp|P62701|RS4X_HUMAN;tr|C9JEH7|C9JEH7_HUMAN;sp|P22090|RS4Y1_HUMAN;sp|Q8TD47|RS4Y2_HUMAN	sp|P62701|RS4X_HUMAN;tr|C9JEH7|C9JEH7_HUMAN;sp|P22090|RS4Y1_HUMAN	P62701	312
23.0582	23.2394	23.1272	21.9252	22.1897	21.5916	22.342	21.7497	21.7626	8	8	8	50.7	50.7	50.7	14.865	0	188.82	240500000	41	sp|P62829|RL23_HUMAN;tr|C9JD32|C9JD32_HUMAN;tr|J3KT29|J3KT29_HUMAN;tr|B9ZVP7|B9ZVP7_HUMAN;tr|J3KTJ3|J3KTJ3_HUMAN;tr|J3QQT9|J3QQT9_HUMAN	sp|P62829|RL23_HUMAN;tr|C9JD32|C9JD32_HUMAN;tr|J3KT29|J3KT29_HUMAN;tr|B9ZVP7|B9ZVP7_HUMAN	P62829	317
19.7795	19.5203	NaN	NaN	NaN	NaN	NaN	NaN	20.3547	2	2	2	9.6	9.6	9.6	34.222	0	18.428	13069000	3	sp|Q9BYG3|MK67I_HUMAN;tr|C9J808|C9J808_HUMAN;tr|C9J6C5|C9J6C5_HUMAN	sp|Q9BYG3|MK67I_HUMAN;tr|C9J808|C9J808_HUMAN;tr|C9J6C5|C9J6C5_HUMAN	Q9BYG3	553
18.6952	16.7965	16.3704	19.0441	19.2495	NaN	NaN	NaN	NaN	11	11	11	33.7	33.7	33.7	39.233	0	169.74	1288300000	35	sp|P11177|ODPB_HUMAN;tr|C9J634|C9J634_HUMAN;tr|F8WF02|F8WF02_HUMAN	sp|P11177|ODPB_HUMAN;tr|C9J634|C9J634_HUMAN	P11177	151
22.7941	23.2778	23.3182	22.3074	21.7929	NaN	22.3647	22.312	22.1542	5	5	5	59.8	59.8	59.8	10.275	0	36.434	251770000	24	sp|P61513|RL37A_HUMAN;tr|C9J4Z3|C9J4Z3_HUMAN;tr|Q6P4E4|Q6P4E4_HUMAN;tr|E9PEL3|E9PEL3_HUMAN;tr|G5E9R3|G5E9R3_HUMAN;tr|M0R0A1|M0R0A1_HUMAN;tr|M0R2L6|M0R2L6_HUMAN;sp|A6NKH3|RL37L_HUMAN	sp|P61513|RL37A_HUMAN;tr|C9J4Z3|C9J4Z3_HUMAN;tr|Q6P4E4|Q6P4E4_HUMAN;tr|E9PEL3|E9PEL3_HUMAN	P61513	295
22.3729	22.1585	22.3153	NaN	NaN	NaN	NaN	NaN	NaN	3	3	3	9.4	9.4	9.4	79.239	0	39.649	63417000	9	tr|C9J1X0|C9J1X0_HUMAN;sp|A4D1P6|WDR91_HUMAN	tr|C9J1X0|C9J1X0_HUMAN;sp|A4D1P6|WDR91_HUMAN	A4D1P6	35
22.2742	22.6702	22.6164	22.1636	22.234	NaN	22.0532	22.0357	NaN	4	4	1	41.7	41.7	15.5	9.461	0	91.048	209470000	20	sp|P42677|RS27_HUMAN;tr|C9J1C5|C9J1C5_HUMAN	sp|P42677|RS27_HUMAN;tr|C9J1C5|C9J1C5_HUMAN	P42677	240
19.6545	20.0908	19.2538	21.6479	NaN	21.6573	21.7084	22.0158	21.851	4	3	3	47.5	47.5	47.5	13.163	0	18.625	60117000	15	tr|C9J0D1|C9J0D1_HUMAN;sp|Q71UI9|H2AV_HUMAN;sp|P0C0S5|H2AZ_HUMAN;tr|C9J386|C9J386_HUMAN	tr|C9J0D1|C9J0D1_HUMAN;sp|Q71UI9|H2AV_HUMAN;sp|P0C0S5|H2AZ_HUMAN	Q71UI9	140
26.7809	26.8611	26.8649	18.6138	16.8139	17.0484	17.0107	18.0724	17.7753	47	47	47	59.9	59.9	59.9	78.973	0	323.31	1445300000	117	tr|B9A067|B9A067_HUMAN;sp|Q16891|MIC60_HUMAN;tr|C9J406|C9J406_HUMAN;tr|H7C463|H7C463_HUMAN;tr|A0A087WYS0|A0A087WYS0_HUMAN;tr|D6RAW4|D6RAW4_HUMAN	tr|B9A067|B9A067_HUMAN;sp|Q16891|MIC60_HUMAN;tr|C9J406|C9J406_HUMAN;tr|H7C463|H7C463_HUMAN	Q16891	431
20.2489	20.5559	20.1712	NaN	NaN	NaN	NaN	NaN	NaN	5	5	5	12.4	12.4	12.4	54.945	0	29.46	34849000	10	tr|B8ZZZ7|B8ZZZ7_HUMAN;sp|Q9NUQ6|SPS2L_HUMAN;tr|C9JKE4|C9JKE4_HUMAN;tr|F8VZ02|F8VZ02_HUMAN;tr|F8VT91|F8VT91_HUMAN;tr|C9JGM8|C9JGM8_HUMAN;tr|C9JW67|C9JW67_HUMAN;tr|F8W6C2|F8W6C2_HUMAN	tr|B8ZZZ7|B8ZZZ7_HUMAN;sp|Q9NUQ6|SPS2L_HUMAN	Q9NUQ6	590
24.7735	25.0296	25.2974	22.8893	24.2809	23.586	22.8827	22.561	23.1483	9	9	9	41.6	41.6	41.6	14.463	0	190.13	985740000	60	sp|P62899|RL31_HUMAN;tr|B8ZZK4|B8ZZK4_HUMAN;tr|H7C2W9|H7C2W9_HUMAN;tr|C9JU56|C9JU56_HUMAN;tr|B7Z4E3|B7Z4E3_HUMAN;tr|B7Z4C8|B7Z4C8_HUMAN	sp|P62899|RL31_HUMAN;tr|B8ZZK4|B8ZZK4_HUMAN;tr|H7C2W9|H7C2W9_HUMAN;tr|C9JU56|C9JU56_HUMAN;tr|B7Z4E3|B7Z4E3_HUMAN;tr|B7Z4C8|B7Z4C8_HUMAN	P62899	325
20.1196	20.1807	19.9854	NaN	20.3946	20.3031	20.158	20.1587	20.0133	4	2	2	6.9	4.1	4.1	52.046	0	18.877	36898000	6	tr|B7Z645|B7Z645_HUMAN;sp|O60506|HNRPQ_HUMAN	tr|B7Z645|B7Z645_HUMAN;sp|O60506|HNRPQ_HUMAN	O60506	72
20.8962	20.8728	19.9539	20.2611	20.3006	20.696	21.2823	21.1766	20.7743	5	5	5	19.9	19.9	19.9	24.423	0	32.668	82744000	12	sp|P62826|RAN_HUMAN;tr|B5MDF5|B5MDF5_HUMAN;tr|J3KQE5|J3KQE5_HUMAN;tr|B4DV51|B4DV51_HUMAN;tr|F5H018|F5H018_HUMAN;tr|H0YFC6|H0YFC6_HUMAN	sp|P62826|RAN_HUMAN;tr|B5MDF5|B5MDF5_HUMAN;tr|J3KQE5|J3KQE5_HUMAN;tr|B4DV51|B4DV51_HUMAN;tr|F5H018|F5H018_HUMAN	P62826	316
23.7404	23.3637	24.18	22.5326	22.0546	21.7318	22.5917	21.7578	23.1995	9	9	9	67.5	67.5	67.5	22.127	0	83.728	334170000	29	sp|P62081|RS7_HUMAN;tr|B5MCP9|B5MCP9_HUMAN;tr|A0A2R8Y623|A0A2R8Y623_HUMAN	sp|P62081|RS7_HUMAN;tr|B5MCP9|B5MCP9_HUMAN;tr|A0A2R8Y623|A0A2R8Y623_HUMAN	P62081	298
22.0283	22.8814	22.8194	NaN	21.4528	20.9996	20.7026	NaN	20.8352	10	10	8	21.9	21.9	18.4	68.326	0	103.01	140960000	20	tr|B4DXZ6|B4DXZ6_HUMAN;sp|P51114|FXR1_HUMAN;tr|E9PFF5|E9PFF5_HUMAN;tr|E7EU85|E7EU85_HUMAN;tr|C9JZE0|C9JZE0_HUMAN;tr|C9JY20|C9JY20_HUMAN;tr|H7C4S4|H7C4S4_HUMAN;tr|C9IZ22|C9IZ22_HUMAN;tr|C9JAJ4|C9JAJ4_HUMAN;tr|R9WNI0|R9WNI0_HUMAN	tr|B4DXZ6|B4DXZ6_HUMAN;sp|P51114|FXR1_HUMAN;tr|E9PFF5|E9PFF5_HUMAN;tr|E7EU85|E7EU85_HUMAN	P51114	267
22.5377	22.9723	22.3944	NaN	19.9478	NaN	NaN	NaN	NaN	7	7	7	10.4	10.4	10.4	112.96	0	146.73	88712000	22	sp|O15084|ANR28_HUMAN;tr|B4DIW9|B4DIW9_HUMAN	sp|O15084|ANR28_HUMAN;tr|B4DIW9|B4DIW9_HUMAN	O15084	55
20.9645	21.4988	21.2202	NaN	NaN	NaN	NaN	NaN	21.3085	4	4	4	9.1	9.1	9.1	64.283	0	39.798	175880000	24	tr|B1AHC9|B1AHC9_HUMAN;sp|P12956|XRCC6_HUMAN	tr|B1AHC9|B1AHC9_HUMAN;sp|P12956|XRCC6_HUMAN	P12956	160
24.8769	25.3781	24.7931	25.6469	25.634	26.2051	26.3824	26.4144	26.5747	24	24	23	57.5	57.5	57.5	53.651	0	269.16	1698200000	124	sp|P08670|VIME_HUMAN;tr|B0YJC4|B0YJC4_HUMAN;tr|B0YJC5|B0YJC5_HUMAN;tr|A0A1B0GTT5|A0A1B0GTT5_HUMAN;tr|A0A1B0GVG8|A0A1B0GVG8_HUMAN;tr|H7C5W5|H7C5W5_HUMAN;tr|F8W835|F8W835_HUMAN;sp|P41219|PERI_HUMAN	sp|P08670|VIME_HUMAN;tr|B0YJC4|B0YJC4_HUMAN	P08670	133
NaN	18.5465	18.8678	NaN	NaN	NaN	NaN	NaN	NaN	2	2	2	6.9	6.9	6.9	63.972	0	11.696	7933700	2	sp|O15371|EIF3D_HUMAN;tr|B0QYA8|B0QYA8_HUMAN;tr|B0QYA6|B0QYA6_HUMAN;tr|B0QYA5|B0QYA5_HUMAN	sp|O15371|EIF3D_HUMAN;tr|B0QYA8|B0QYA8_HUMAN;tr|B0QYA6|B0QYA6_HUMAN;tr|B0QYA5|B0QYA5_HUMAN	O15371	60
21.7666	21.5586	21.243	22.5667	23.0244	22.5277	21.7803	21.5515	21.9745	6	6	6	12.8	12.8	12.8	99.966	0	37.27	139050000	15	tr|A8MXP9|A8MXP9_HUMAN;sp|P43243|MATR3_HUMAN;tr|A0A0R4J2E8|A0A0R4J2E8_HUMAN;tr|D6REM6|D6REM6_HUMAN;tr|D6R991|D6R991_HUMAN;tr|D6R8Z5|D6R8Z5_HUMAN;tr|H0Y8T4|H0Y8T4_HUMAN;tr|A0A1B0GX04|A0A1B0GX04_HUMAN;tr|D6RB45|D6RB45_HUMAN;tr|D6REK4|D6REK4_HUMAN;tr|D6RCM3|D6RCM3_HUMAN;tr|D6RBS2|D6RBS2_HUMAN;tr|D6R9F3|D6R9F3_HUMAN;tr|D6RBI2|D6RBI2_HUMAN;tr|D6RIA2|D6RIA2_HUMAN;tr|Q68E03|Q68E03_HUMAN;tr|B3KM87|B3KM87…	tr|A8MXP9|A8MXP9_HUMAN;sp|P43243|MATR3_HUMAN;tr|A0A0R4J2E8|A0A0R4J2E8_HUMAN;tr|D6REM6|D6REM6_HUMAN;tr|D6R991|D6R991_HUMAN	P43243	242
NaN	20.2849	18.7251	NaN	NaN	NaN	NaN	NaN	NaN	3	2	2	11.1	7.5	7.5	36.638	0	14.829	35880000	6	sp|P07195|LDHB_HUMAN;tr|A8MW50|A8MW50_HUMAN;tr|A0A3B3IS95|A0A3B3IS95_HUMAN;tr|F5H793|F5H793_HUMAN;tr|C9J7H8|C9J7H8_HUMAN	sp|P07195|LDHB_HUMAN;tr|A8MW50|A8MW50_HUMAN;tr|A0A3B3IS95|A0A3B3IS95_HUMAN	P07195	124
25.6432	25.7056	25.8824	24.316	24.8038	24.2349	23.9971	23.824	23.5268	20	20	20	58.9	58.9	58.9	29.225	0	258.61	1425000000	88	sp|P18124|RL7_HUMAN;tr|A8MUD9|A8MUD9_HUMAN;tr|C9JIJ5|C9JIJ5_HUMAN;tr|C9JZ88|C9JZ88_HUMAN	sp|P18124|RL7_HUMAN;tr|A8MUD9|A8MUD9_HUMAN	P18124	177
26.1203	27.0402	28.6321	17.1589	NaN	NaN	NaN	NaN	NaN	38	38	38	83.6	83.6	83.6	45.809	0	323.31	2674200000	116	sp|O14965|AURKA_HUMAN;tr|A3KFJ0|A3KFJ0_HUMAN;tr|Q5QPD4|Q5QPD4_HUMAN;tr|A3KFJ1|A3KFJ1_HUMAN;tr|Q5QPD2|Q5QPD2_HUMAN;tr|Q5QPD1|Q5QPD1_HUMAN;tr|A3KFJ2|A3KFJ2_HUMAN;tr|A0A0A0MSY3|A0A0A0MSY3_HUMAN;sp|Q96GD4|AURKB_HUMAN;sp|Q9UQB9|AURKC_HUMAN;tr|Q5Y191|Q5Y191_HUMAN;tr|J3KRJ2|J3KRJ2_HUMAN;tr|J3KT86|J3KT86_HUMAN;tr|J3KTD6|J3KTD6_HUMAN;tr|J3QR41|J3QR41_HUMAN;tr|B4DXA6|B4DXA6_HUMAN;tr|J3QLN8|J3QLN8_HUMAN	sp|O14965|AURKA_HUMAN;tr|A3KFJ0|A3KFJ0_HUMAN;tr|Q5QPD4|Q5QPD4_HUMAN	O14965	50
25.6758	25.5555	25.8746	23.3708	25.1458	24.4031	23.6359	23.6037	24.0793	16	16	16	65.9	65.9	65.9	28.68	0	323.31	1438500000	85	sp|P62753|RS6_HUMAN;tr|A2A3R5|A2A3R5_HUMAN;tr|A2A3R7|A2A3R7_HUMAN	sp|P62753|RS6_HUMAN;tr|A2A3R5|A2A3R5_HUMAN	P62753	314
20.1202	20.1464	20.0259	21.4923	22.1179	21.9288	20.9486	21.4543	21.2718	6	6	6	10.3	10.3	10.3	103.52	0	39.029	58952000	17	tr|A0A3B3ITZ9|A0A3B3ITZ9_HUMAN;sp|Q9Y2W1|TR150_HUMAN	tr|A0A3B3ITZ9|A0A3B3ITZ9_HUMAN;sp|Q9Y2W1|TR150_HUMAN	Q9Y2W1	638
24.8189	25.0818	25.0805	24.1293	24.2352	23.669	23.2707	22.9003	23.3986	8	8	8	36.5	36.5	36.5	17.752	0	55.969	942630000	48	sp|P47914|RL29_HUMAN;tr|A0A3B3ITT5|A0A3B3ITT5_HUMAN	sp|P47914|RL29_HUMAN;tr|A0A3B3ITT5|A0A3B3ITT5_HUMAN	P47914	252
NaN	NaN	NaN	23.7311	24.1652	23.9563	NaN	NaN	NaN	5	5	5	8.2	8.2	8.2	123.58	0	33.741	45411000	6	tr|A0A3B3ISZ5|A0A3B3ISZ5_HUMAN;tr|A0A3B3IRI3|A0A3B3IRI3_HUMAN;sp|Q9UDY2|ZO2_HUMAN;tr|A0A3B3ITE1|A0A3B3ITE1_HUMAN;tr|A0A1B0GTW1|A0A1B0GTW1_HUMAN;tr|A0A2R8YDH4|A0A2R8YDH4_HUMAN;tr|A0A3B3IT83|A0A3B3IT83_HUMAN;tr|A0A3B3IS03|A0A3B3IS03_HUMAN;tr|A0A3B3IRV6|A0A3B3IRV6_HUMAN;tr|A0A3B3ISF1|A0A3B3ISF1_HUMAN;tr|A0A3B3IU51|A0A3B3IU51_HUMAN	tr|A0A3B3ISZ5|A0A3B3ISZ5_HUMAN;tr|A0A3B3IRI3|A0A3B3IRI3_HUMAN;sp|Q9UDY2|ZO2_HUMAN;tr|A0A3B3ITE1|A0A3B3ITE1_HUMAN;tr|A0A1B0GTW1|A0A1B0GTW1_HUMAN;tr|A0A2R8YDH4|A0A2R8YDH4_HUMAN;tr|A0A3B3IT83|A0A3B3IT83_HUMAN;tr|A0A3B3IS03|A0A3B3IS03_HUMAN;tr|A0A3B3IRV6|A0A3B3IRV6_HUMAN;tr|A0A3B3ISF1|A0A3B3ISF1_HUMAN;tr|A0A3B3IU51|A0A3B3IU51_HUMAN	Q9UDY2	611
20.2034	20.2834	NaN	NaN	20.7848	21.4056	NaN	21.7896	22.5483	3	3	3	3.6	3.6	3.6	138.69	0	20.336	62858000	16	tr|A0A3B3IS06|A0A3B3IS06_HUMAN;tr|J3KQ96|J3KQ96_HUMAN;tr|E7ETY2|E7ETY2_HUMAN;sp|Q13428|TCOF_HUMAN;tr|H0Y8Y7|H0Y8Y7_HUMAN;tr|H0YA99|H0YA99_HUMAN;tr|A0A2R8Y857|A0A2R8Y857_HUMAN	tr|A0A3B3IS06|A0A3B3IS06_HUMAN;tr|J3KQ96|J3KQ96_HUMAN;tr|E7ETY2|E7ETY2_HUMAN;sp|Q13428|TCOF_HUMAN;tr|H0Y8Y7|H0Y8Y7_HUMAN	A0A3B3IS0	389
19.3695	19.2133	19.4098	NaN	19.4748	NaN	NaN	NaN	NaN	4	4	4	1.1	1.1	1.1	532.4	0	23.311	25109000	7	sp|Q14204|DYHC1_HUMAN;tr|A0A2R8YFZ7|A0A2R8YFZ7_HUMAN;tr|H0YJ21|H0YJ21_HUMAN;tr|A0A2R8Y6H2|A0A2R8Y6H2_HUMAN;tr|A0A2R8Y5T0|A0A2R8Y5T0_HUMAN;tr|A0A2R8Y706|A0A2R8Y706_HUMAN	sp|Q14204|DYHC1_HUMAN;tr|A0A2R8YFZ7|A0A2R8YFZ7_HUMAN	Q14204	404
23.0726	22.88	23.0713	NaN	NaN	NaN	NaN	NaN	NaN	13	13	13	20.1	20.1	20.1	129.27	0	103.15	103690000	26	tr|A0A2R8YFV7|A0A2R8YFV7_HUMAN;tr|A0A2R8Y5N2|A0A2R8Y5N2_HUMAN;tr|A0A2R8Y5S3|A0A2R8Y5S3_HUMAN;sp|Q92574|TSC1_HUMAN;tr|A0A2R8Y6S1|A0A2R8Y6S1_HUMAN;tr|A0A2R8YGX7|A0A2R8YGX7_HUMAN;tr|A0A2R8YD74|A0A2R8YD74_HUMAN;tr|Q86WV8|Q86WV8_HUMAN;tr|A0A2R8Y7E9|A0A2R8Y7E9_HUMAN;tr|A0A2R8Y6W1|A0A2R8Y6W1_HUMAN;tr|Q59IT9|Q59IT9_HUMAN;tr|A0A2R8Y5M3|A0A2R8Y5M3_HUMAN;tr|A0A2R8YEH9|A0A2R8YEH9_HUMAN	tr|A0A2R8YFV7|A0A2R8YFV7_HUMAN;tr|A0A2R8Y5N2|A0A2R8Y5N2_HUMAN;tr|A0A2R8Y5S3|A0A2R8Y5S3_HUMAN;sp|Q92574|TSC1_HUMAN;tr|A0A2R8Y6S1|A0A2R8Y6S1_HUMAN	Q92574	500
21.3851	21.1113	21.5172	NaN	NaN	NaN	NaN	NaN	NaN	5	5	4	4	4	3.3	216.84	0	35.186	49714000	8	tr|A0A2R8YFD8|A0A2R8YFD8_HUMAN;tr|F5GWX5|F5GWX5_HUMAN;tr|A0A2U3TZM0|A0A2U3TZM0_HUMAN;tr|A0A2R8YFK9|A0A2R8YFK9_HUMAN;tr|A0A2R8Y5J0|A0A2R8Y5J0_HUMAN;tr|A0A2R8Y425|A0A2R8Y425_HUMAN;tr|A0A2R8YDJ9|A0A2R8YDJ9_HUMAN;tr|A0A2R8YD40|A0A2R8YD40_HUMAN;sp|Q14839|CHD4_HUMAN;tr|A0A2R8Y212|A0A2R8Y212_HUMAN;tr|A0A2R8Y521|A0A2R8Y521_HUMAN;tr|A0A0C4DGG9|A0A0C4DGG9_HUMAN;tr|A0A2R8Y4X2|A0A2R8Y4X2_HUMAN;tr|A0A2R8YDW2|…	tr|A0A2R8YFD8|A0A2R8YFD8_HUMAN;tr|F5GWX5|F5GWX5_HUMAN;tr|A0A2U3TZM0|A0A2U3TZM0_HUMAN;tr|A0A2R8YFK9|A0A2R8YFK9_HUMAN;tr|A0A2R8Y5J0|A0A2R8Y5J0_HUMAN;tr|A0A2R8Y425|A0A2R8Y425_HUMAN;tr|A0A2R8YDJ9|A0A2R8YDJ9_HUMAN;tr|A0A2R8YD40|A0A2R8YD40_HUMAN;sp|Q14839|CHD4_HUMAN;tr|A0A2R8Y212|A0A2R8Y212_HUMAN;tr|A0A2R8Y521|A0A2R8Y521_HUMAN;tr|A0A0C4DGG9|A0A0C4DGG9_HUMAN;tr|A0A2R8Y4X2|A0A2R8Y4X2_HUMAN;tr|A0A2R8YDW2|…	A0A2R8YFD	409
25.0405	25.1199	25.5133	23.5634	23.9819	23.5803	23.6229	23.5278	23.3202	13	13	13	47.1	47.1	47.1	24.146	0	116.84	1046300000	61	sp|P61313|RL15_HUMAN;tr|A0A2R8YEM3|A0A2R8YEM3_HUMAN;tr|E7EQV9|E7EQV9_HUMAN;tr|E7EX53|E7EX53_HUMAN;tr|A0A2R8Y738|A0A2R8Y738_HUMAN;tr|E7ENU7|E7ENU7_HUMAN;tr|E7ERA2|E7ERA2_HUMAN	sp|P61313|RL15_HUMAN;tr|A0A2R8YEM3|A0A2R8YEM3_HUMAN;tr|E7EQV9|E7EQV9_HUMAN;tr|E7EX53|E7EX53_HUMAN;tr|A0A2R8Y738|A0A2R8Y738_HUMAN;tr|E7ENU7|E7ENU7_HUMAN	P61313	293
23.8547	23.1161	23.6884	22.7433	23.4126	22.9638	24.9695	24.3053	23.2025	4	4	4	44.6	44.6	44.6	6.6767	0	34.371	424760000	28	sp|P62273|RS29_HUMAN;tr|A0A2R8Y851|A0A2R8Y851_HUMAN;tr|A0A2R8Y6P7|A0A2R8Y6P7_HUMAN;tr|A0A087WTT6|A0A087WTT6_HUMAN	sp|P62273|RS29_HUMAN;tr|A0A2R8Y851|A0A2R8Y851_HUMAN	P62273	306
24.9128	24.9811	24.8419	24.4099	24.3164	24.2031	23.2455	23.4866	24.4691	11	11	11	49.7	49.7	49.7	16.273	0	120.53	1020000000	101	sp|P62263|RS14_HUMAN;tr|A0A2R8Y811|A0A2R8Y811_HUMAN;tr|E5RH77|E5RH77_HUMAN	sp|P62263|RS14_HUMAN;tr|A0A2R8Y811|A0A2R8Y811_HUMAN;tr|E5RH77|E5RH77_HUMAN	P62263	303
26.6099	26.7223	26.6976	27.1567	27.4445	27.5181	27.3828	27.2533	26.8869	27	27	2	64.8	64.8	7.2	41.736	0	323.31	4321500000	179	sp|P60709|ACTB_HUMAN;tr|A0A2R8Y793|A0A2R8Y793_HUMAN;sp|P68032|ACTC_HUMAN;sp|P68133|ACTS_HUMAN;sp|P62736|ACTA_HUMAN;sp|P63267|ACTH_HUMAN;tr|A6NL76|A6NL76_HUMAN;tr|A0A2R8YGF8|A0A2R8YGF8_HUMAN;tr|G5E9R0|G5E9R0_HUMAN;tr|E7EVS6|E7EVS6_HUMAN;tr|C9JUM1|C9JUM1_HUMAN;tr|C9JZR7|C9JZR7_HUMAN;tr|C9JTX5|C9JTX5_HUMAN;sp|Q6S8J3|POTEE_HUMAN;tr|F6QUT6|F6QUT6_HUMAN;tr|F6UVQ4|F6UVQ4_HUMAN;tr|C9JFL5|C9JFL5_HUMAN;tr|…	sp|P60709|ACTB_HUMAN;tr|A0A2R8Y793|A0A2R8Y793_HUMAN;sp|P68032|ACTC_HUMAN;sp|P68133|ACTS_HUMAN;sp|P62736|ACTA_HUMAN;sp|P63267|ACTH_HUMAN;tr|A6NL76|A6NL76_HUMAN	P60709	287
23.5616	23.4224	23.8836	NaN	NaN	NaN	NaN	NaN	NaN	13	13	13	15.9	15.9	15.9	123.56	0	80.245	168790000	22	sp|Q9H2P0|ADNP_HUMAN;tr|A0A2R8Y6X0|A0A2R8Y6X0_HUMAN	sp|Q9H2P0|ADNP_HUMAN;tr|A0A2R8Y6X0|A0A2R8Y6X0_HUMAN	Q9H2P0	563
20.4207	20.1992	20.2251	NaN	NaN	NaN	20.2861	NaN	NaN	2	2	2	13.9	13.9	13.9	27.045	0	13.095	24961000	5	tr|A0A2R8Y6J3|A0A2R8Y6J3_HUMAN;sp|P46777|RL5_HUMAN	tr|A0A2R8Y6J3|A0A2R8Y6J3_HUMAN;sp|P46777|RL5_HUMAN	P46777	246
21.2753	21.1661	21.2087	NaN	NaN	NaN	NaN	NaN	NaN	6	6	6	6.8	6.8	6.8	149.4	0	42.483	30001000	9	tr|A0A2R8Y6C9|A0A2R8Y6C9_HUMAN;tr|A0A2R8Y5F1|A0A2R8Y5F1_HUMAN;tr|A0A2R8YGU4|A0A2R8YGU4_HUMAN;tr|X5D2U8|X5D2U8_HUMAN;tr|H3BMQ0|H3BMQ0_HUMAN;tr|A0A2R8YDZ2|A0A2R8YDZ2_HUMAN;tr|A0A2R8Y7X5|A0A2R8Y7X5_HUMAN;tr|A0A2R8YDR3|A0A2R8YDR3_HUMAN;tr|A0A2R8Y7C8|A0A2R8Y7C8_HUMAN;tr|A0A2R8YGD6|A0A2R8YGD6_HUMAN;sp|P49815|TSC2_HUMAN;tr|H3BQK4|H3BQK4_HUMAN	tr|A0A2R8Y6C9|A0A2R8Y6C9_HUMAN;tr|A0A2R8Y5F1|A0A2R8Y5F1_HUMAN;tr|A0A2R8YGU4|A0A2R8YGU4_HUMAN;tr|X5D2U8|X5D2U8_HUMAN;tr|H3BMQ0|H3BMQ0_HUMAN;tr|A0A2R8YDZ2|A0A2R8YDZ2_HUMAN;tr|A0A2R8Y7X5|A0A2R8Y7X5_HUMAN;tr|A0A2R8YDR3|A0A2R8YDR3_HUMAN;tr|A0A2R8Y7C8|A0A2R8Y7C8_HUMAN;tr|A0A2R8YGD6|A0A2R8YGD6_HUMAN;sp|P49815|TSC2_HUMAN	A0A2R8Y6C	263
23.9882	24.4653	23.5572	23.3569	22.6403	22.5876	22.0982	22.2936	22.1862	7	7	7	36.5	36.5	36.5	17.965	0	94.576	425420000	51	sp|P62979|RS27A_HUMAN;tr|A0A2R8Y422|A0A2R8Y422_HUMAN	sp|P62979|RS27A_HUMAN;tr|A0A2R8Y422|A0A2R8Y422_HUMAN	P62979	331
25.2707	24.8086	25.6378	25.6447	26.8609	25.5836	21.7653	NaN	NaN	3	3	1	8.2	8.2	3.2	41.287	0	28.155	983370000	30	sp|P01860|IGHG3_HUMAN;tr|A0A286YES1|A0A286YES1_HUMAN;sp|P01859|IGHG2_HUMAN;sp|P01861|IGHG4_HUMAN;tr|A0A286YEY4|A0A286YEY4_HUMAN;tr|A0A286YFJ8|A0A286YFJ8_HUMAN	sp|P01860|IGHG3_HUMAN;tr|A0A286YES1|A0A286YES1_HUMAN;sp|P01859|IGHG2_HUMAN;sp|P01861|IGHG4_HUMAN;tr|A0A286YEY4|A0A286YEY4_HUMAN;tr|A0A286YFJ8|A0A286YFJ8_HUMAN	P01860	106
NaN	20.185	19.9634	NaN	20.0402	NaN	NaN	NaN	NaN	6	4	4	6.9	5.3	5.3	80.253	0	48.889	26534000	6	tr|A0A1X7SBZ2|A0A1X7SBZ2_HUMAN;sp|Q92841|DDX17_HUMAN;tr|A0A1W2PQ51|A0A1W2PQ51_HUMAN;tr|A0A0U1RQJ0|A0A0U1RQJ0_HUMAN	tr|A0A1X7SBZ2|A0A1X7SBZ2_HUMAN;sp|Q92841|DDX17_HUMAN;tr|A0A1W2PQ51|A0A1W2PQ51_HUMAN	Q92841	505
26.3752	26.3872	26.3542	26.0839	26.219	26.2716	25.003	25.4892	25.1836	31	31	31	39.4	39.4	39.4	90.583	0	323.31	2942400000	235	sp|Q00839|HNRPU_HUMAN;tr|A0A1W2PPS1|A0A1W2PPS1_HUMAN;tr|A0A1X7SBS1|A0A1X7SBS1_HUMAN;tr|A0A1W2PP35|A0A1W2PP35_HUMAN;tr|Q5RI18|Q5RI18_HUMAN;tr|A0A1W2PPL4|A0A1W2PPL4_HUMAN;tr|A0A1W2PPH7|A0A1W2PPH7_HUMAN;tr|A0A1W2PQL0|A0A1W2PQL0_HUMAN;tr|A0A1W2PP34|A0A1W2PP34_HUMAN;tr|A0A1W2PRZ7|A0A1W2PRZ7_HUMAN;tr|A0A1W2PQ74|A0A1W2PQ74_HUMAN;tr|A0A1W2PQD4|A0A1W2PQD4_HUMAN;tr|A0A1W2PPE9|A0A1W2PPE9_HUMAN;tr|A0A1W2PP22…	sp|Q00839|HNRPU_HUMAN;tr|A0A1W2PPS1|A0A1W2PPS1_HUMAN;tr|A0A1X7SBS1|A0A1X7SBS1_HUMAN;tr|A0A1W2PP35|A0A1W2PP35_HUMAN;tr|Q5RI18|Q5RI18_HUMAN;tr|A0A1W2PPL4|A0A1W2PPL4_HUMAN;tr|A0A1W2PPH7|A0A1W2PPH7_HUMAN;tr|A0A1W2PQL0|A0A1W2PQL0_HUMAN;tr|A0A1W2PP34|A0A1W2PP34_HUMAN;tr|A0A1W2PRZ7|A0A1W2PRZ7_HUMAN;tr|A0A1W2PQ74|A0A1W2PQ74_HUMAN;tr|A0A1W2PQD4|A0A1W2PQD4_HUMAN	Q00839	355
21.3313	21.8058	21.5222	NaN	NaN	NaN	NaN	NaN	NaN	7	7	7	9.3	9.3	9.3	137.22	0	50.375	38132000	9	tr|A0A1P0AZG4|A0A1P0AZG4_HUMAN	tr|A0A1P0AZG4|A0A1P0AZG4_HUMAN	A0A1P0AZG	662
23.8171	23.7224	24.6827	26.1725	26.3586	26.1904	25.6524	26.5561	25.8387	5	5	5	3.2	3.2	3.2	242.56	0	32.908	1706700000	33	sp|Q96N67|DOCK7_HUMAN;tr|A0A1B0GWE0|A0A1B0GWE0_HUMAN;tr|A0A0U1RR97|A0A0U1RR97_HUMAN;tr|A0A0U1RRC1|A0A0U1RRC1_HUMAN;tr|A0A0U1RQJ5|A0A0U1RQJ5_HUMAN;tr|A0A1B0GUE9|A0A1B0GUE9_HUMAN	sp|Q96N67|DOCK7_HUMAN;tr|A0A1B0GWE0|A0A1B0GWE0_HUMAN	Q96N67	526
24.3677	25.8134	26.1848	NaN	NaN	NaN	NaN	NaN	NaN	21	21	21	26	26	26	85.837	0	308.92	675220000	64	sp|Q8WXE1|ATRIP_HUMAN;tr|A0A0U1RQW3|A0A0U1RQW3_HUMAN;tr|A0A0U1RRM7|A0A0U1RRM7_HUMAN;tr|A0A0U1RQR9|A0A0U1RQR9_HUMAN;tr|A0A0U1RQJ8|A0A0U1RQJ8_HUMAN;tr|A0A1W2PQ89|A0A1W2PQ89_HUMAN	sp|Q8WXE1|ATRIP_HUMAN;tr|A0A0U1RQW3|A0A0U1RQW3_HUMAN;tr|A0A0U1RRM7|A0A0U1RRM7_HUMAN	Q8WXE1	498
21.2632	21.2716	21.6031	22.3273	22.8912	22.1298	22.1754	22.5774	22.481	6	6	6	26.1	26.1	26.1	26.698	0	76.431	122360000	22	tr|A0A0U1RQH7|A0A0U1RQH7_HUMAN;tr|H0Y4X3|H0Y4X3_HUMAN;tr|G3XAC6|G3XAC6_HUMAN;sp|Q14498|RBM39_HUMAN;tr|A0A0U1RQW2|A0A0U1RQW2_HUMAN;tr|Q5QP23|Q5QP23_HUMAN;tr|Q5QP22|Q5QP22_HUMAN;sp|Q86U06|RBM23_HUMAN	tr|A0A0U1RQH7|A0A0U1RQH7_HUMAN;tr|H0Y4X3|H0Y4X3_HUMAN;tr|G3XAC6|G3XAC6_HUMAN;sp|Q14498|RBM39_HUMAN	A0A0U1RQH	406
23.0697	22.8302	23.1959	NaN	NaN	NaN	NaN	NaN	NaN	14	14	14	13.1	13.1	13.1	211.69	0	104.26	106870000	25	sp|Q562E7|WDR81_HUMAN;tr|A0A0J9YXM6|A0A0J9YXM6_HUMAN;tr|E9PDG3|E9PDG3_HUMAN	sp|Q562E7|WDR81_HUMAN;tr|A0A0J9YXM6|A0A0J9YXM6_HUMAN	Q562E7	437
23.3489	23.0019	23.346	24.2132	24.1899	24.0325	24.5343	24.9014	24.4502	12	10	6	17.8	15.8	13.3	70.051	0	100.86	405710000	59	sp|P0DMV9|HS71B_HUMAN;sp|P0DMV8|HS71A_HUMAN;tr|A0A0G2JIW1|A0A0G2JIW1_HUMAN;tr|V9GZ37|V9GZ37_HUMAN	sp|P0DMV9|HS71B_HUMAN;sp|P0DMV8|HS71A_HUMAN;tr|A0A0G2JIW1|A0A0G2JIW1_HUMAN	P0DMV9	143
20.4139	20.5704	20.6979	NaN	NaN	NaN	NaN	NaN	NaN	5	4	4	11.7	11.7	11.7	81.476	0	38.663	49570000	7	tr|A0A0D9SF53|A0A0D9SF53_HUMAN;tr|F6S8Q4|F6S8Q4_HUMAN;sp|O00571|DDX3X_HUMAN;tr|A0A2R8Y4A4|A0A2R8Y4A4_HUMAN;tr|A0A2R8YFS5|A0A2R8YFS5_HUMAN;tr|A0A0D9SG12|A0A0D9SG12_HUMAN;tr|A0A2R8YF78|A0A2R8YF78_HUMAN;tr|A0A0D9SFB3|A0A0D9SFB3_HUMAN;tr|A0A2R8Y5G6|A0A2R8Y5G6_HUMAN;tr|A0A2R8Y7T2|A0A2R8Y7T2_HUMAN;tr|A0A2R8YDT5|A0A2R8YDT5_HUMAN;tr|A0A2R8YCW1|A0A2R8YCW1_HUMAN;tr|A0A2R8YFR4|A0A2R8YFR4_HUMAN;tr|A0A2U3TZJ9…	tr|A0A0D9SF53|A0A0D9SF53_HUMAN;tr|F6S8Q4|F6S8Q4_HUMAN;sp|O00571|DDX3X_HUMAN;tr|A0A2R8Y4A4|A0A2R8Y4A4_HUMAN;tr|A0A2R8YFS5|A0A2R8YFS5_HUMAN;tr|A0A0D9SG12|A0A0D9SG12_HUMAN;tr|A0A2R8YF78|A0A2R8YF78_HUMAN;tr|A0A0D9SFB3|A0A0D9SFB3_HUMAN;tr|A0A2R8Y5G6|A0A2R8Y5G6_HUMAN;tr|A0A2R8Y7T2|A0A2R8Y7T2_HUMAN;tr|A0A2R8YDT5|A0A2R8YDT5_HUMAN;tr|A0A2R8YCW1|A0A2R8YCW1_HUMAN;tr|A0A2R8YFR4|A0A2R8YFR4_HUMAN;tr|A0A2U3TZJ9…	O00571	44
23.6379	NaN	23.9019	NaN	24.5012	24.1961	24.9739	NaN	24.208	2	2	2	26.1	26.1	26.1	12.496	0	42.674	482520000	17	sp|P01624|KV315_HUMAN;sp|A0A087WSY6|KVD15_HUMAN;tr|A0A0C4DH90|A0A0C4DH90_HUMAN;tr|A0A075B6H7|A0A075B6H7_HUMAN;sp|A0A0C4DH55|KVD07_HUMAN	sp|P01624|KV315_HUMAN;sp|A0A087WSY6|KVD15_HUMAN;tr|A0A0C4DH90|A0A0C4DH90_HUMAN;tr|A0A075B6H7|A0A075B6H7_HUMAN;sp|A0A0C4DH55|KVD07_HUMAN	P01624	101
21.1104	21.5061	21.1764	23.135	23.079	22.7786	22.8205	23.1909	22.6328	8	8	8	15.5	15.5	15.5	74.139	0	70.73	208330000	29	sp|P02545|LMNA_HUMAN;tr|A0A0C4DGC5|A0A0C4DGC5_HUMAN;tr|Q5TCI8|Q5TCI8_HUMAN;tr|Q3BDU5|Q3BDU5_HUMAN;tr|H0YAB0|H0YAB0_HUMAN	sp|P02545|LMNA_HUMAN;tr|A0A0C4DGC5|A0A0C4DGC5_HUMAN;tr|Q5TCI8|Q5TCI8_HUMAN;tr|Q3BDU5|Q3BDU5_HUMAN	P02545	107
19.8376	20.241	20.0839	NaN	19.9193	NaN	NaN	NaN	21.7029	3	3	3	22.8	22.8	22.8	14.234	0	20.336	32095000	12	tr|A0A0B4J220|A0A0B4J220_HUMAN;tr|E9PLD3|E9PLD3_HUMAN;sp|E9PRG8|CK098_HUMAN	tr|A0A0B4J220|A0A0B4J220_HUMAN;tr|E9PLD3|E9PLD3_HUMAN;sp|E9PRG8|CK098_HUMAN	E9PRG8	660
20.2985	20.4025	20.6168	NaN	20.0829	20.4612	20.2645	20.4975	20.3607	3	3	3	5.9	5.9	5.9	53.193	0	18.111	47666000	9	sp|Q9NQ55|SSF1_HUMAN;tr|A0A0A6YYI3|A0A0A6YYI3_HUMAN;tr|A0A0B4J1V8|A0A0B4J1V8_HUMAN;tr|C9J3W3|C9J3W3_HUMAN;tr|A8MV53|A8MV53_HUMAN	sp|Q9NQ55|SSF1_HUMAN;tr|A0A0A6YYI3|A0A0A6YYI3_HUMAN;tr|A0A0B4J1V8|A0A0B4J1V8_HUMAN;tr|C9J3W3|C9J3W3_HUMAN;tr|A8MV53|A8MV53_HUMAN	Q9NQ55	582
21.0025	21.1028	20.7712	22.441	22.17	21.8786	22.29	22.5298	22.3629	4	4	4	34.5	34.5	34.5	18.976	0	44.591	92896000	19	tr|A0A0A0MSI0|A0A0A0MSI0_HUMAN;sp|Q06830|PRDX1_HUMAN;tr|A0A0A0MRQ5|A0A0A0MRQ5_HUMAN;tr|H7C3T4|H7C3T4_HUMAN;sp|P32119|PRDX2_HUMAN;sp|Q13162|PRDX4_HUMAN	tr|A0A0A0MSI0|A0A0A0MSI0_HUMAN;sp|Q06830|PRDX1_HUMAN;tr|A0A0A0MRQ5|A0A0A0MRQ5_HUMAN	Q06830	369
22.6551	22.0664	22.0836	22.8857	NaN	NaN	23.7166	23.4354	23.3754	7	7	7	59.9	59.9	59.9	24.636	0	47.039	165230000	15	sp|P22061|PIMT_HUMAN;tr|A0A0A0MRJ6|A0A0A0MRJ6_HUMAN;tr|H7BY58|H7BY58_HUMAN;tr|F6S8N6|F6S8N6_HUMAN;tr|F8WDT3|F8WDT3_HUMAN;tr|F8WAV5|F8WAV5_HUMAN;tr|F8WAX2|F8WAX2_HUMAN;tr|C9J0F2|C9J0F2_HUMAN	sp|P22061|PIMT_HUMAN;tr|A0A0A0MRJ6|A0A0A0MRJ6_HUMAN;tr|H7BY58|H7BY58_HUMAN;tr|F6S8N6|F6S8N6_HUMAN	P22061	186
29.3546	29.2675	29.8116	18.9542	15.3692	16.2189	NaN	19.1367	17.8608	90	90	90	47	47	47	213.7	0	323.31	9335700000	277	sp|Q5JRA6|TGO1_HUMAN;tr|A0A0A0MRH6|A0A0A0MRH6_HUMAN;tr|H7C0T4|H7C0T4_HUMAN	sp|Q5JRA6|TGO1_HUMAN;tr|A0A0A0MRH6|A0A0A0MRH6_HUMAN	Q5JRA6	443
20.539	21.1246	20.6873	NaN	19.8624	19.9607	20.2553	20.7225	20.1785	3	3	3	14.2	14.2	14.2	30.348	0	17.87	43569000	7	tr|A0A0A0MR02|A0A0A0MR02_HUMAN;sp|P45880|VDAC2_HUMAN;tr|Q5JSD2|Q5JSD2_HUMAN;tr|Q5JSD1|Q5JSD1_HUMAN	tr|A0A0A0MR02|A0A0A0MR02_HUMAN;sp|P45880|VDAC2_HUMAN	P45880	243
21.8499	21.7516	21.844	NaN	NaN	NaN	NaN	NaN	NaN	4	4	4	6.6	6.6	6.6	88.02	0	26.672	48880000	7	tr|A0A087X1H5|A0A087X1H5_HUMAN;sp|Q15057|ACAP2_HUMAN;tr|A0A0U1RQT1|A0A0U1RQT1_HUMAN;tr|F8WAU0|F8WAU0_HUMAN;tr|H7C3K3|H7C3K3_HUMAN;tr|H7C3Q8|H7C3Q8_HUMAN	tr|A0A087X1H5|A0A087X1H5_HUMAN;sp|Q15057|ACAP2_HUMAN;tr|A0A0U1RQT1|A0A0U1RQT1_HUMAN	Q15057	415
20.5117	20.5088	20.9909	NaN	21.7446	21.6901	NaN	NaN	NaN	4	4	4	21.4	21.4	21.4	26.396	0	24.168	72743000	7	sp|Q9Y3Y2|CHTOP_HUMAN;tr|A0A087X1B7|A0A087X1B7_HUMAN;tr|X6R700|X6R700_HUMAN;tr|Q5T7Y7|Q5T7Y7_HUMAN	sp|Q9Y3Y2|CHTOP_HUMAN;tr|A0A087X1B7|A0A087X1B7_HUMAN;tr|X6R700|X6R700_HUMAN	Q9Y3Y2	643
24.9198	25.1817	24.8278	26.3323	26.1926	26.4375	25.2825	25.7599	25.5768	21	21	5	34.1	34.1	10.3	77.569	0	200.99	1723800000	138	tr|A0A087X0X3|A0A087X0X3_HUMAN;sp|P52272|HNRPM_HUMAN;tr|M0R2I7|M0R2I7_HUMAN;tr|M0QY96|M0QY96_HUMAN;tr|M0R019|M0R019_HUMAN;tr|M0R2T0|M0R2T0_HUMAN;tr|M0QYL3|M0QYL3_HUMAN;tr|M0R0Y6|M0R0Y6_HUMAN;tr|M0QYQ7|M0QYQ7_HUMAN;tr|M0R0N3|M0R0N3_HUMAN	tr|A0A087X0X3|A0A087X0X3_HUMAN;sp|P52272|HNRPM_HUMAN;tr|M0R2I7|M0R2I7_HUMAN	P52272	271
NaN	19.2736	19.0356	NaN	NaN	NaN	NaN	NaN	NaN	2	2	2	2.3	2.3	2.3	143.7	0	14.36	25318000	4	sp|Q5JTH9|RRP12_HUMAN;tr|A0A087X0G0|A0A087X0G0_HUMAN;tr|A0A087X1U8|A0A087X1U8_HUMAN	sp|Q5JTH9|RRP12_HUMAN;tr|A0A087X0G0|A0A087X0G0_HUMAN;tr|A0A087X1U8|A0A087X1U8_HUMAN	Q5JTH9	444
21.9482	21.7589	21.3504	20.9227	20.9176	20.9739	21.0478	21.3395	20.9001	7	7	7	40.1	40.1	40.1	26.42	0	46.531	81547000	11	tr|A0A087WWU8|A0A087WWU8_HUMAN;tr|D6R904|D6R904_HUMAN;tr|Q5HYB6|Q5HYB6_HUMAN;sp|P06753|TPM3_HUMAN;tr|J3KN67|J3KN67_HUMAN;tr|Q5VU61|Q5VU61_HUMAN;tr|A0A2R8Y5V9|A0A2R8Y5V9_HUMAN;tr|A0A2R8YH90|A0A2R8YH90_HUMAN;sp|P67936|TPM4_HUMAN;tr|K7ENT6|K7ENT6_HUMAN;tr|A0A2R8YE05|A0A2R8YE05_HUMAN;tr|A0A2R8YGX3|A0A2R8YGX3_HUMAN;tr|A0A2R8YEU4|A0A2R8YEU4_HUMAN;tr|K7ERG3|K7ERG3_HUMAN;tr|K7EP68|K7EP68_HUMAN;tr|H0YKJ4|…	tr|A0A087WWU8|A0A087WWU8_HUMAN;tr|D6R904|D6R904_HUMAN;tr|Q5HYB6|Q5HYB6_HUMAN;sp|P06753|TPM3_HUMAN;tr|J3KN67|J3KN67_HUMAN;tr|Q5VU61|Q5VU61_HUMAN	A0A087WWU	659
24.7064	24.8938	25.0141	25.3433	25.8296	25.3504	25.7603	25.4287	26.4142	11	11	11	26	26	26	50.184	0	312.58	1495400000	134	sp|Q5VTE0|EF1A3_HUMAN;sp|P68104|EF1A1_HUMAN;tr|A0A087WVQ9|A0A087WVQ9_HUMAN;sp|Q05639|EF1A2_HUMAN;tr|A0A2U3TZH3|A0A2U3TZH3_HUMAN;tr|A0A087WV01|A0A087WV01_HUMAN;tr|A0A2R8Y660|A0A2R8Y660_HUMAN;tr|A0A2R8Y488|A0A2R8Y488_HUMAN;tr|A6PW80|A6PW80_HUMAN;tr|A0A2R8YDN5|A0A2R8YDN5_HUMAN;tr|Q5JR01|Q5JR01_HUMAN	sp|Q5VTE0|EF1A3_HUMAN;sp|P68104|EF1A1_HUMAN;tr|A0A087WVQ9|A0A087WVQ9_HUMAN	Q5VTE0	338
18.0691	18.1397	18.3666	NaN	NaN	18.5863	NaN	NaN	25.4148	5	5	5	8.4	8.4	8.4	138.68	0	39.391	54450000	6	tr|A0A087WUT6|A0A087WUT6_HUMAN;sp|O60841|IF2P_HUMAN	tr|A0A087WUT6|A0A087WUT6_HUMAN;sp|O60841|IF2P_HUMAN	O60841	77
20.8633	20.6843	20.3057	21.4902	21.7695	NaN	21.9339	21.9004	21.4847	5	5	5	10.5	10.5	10.5	73.027	0	31.209	85711000	9	tr|A0A087WTP3|A0A087WTP3_HUMAN;sp|Q92945|FUBP2_HUMAN;tr|M0R0I5|M0R0I5_HUMAN;tr|M0QXW7|M0QXW7_HUMAN;tr|M0QYH3|M0QYH3_HUMAN	tr|A0A087WTP3|A0A087WTP3_HUMAN;sp|Q92945|FUBP2_HUMAN;tr|M0R0I5|M0R0I5_HUMAN	Q92945	509
24.2407	24.576	24.5769	21.9341	22.6744	22.5268	22.3739	22.2369	22.3648	16	16	16	52.1	52.1	52.1	22.591	0	131	519560000	52	tr|A0A024R4M0|A0A024R4M0_HUMAN;sp|P46781|RS9_HUMAN;tr|B5MCT8|B5MCT8_HUMAN;tr|C9JM19|C9JM19_HUMAN;tr|F2Z3C0|F2Z3C0_HUMAN;tr|A8MXK4|A8MXK4_HUMAN	tr|A0A024R4M0|A0A024R4M0_HUMAN;sp|P46781|RS9_HUMAN;tr|B5MCT8|B5MCT8_HUMAN;tr|C9JM19|C9JM19_HUMAN	P46781	249

## Sheet: Supplementary Data 1_sheet 2
Supplementary Data 1_sheet 2
List of all PDC subunits co-immunoprecipitated with KMT9a using two different antibodies targeting the C-terminus (C) and N-terminus (N) of KMT9a, followed by LC-MS/MS analysis
Sequence	Length	Missed cleavages	Protein	Mass	Proteins	Leading razor protein	Start position	End position	Unique (Groups)	Unique (Proteins)	Charges	PEP	Score	Identification type anti-KMT9a (C)_r1	Identification type anti-KMT9a (C)_r2	Identification type anti-KMT9a (C)_r3	Identification type anti-KMT9a (N)_r1	Identification type anti-KMT9a (N)_r2	Identification type anti-KMT9a (N)_r3	Identification type rIgG_r1	Identification type rIgG_r2	Identification type rIgG_r3	Experiment anti-KMT9a (C)_r1	Experiment anti-KMT9a (C)_r2	Experiment anti-KMT9a (C)_r3	Experiment anti-KMT9a (N)_r1	Experiment anti-KMT9a (N)_r2	Experiment anti-KMT9a (N)_r3	Experiment rIgG_r1	Experiment rIgG_r2	Experiment rIgG_r3	Intensity anti-KMT9a (C)_r1	Intensity anti-KMT9a (C)_r2	Intensity anti-KMT9a (C)_r3	Intensity anti-KMT9a (N)_r1	Intensity anti-KMT9a (N)_r2	Intensity anti-KMT9a (N)_r3	Intensity rIgG_r1	Intensity rIgG_r2	Intensity rIgG_r3	Reverse	id	Protein group IDs	Mod. peptide IDs	Evidence IDs	MS/MS IDs	Best MS/MS	Oxidation (M) site IDs	MS/MS Count
GDPIKILMPSLSPTMEEGNIVK	22	1	PDHX	2368.24	sp|O00330|ODPX_HUMAN	sp|O00330|ODPX_HUMAN	54	75	yes	yes	3	0.0011912	40.381																			0	0	0	0	0	0	0	0	0		915	40	918	9171;9172;9173	3222	3222		1
GIFTKEDALK	10	1	PDHX	1120.61	sp|O00330|ODPX_HUMAN	sp|O00330|ODPX_HUMAN	209	218	yes	yes	2	9.8274E-151	173.39																			0	0	0	0	0	0	0	0	0		979	40	982	9927;9928;9929	3475;3476;3477	3475		3
GIFTKEDALKLVQLK	15	2	PDHX	1702	sp|O00330|ODPX_HUMAN	sp|O00330|ODPX_HUMAN	209	223	yes	yes	3	3.7525E-64	146.47	By matching				By matching	By matching			By matching	1				1	1			1	349000	0	0	0	1121400	279740	0	0	170080		980	40	983	9930;9931;9932;9933;9934;9935;9936	3478;3479;3480	3479		3
LTESKSTVPHAYATADCDLGAVLK	24	1	PDHX	2546.27	sp|O00330|ODPX_HUMAN	sp|O00330|ODPX_HUMAN	291	314	yes	yes	4	0.0032667	26.005																			0	0	0	0	0	0	0	0	0		1985	40	1991	20531;20532;20533	7080	7080		1
STVPHAYATADCDLGAVLK	19	0	PDHX	1987.97	sp|O00330|ODPX_HUMAN	sp|O00330|ODPX_HUMAN	296	314	yes	yes	2;3	3.5437E-16	89.468					By matching				By matching					1				1	0	0	0	0	273370	0	0	0	788430		3072	40	3081	31092;31093;31094;31095;31096;31097;31098;31099	10955;10956;10957;10958;10959;10960	10959		6
STVPHAYATADCDLGAVLKVR	21	1	PDHX	2243.14	sp|O00330|ODPX_HUMAN	sp|O00330|ODPX_HUMAN	296	316	yes	yes	3;4	0.0033166	33.405																			0	0	0	0	0	0	0	0	0		3073	40	3082	31100;31101;31102;31103;31104	10961;10962	10962		2
EHIPGTLR	8	0	PDHX	921.503	sp|O00330|ODPX_HUMAN;tr|E9PLU0|E9PLU0_HUMAN;tr|E9PRI6|E9PRI6_HUMAN	sp|O00330|ODPX_HUMAN	174	181	yes	no	2	0.015023	97.798					By matching									1					0	0	0	0	229580	0	0	0	0		643	40	646	6519;6520;6521	2299;2300	2300		2
FRLSPAAR	8	1	PDHX	916.524	sp|O00330|ODPX_HUMAN;tr|E9PLU0|E9PLU0_HUMAN;tr|E9PRI6|E9PRI6_HUMAN	sp|O00330|ODPX_HUMAN	182	189	yes	no	2	0.031526	73.26																			0	0	0	0	0	0	0	0	0		838	40	841	8401;8402;8403	2918	2918		1
HSLDASQGTATGPR	14	0	PDHX	1396.67	sp|O00330|ODPX_HUMAN;tr|E9PLU0|E9PLU0_HUMAN;tr|E9PRI6|E9PRI6_HUMAN	sp|O00330|ODPX_HUMAN	195	208	yes	no	2;3	0.00034866	69.01					By matching									2					0	0	0	0	627480	0	0	0	0		1242	40	1245	12611;12612;12613;12614;12615;12616;12617;12618	4384;4385;4386;4387;4388;4389	4384		6
IVVEEGSKNIR	11	1	PDHX	1242.69	sp|O00330|ODPX_HUMAN;tr|E9PLU0|E9PLU0_HUMAN;tr|E9PRI6|E9PRI6_HUMAN	sp|O00330|ODPX_HUMAN	113	123	yes	no	3	0.0038362	73.499																			0	0	0	0	0	0	0	0	0		1492	40	1498	15400;15401;15402	5372;5373;5374	5372		3
NILEKHSLDASQGTATGPR	19	1	PDHX	1994.02	sp|O00330|ODPX_HUMAN;tr|E9PLU0|E9PLU0_HUMAN;tr|E9PRI6|E9PRI6_HUMAN	sp|O00330|ODPX_HUMAN	190	208	yes	no	3;4	2.8507E-32	117.26		By matching		By matching	By matching	By matching			By matching		1		1	2	2			1	0	1036400	0	483980	1498100	690250	0	0	184500		2238	40	2245	23342;23343;23344;23345;23346;23347;23348;23349;23350;23351;23352;23353;23354;23355;23356;23357;23358;23359;23360;23361	8100;8101;8102;8103	8103		4
ANLENPIR	8	0	PDHX	925.498	sp|O00330|ODPX_HUMAN;tr|H0YD97|H0YD97_HUMAN	sp|O00330|ODPX_HUMAN	492	499	yes	no	2	0.014701	69.176																			0	0	0	0	0	0	0	0	0		269	40	271	2872;2873;2874	1037	1037		1
ANLENPIRLA	10	1	PDHX	1109.62	sp|O00330|ODPX_HUMAN;tr|H0YD97|H0YD97_HUMAN	sp|O00330|ODPX_HUMAN	492	501	yes	no	2	0.00076781	113.26																			0	0	0	0	0	0	0	0	0		270	40	272	2875;2876;2877	1038;1039;1040	1039		3
FRPVLKLTEDEEGNAK	16	2	PDHX	1844.96	sp|O00330|ODPX_HUMAN;tr|H0YD97|H0YD97_HUMAN	sp|O00330|ODPX_HUMAN	445	460	yes	no	3	9.5209E-20	97.836	By matching								By matching	1								1	252860	0	0	0	0	0	0	0	279980		839	40	842	8404;8405;8406;8407;8408	2919;2920;2921	2919		3
GIQEIADSVK	10	0	PDHX	1058.56	sp|O00330|ODPX_HUMAN;tr|H0YD97|H0YD97_HUMAN	sp|O00330|ODPX_HUMAN	385	394	yes	no	2	0.00048468	108.98	By matching		By matching							1		1							529920	0	1639500	0	0	0	0	0	0		988	40	991	9988;9989;9990;9991;9992;9993;9994;9995	3499;3500	3499		2
GIQEIADSVKALSK	14	1	PDHX	1457.81	sp|O00330|ODPX_HUMAN;tr|H0YD97|H0YD97_HUMAN	sp|O00330|ODPX_HUMAN	385	398	yes	no	2;3	0.003835	57.836																			0	0	0	0	0	0	0	0	0		989	40	992	9996;9997;9998;9999	3501;3502;3503	3501		3
GIQEIADSVKALSKK	15	2	PDHX	1585.9	sp|O00330|ODPX_HUMAN;tr|H0YD97|H0YD97_HUMAN	sp|O00330|ODPX_HUMAN	385	399	yes	no	3	6.7905E-05	69.729																			0	0	0	0	0	0	0	0	0		990	40	993	10000;10001;10002	3504;3505;3506	3505		3
LTEDEEGNAKLQQR	14	1	PDHX	1629.8	sp|O00330|ODPX_HUMAN;tr|H0YD97|H0YD97_HUMAN	sp|O00330|ODPX_HUMAN	451	464	yes	no	3	6.25E-16	117.07	By matching				By matching					1				1					226110	0	0	0	409500	0	0	0	0		1981	40	1987	20495;20496;20497;20498;20499;20500	7064;7065;7066	7066		3
QLITVTMSSDSR	12	0	PDHX	1336.67	sp|O00330|ODPX_HUMAN;tr|H0YD97|H0YD97_HUMAN	sp|O00330|ODPX_HUMAN	465	476	yes	no	2	0.0011021	84.17	By matching								By matching	1								1	357100	0	0	0	0	0	0	0	569850		2473	40	2481	25584;25585;25586;25587;25588	8869;8870;8871	8870		3
QLITVTMSSDSRVVDDELATR	21	1	PDHX	2335.17	sp|O00330|ODPX_HUMAN;tr|H0YD97|H0YD97_HUMAN	sp|O00330|ODPX_HUMAN	465	485	yes	no	3	0.0012959	37.672	By MS/MS				By matching				By MS/MS	1				1				1	881810	0	0	0	586470	0	0	0	988560		2474	40	2482	25589;25590;25591;25592;25593;25594;25595	8872;8873;8874	8874		3
SFKANLENPIRLA	13	2	PDHX	1471.81	sp|O00330|ODPX_HUMAN;tr|H0YD97|H0YD97_HUMAN	sp|O00330|ODPX_HUMAN	489	501	yes	no	2;3	1.0611E-09	115.18					By matching									1					0	0	0	0	251520	0	0	0	0		2733	40	2741	27975;27976;27977;27978;27979;27980;27981	9786;9787;9788;9789;9790;9791	9786		6
VVDDELATR	9	0	PDHX	1016.51	sp|O00330|ODPX_HUMAN;tr|H0YD97|H0YD97_HUMAN	sp|O00330|ODPX_HUMAN	477	485	yes	no	2	0.027459	58.981				By matching									1						0	0	0	155950	0	0	0	0	0		3707	40	3719	37432;37433;37434;37435;37436;37437;37438	13162	13162		1
AAASTDYYK	9	0	PDHA	988.45	sp|P08559|ODPA_HUMAN	sp|P08559|ODPA_HUMAN	236	244	yes	yes	2	0.015665	82.452																			0	0	0	0	0	0	0	0	0		9	132	9	88;89;90	44;45;46	44		3
AAASTDYYKR	10	1	PDHA	1144.55	sp|P08559|ODPA_HUMAN	sp|P08559|ODPA_HUMAN	236	245	yes	yes	3	0.0031642	63.816	By matching									1									105510	0	0	0	0	0	0	0	0		10	132	10	91;92;93;94;95;96	47;48;49	48		3
AAASTDYYKRGDFIPGLR	18	2	PDHA	2000.01	sp|P08559|ODPA_HUMAN	sp|P08559|ODPA_HUMAN	236	253	yes	yes	3;4	5.5258E-05	52.887																			0	0	0	0	0	0	0	0	0		11	132	11	97;98;99;100;101;102	50;51;52;53	53		4
EATRFAAAYCR	11	1	PDHA	1314.61	sp|P08559|ODPA_HUMAN	sp|P08559|ODPA_HUMAN	264	274	yes	yes	3	0.017098	40.589																			0	0	0	0	0	0	0	0	0		619	132	622	6263;6264;6265	2203;2204;2205	2204		3
FAAAYCR	7	0	PDHA	857.385	sp|P08559|ODPA_HUMAN	sp|P08559|ODPA_HUMAN	268	274	yes	yes	2	3.8754E-08	126.05																			0	0	0	0	0	0	0	0	0		740	132	743	7452;7453;7454	2601;2602;2603	2603		3
VDGMDILCVR	10	0	PDHA	1176.56	sp|P08559|ODPA_HUMAN	sp|P08559|ODPA_HUMAN	254	263	yes	yes	2	0.0018537	87.308																			0	0	0	0	0	0	0	0	0		3494	132	3505	35187;35188;35189	12346	12346		1
YGMGTSVER	9	0	PDHA	998.449	sp|P08559|ODPA_HUMAN	sp|P08559|ODPA_HUMAN	227	235	yes	yes	2	0.015194	82.452																			0	0	0	0	0	0	0	0	0		3791	132	3803	38197;38198;38199	13436;13437;13438	13436		3
GPILMELQTYR	11	0	PDHA	1319.69	sp|P08559|ODPA_HUMAN;sp|P29803|ODPAT_HUMAN	sp|P08559|ODPA_HUMAN	278	288	yes	no	2	0.01588	69.954																			0	0	0	0	0	0	0	0	0		1072	132	1075	10862;10863;10864	3760;3761;3762	3761		3
SGKGPILMELQTYR	14	1	PDHA	1591.84	sp|P08559|ODPA_HUMAN;sp|P29803|ODPAT_HUMAN	sp|P08559|ODPA_HUMAN	275	288	yes	no	3	4.3911E-05	74.769	By matching		By matching							1		1							190440	0	326370	0	0	0	0	0	0		2769	132	2777	28353;28354;28355;28356;28357;28358	9924;9925;9926	9925		3
VLSGASQKPASR	12	1	PDHA	1199.66	sp|P08559|ODPA_HUMAN;tr|Q5JPU0|Q5JPU0_HUMAN;tr|Q5JPT9|Q5JPT9_HUMAN	sp|P08559|ODPA_HUMAN	11	22	yes	no	3	0.0048627	69.451																			0	0	0	0	0	0	0	0	0		3619	132	3630	36554;36555;36556;36557	12833;12834;12835;12836	12836		4
EILAELTGR	9	0	PDHA	1000.56	sp|P08559|ODPA_HUMAN;tr|Q5JPU0|Q5JPU0_HUMAN;tr|Q5JPT9|Q5JPT9_HUMAN;tr|Q5JPU1|Q5JPU1_HUMAN	sp|P08559|ODPA_HUMAN	133	141	yes	no	2	0.011596	74.301																			0	0	0	0	0	0	0	0	0		649	132	652	6603;6604;6605	2321;2322	2322		2
CDLHRLEEGPPVTTVLTR	18	1	PDHA	2092.07	sp|P08559|ODPA_HUMAN;tr|Q5JPU0|Q5JPU0_HUMAN;tr|Q5JPT9|Q5JPT9_HUMAN;tr|Q5JPU1|Q5JPU1_HUMAN;tr|Q5JPU2|Q5JPU2_HUMAN	sp|P08559|ODPA_HUMAN	41	58	yes	no	3	0.0011705	47.082																			0	0	0	0	0	0	0	0	0		464	132	466	4796;4797;4798	1696;1697	1697		2
KCDLHRLEEGPPVTTVLTR	19	2	PDHA	2220.17	sp|P08559|ODPA_HUMAN;tr|Q5JPU0|Q5JPU0_HUMAN;tr|Q5JPT9|Q5JPT9_HUMAN;tr|Q5JPU1|Q5JPU1_HUMAN;tr|Q5JPU2|Q5JPU2_HUMAN	sp|P08559|ODPA_HUMAN	40	58	yes	no	4	0.0011071	37.237																			0	0	0	0	0	0	0	0	0		1525	132	1531	15732;15733;15734	5499	5499		1
LEEGPPVTTVLTR	13	0	PDHA	1410.77	sp|P08559|ODPA_HUMAN;tr|Q5JPU0|Q5JPU0_HUMAN;tr|Q5JPT9|Q5JPT9_HUMAN;tr|Q5JPU1|Q5JPU1_HUMAN;tr|Q5JPU2|Q5JPU2_HUMAN	sp|P08559|ODPA_HUMAN	46	58	yes	no	2	0.0081485	42.001																			0	0	0	0	0	0	0	0	0		1744	132	1750	18163;18164;18165	6238	6238		1
LEEGPPVTTVLTREDGLKYYR	21	2	PDHA	2435.27	sp|P08559|ODPA_HUMAN;tr|Q5JPU0|Q5JPU0_HUMAN;tr|Q5JPT9|Q5JPT9_HUMAN;tr|Q5JPU1|Q5JPU1_HUMAN;tr|Q5JPU2|Q5JPU2_HUMAN	sp|P08559|ODPA_HUMAN	46	66	yes	no	3;4	6.8079E-05	51.348																			0	0	0	0	0	0	0	0	0		1745	132	1751	18166;18167;18168;18169	6239;6240;6241	6240		3
NFANDATFEIK	11	0	PDHA	1268.6	sp|P08559|ODPA_HUMAN;tr|Q5JPU0|Q5JPU0_HUMAN;tr|Q5JPT9|Q5JPT9_HUMAN;tr|Q5JPU1|Q5JPU1_HUMAN;tr|Q5JPU2|Q5JPU2_HUMAN	sp|P08559|ODPA_HUMAN	29	39	yes	no	2	0.031666	46.158																			0	0	0	0	0	0	0	0	0		2211	132	2218	23028;23029;23030	7971	7971		1
NFANDATFEIKK	12	1	PDHA	1396.7	sp|P08559|ODPA_HUMAN;tr|Q5JPU0|Q5JPU0_HUMAN;tr|Q5JPT9|Q5JPT9_HUMAN;tr|Q5JPU1|Q5JPU1_HUMAN;tr|Q5JPU2|Q5JPU2_HUMAN	sp|P08559|ODPA_HUMAN	29	40	yes	no	3	0.0028564	61.375																			0	0	0	0	0	0	0	0	0		2212	132	2219	23031;23032;23033	7972;7973;7974	7973		3
MELKADQLYK	10	1	PDHA	1237.64	sp|P08559|ODPA_HUMAN;tr|Q5JPU0|Q5JPU0_HUMAN;tr|Q5JPT9|Q5JPT9_HUMAN;tr|Q5JPU1|Q5JPU1_HUMAN;tr|Q5JPU2|Q5JPU2_HUMAN;sp|P29803|ODPAT_HUMAN	sp|P08559|ODPA_HUMAN	74	83	yes	no	2;3	3.4826E-46	147.75																			0	0	0	0	0	0	0	0	0		2055	132	2061	21316;21317;21318;21319;21320;21321	7351;7352;7353;7354	7352		4
MELKADQLYKQK	12	2	PDHA	1493.79	sp|P08559|ODPA_HUMAN;tr|Q5JPU0|Q5JPU0_HUMAN;tr|Q5JPT9|Q5JPT9_HUMAN;tr|Q5JPU1|Q5JPU1_HUMAN;tr|Q5JPU2|Q5JPU2_HUMAN;sp|P29803|ODPAT_HUMAN	sp|P08559|ODPA_HUMAN	74	85	yes	no	3	3.9791E-33	136.7																			0	0	0	0	0	0	0	0	0		2056	132	2062	21322;21323;21324	7355;7356;7357	7356		3
RMELKADQLYK	11	2	PDHA	1393.74	sp|P08559|ODPA_HUMAN;tr|Q5JPU0|Q5JPU0_HUMAN;tr|Q5JPT9|Q5JPT9_HUMAN;tr|Q5JPU1|Q5JPU1_HUMAN;tr|Q5JPU2|Q5JPU2_HUMAN;sp|P29803|ODPAT_HUMAN	sp|P08559|ODPA_HUMAN	73	83	yes	no	3	0.025858	37.426	By matching	By matching	By matching				By matching		By matching	1	1	1				1		1	141010	178340	664380	0	0	0	185080	0	99153		2620	132	2628	26901;26902;26903;26904;26905;26906;26907;26908;26909;26910;26911	9318	9318		1
GANQWIK	7	0	PDHA	815.429	sp|P08559|ODPA_HUMAN;tr|Q5JPU3|Q5JPU3_HUMAN	sp|P08559|ODPA_HUMAN	379	385	yes	no	2	0.00011177	121.87																			0	0	0	0	0	0	0	0	0		901	132	904	9029;9030;9031;9032;9033	3181;3182;3183	3181		3
GANQWIKFK	9	1	PDHA	1090.59	sp|P08559|ODPA_HUMAN;tr|Q5JPU3|Q5JPU3_HUMAN	sp|P08559|ODPA_HUMAN	379	387	yes	no	2	1.4165E-288	197.65																			0	0	0	0	0	0	0	0	0		902	132	905	9034;9035;9036	3184;3185	3184		2
MVNSNLASVEELKEIDVEVR	20	1	PDHA	2273.16	sp|P08559|ODPA_HUMAN;tr|Q5JPU3|Q5JPU3_HUMAN	sp|P08559|ODPA_HUMAN	324	343	yes	no	3	0.0015251	39.203									By matching									1	0	0	0	0	0	0	0	0	366280		2182	132	2189	22766;22767;22768;22769	7864;7865	7865		2
MVNSNLASVEELKEIDVEVRK	21	2	PDHA	2401.25	sp|P08559|ODPA_HUMAN;tr|Q5JPU3|Q5JPU3_HUMAN	sp|P08559|ODPA_HUMAN	324	344	yes	no	4	9.855E-08	59.975																			0	0	0	0	0	0	0	0	0		2183	132	2190	22770;22771;22772	7866;7867;7868	7867		3
SDPIMLLKDR	10	1	PDHA	1186.64	sp|P08559|ODPA_HUMAN;tr|Q5JPU3|Q5JPU3_HUMAN	sp|P08559|ODPA_HUMAN	314	323	yes	no	2;3	0.00087093	98.044																			0	0	0	0	0	0	0	0	0		2713	132	2721	27847;27848;27849;27850;27851;27852	9730;9731;9732;9733;9734;9735	9732		6
SKSDPIMLLK	10	1	PDHA	1130.64	sp|P08559|ODPA_HUMAN;tr|Q5JPU3|Q5JPU3_HUMAN	sp|P08559|ODPA_HUMAN	312	321	yes	no	2	5.7618E-17	132.88																			0	0	0	0	0	0	0	0	0		2857	132	2865	29110;29111;29112	10210;10211	10210		2
SKSDPIMLLKDR	12	2	PDHA	1401.77	sp|P08559|ODPA_HUMAN;tr|Q5JPU3|Q5JPU3_HUMAN	sp|P08559|ODPA_HUMAN	312	323	yes	no	3	6.7856E-05	87.18	By matching	By matching	By MS/MS	By matching	By matching	By matching	By matching	By matching	By matching	1	1	1	1	1	1	1	1	1	722440	1447700	1619800	707540	1594900	437600	575510	423860	727800		2858	132	2866;2867	29113;29114;29115;29116;29117;29118;29119;29120;29121;29122;29123;29124;29125;29126;29127;29128;29129;29130;29131;29132;29133	10212;10213;10214;10215;10216;10217;10218;10219	10215	7	8
EEIQEVR	7	0	PDHA	901.451	sp|P08559|ODPA_HUMAN;tr|Q5JPU3|Q5JPU3_HUMAN;sp|P29803|ODPAT_HUMAN	sp|P08559|ODPA_HUMAN	305	311	yes	no	2	0.010593	89.673																			0	0	0	0	0	0	0	0	0		630	132	633	6439;6440;6441	2265;2266;2267	2265		3
TREEIQEVR	9	1	PDHA	1158.6	sp|P08559|ODPA_HUMAN;tr|Q5JPU3|Q5JPU3_HUMAN;sp|P29803|ODPAT_HUMAN	sp|P08559|ODPA_HUMAN	303	311	yes	no	3	0.0048057	88.496	By matching	By matching			By matching					1	1			1					262250	640760	0	0	753890	0	0	0	0		3349	132	3359	33672;33673;33674;33675;33676;33677;33678;33679;33680;33681;33682	11777;11778;11779	11778		3
TREEIQEVRSK	11	2	PDHA	1373.73	sp|P08559|ODPA_HUMAN;tr|Q5JPU3|Q5JPU3_HUMAN;sp|P29803|ODPAT_HUMAN	sp|P08559|ODPA_HUMAN	303	313	yes	no	3	0.012122	49.448																			0	0	0	0	0	0	0	0	0		3350	132	3360	33683;33684	11780;11781	11781		2
YHGHSMSDPGVSYR	14	0	PDHA	1591.68	sp|P08559|ODPA_HUMAN;tr|Q5JPU3|Q5JPU3_HUMAN;sp|P29803|ODPAT_HUMAN	sp|P08559|ODPA_HUMAN	289	302	yes	no	3	7.637E-14	102.73	By matching	By matching	By matching		By matching					1	1	1		1					182010	235270	329270	0	310190	0	0	0	0		3795	132	3807	38234;38235;38236;38237;38238;38239;38240	13445;13446;13447	13446		3
DIIFAIKK	8	1	PDHB	946.585	sp|P11177|ODPB_HUMAN	sp|P11177|ODPB_HUMAN	348	355	yes	yes	2	0.012636	72.138																			0	0	0	0	0	0	0	0	0		535	151	537	5385;5386;5387	1892;1893;1894	1893		3
ILEDNSIPQVK	11	0	PDHB	1254.68	sp|P11177|ODPB_HUMAN	sp|P11177|ODPB_HUMAN	337	347	yes	yes	2	0.0035704	78.556																			0	0	0	0	0	0	0	0	0		1341	151	1346	13788;13789	4787;4788	4788		2
ILEDNSIPQVKDIIFAIKK	19	2	PDHB	2183.26	sp|P11177|ODPB_HUMAN	sp|P11177|ODPB_HUMAN	337	355	yes	yes	3;4	0.00053994	48.288	By matching	By matching	By matching		By matching					1	1	1		1					301320	563120	495790	0	323320	0	0	0	0		1342	151	1347	13790;13791;13792;13793;13794;13795;13796;13797;13798;13799	4789;4790;4791	4790		3
IMEGPAFNFLDAPAVR	16	0	PDHB	1746.88	sp|P11177|ODPB_HUMAN	sp|P11177|ODPB_HUMAN	309	324	yes	yes	2	6.8797E-08	78.908	By matching	By matching	By matching	By matching	By matching	By matching			By matching	1	1	1	1	1	1			1	740810	882480	906990	290110	715690	206410	0	0	330760		1370	151	1375;1376	14060;14061;14062;14063;14064;14065;14066;14067;14068;14069;14070;14071;14072;14073;14074;14075;14076	4895;4896	4896	9	2
VTGADVPMPYAK	12	0	PDHB	1247.62	sp|P11177|ODPB_HUMAN	sp|P11177|ODPB_HUMAN	325	336	yes	yes	2	2.2795E-17	125.48		By matching	By MS/MS	By matching							1	2	2						0	652300	1731500	384640	0	0	0	0	0		3695	151	3706	37314;37315;37316;37317;37318;37319;37320;37321;37322;37323	13099;13100;13101;13102;13103;13104	13103		4
EGVECEVINMR	11	0	PDHB	1334.6	sp|P11177|ODPB_HUMAN;tr|C9J634|C9J634_HUMAN	sp|P11177|ODPB_HUMAN	259	269	yes	no	2	0.014004	67.563																			0	0	0	0	0	0	0	0	0		640	151	643	6492;6493;6494	2284;2285;2286	2285		3
TIRPMDMETIEASVMK	16	1	PDHB	1850.89	sp|P11177|ODPB_HUMAN;tr|C9J634|C9J634_HUMAN	sp|P11177|ODPB_HUMAN	270	285	yes	no	2;3	9.1866E-73	147.26	By matching		By matching		By matching					1		1		1					283390	0	431980	0	249530	0	0	0	0		3230	151	3239;3240	32557;32558;32559;32560;32561;32562;32563;32564;32565;32566;32567;32568;32569;32570;32571	11416;11417;11418;11419;11420;11421;11422	11417	10;11	7
DAINQGMDEELERDEK	16	1	PDHB	1890.83	sp|P11177|ODPB_HUMAN;tr|C9J634|C9J634_HUMAN;tr|F8WF02|F8WF02_HUMAN	sp|P11177|ODPB_HUMAN	37	52	yes	no	3	0.00045228	54.234																			0	0	0	0	0	0	0	0	0		504	151	506	5114;5115;5116	1813;1814;1815	1814		3
VFLLGEEVAQYDGAYK	16	0	PDHB	1800.89	sp|P11177|ODPB_HUMAN;tr|C9J634|C9J634_HUMAN;tr|F8WF02|F8WF02_HUMAN	sp|P11177|ODPB_HUMAN	53	68	yes	no	2	0.01294	34.378																			0	0	0	0	0	0	0	0	0		3512	151	3523	35358;35359;35360	12407	12407		1
VVSPWNSEDAK	11	0	PDHB	1230.59	sp|P11177|ODPB_HUMAN;tr|C9J634|C9J634_HUMAN;tr|F8WF02|F8WF02_HUMAN	sp|P11177|ODPB_HUMAN	174	184	yes	no	2	0.03116	47.187																			0	0	0	0	0	0	0	0	0		3725	151	3737	37605;37606;37607	13212;13213	13212		2
VVSPWNSEDAKGLIK	15	1	PDHB	1641.87	sp|P11177|ODPB_HUMAN;tr|C9J634|C9J634_HUMAN;tr|F8WF02|F8WF02_HUMAN	sp|P11177|ODPB_HUMAN	174	188	yes	no	2;3	2.0091E-14	103.22																			0	0	0	0	0	0	0	0	0		3726	151	3738	37608;37609;37610;37611;37612;37613	13214;13215;13216;13217;13218	13214		5
DIDSFVPSK	9	0	DLAT	1006.5	tr|H0YDD4|H0YDD4_HUMAN;tr|E9PEJ4|E9PEJ4_HUMAN;sp|P10515|ODP2_HUMAN	tr|H0YDD4|H0YDD4_HUMAN	220	228	yes	no	2	0.0042858	99.139																			0	0	0	0	0	0	0	0	0		532	147	534	5370;5371;5372	1886	1886		1
ELNKILEGR	9	1	DLAT	1070.61	tr|H0YDD4|H0YDD4_HUMAN;tr|E9PEJ4|E9PEJ4_HUMAN;sp|P10515|ODP2_HUMAN	tr|H0YDD4|H0YDD4_HUMAN	295	303	yes	no	2	0.021927	92.051																			0	0	0	0	0	0	0	0	0		679	147	682	6881;6882;6883	2432	2432		1
GIDLTQVK	8	0	DLAT	872.497	tr|H0YDD4|H0YDD4_HUMAN;tr|E9PEJ4|E9PEJ4_HUMAN;sp|P10515|ODP2_HUMAN	tr|H0YDD4|H0YDD4_HUMAN	201	208	yes	no	2	0.017587	91.906	By matching	By matching			By matching	By matching				1	1			1	1				170550	347920	0	0	1068600	427110	0	0	0		975	147	978	9886;9887;9888;9889;9890;9891;9892;9893	3460;3461	3461		2
GIDLTQVKGTGPDGR	15	1	DLAT	1512.79	tr|H0YDD4|H0YDD4_HUMAN;tr|E9PEJ4|E9PEJ4_HUMAN;sp|P10515|ODP2_HUMAN	tr|H0YDD4|H0YDD4_HUMAN	201	215	yes	no	2;3	1.0675E-13	100.93	By matching	By matching	By matching	By MS/MS	By MS/MS	By matching				1	1	1	2	2	2				390740	1059300	1131800	1192900	2583400	1107200	0	0	0		976	147	979	9894;9895;9896;9897;9898;9899;9900;9901;9902;9903;9904;9905;9906;9907;9908;9909;9910;9911;9912;9913	3462;3463;3464;3465;3466;3467	3465		6
GRVFVSPLAK	10	1	DLAT	1072.64	tr|H0YDD4|H0YDD4_HUMAN;tr|E9PEJ4|E9PEJ4_HUMAN;sp|P10515|ODP2_HUMAN	tr|H0YDD4|H0YDD4_HUMAN	185	194	yes	no	2	0.0001647	117.7				By matching	By matching	By matching							1	1	1				0	0	0	432790	639860	362300	0	0	0		1101	147	1104	11137;11138;11139;11140;11141;11142;11143;11144	3834	3834		1
GRVFVSPLAKK	11	2	DLAT	1200.73	tr|H0YDD4|H0YDD4_HUMAN;tr|E9PEJ4|E9PEJ4_HUMAN;sp|P10515|ODP2_HUMAN	tr|H0YDD4|H0YDD4_HUMAN	185	195	yes	no	2;3	1.2984E-12	125.75																			0	0	0	0	0	0	0	0	0		1102	147	1105	11145;11146;11147;11148;11149;11150	3835;3836;3837;3838;3839;3840	3840		6
GTGPDGRITKK	11	2	DLAT	1128.63	tr|H0YDD4|H0YDD4_HUMAN;tr|E9PEJ4|E9PEJ4_HUMAN;sp|P10515|ODP2_HUMAN	tr|H0YDD4|H0YDD4_HUMAN	209	219	yes	no	3	0.024637	37.968																			0	0	0	0	0	0	0	0	0		1130	147	1133	11411;11412	3944	3944		1
GVETIANDVVSLATK	15	0	DLAT	1515.81	tr|H0YDD4|H0YDD4_HUMAN;tr|E9PEJ4|E9PEJ4_HUMAN;sp|P10515|ODP2_HUMAN	tr|H0YDD4|H0YDD4_HUMAN	365	379	yes	no	2	5.3609E-112	160.15																			0	0	0	0	0	0	0	0	0		1141	147	1144	11510;11511;11512	3969;3970;3971	3969		3
ISVNDFIIK	9	0	DLAT	1047.6	tr|H0YDD4|H0YDD4_HUMAN;tr|E9PEJ4|E9PEJ4_HUMAN;sp|P10515|ODP2_HUMAN	tr|H0YDD4|H0YDD4_HUMAN	306	314	yes	no	2	0.012541	78.334																			0	0	0	0	0	0	0	0	0		1462	147	1468	15088;15089;15090	5270	5270		1
ITKKDIDSFVPSK	13	2	DLAT	1476.82	tr|H0YDD4|H0YDD4_HUMAN;tr|E9PEJ4|E9PEJ4_HUMAN;sp|P10515|ODP2_HUMAN	tr|H0YDD4|H0YDD4_HUMAN	216	228	yes	no	2;3	2.4568E-10	114.74				By matching	By matching	By matching							1	1	1				0	0	0	399030	633150	271760	0	0	0		1469	147	1475	15151;15152;15153;15154;15155;15156;15157;15158;15159;15160	5290;5291;5292;5293;5294;5295;5296	5293		7
KDIDSFVPSK	10	1	DLAT	1134.59	tr|H0YDD4|H0YDD4_HUMAN;tr|E9PEJ4|E9PEJ4_HUMAN;sp|P10515|ODP2_HUMAN	tr|H0YDD4|H0YDD4_HUMAN	219	228	yes	no	2	2.0866E-73	155.15																			0	0	0	0	0	0	0	0	0		1526	147	1532	15735;15736;15737	5500;5501;5502	5500		3
KLAVEKGIDLTQVK	14	2	DLAT	1540.92	tr|H0YDD4|H0YDD4_HUMAN;tr|E9PEJ4|E9PEJ4_HUMAN;sp|P10515|ODP2_HUMAN	tr|H0YDD4|H0YDD4_HUMAN	195	208	yes	no	3;4	1.4652E-31	131.24	By matching			By matching	By matching	By matching				1			1	1	1				568480	0	0	566200	1728500	634280	0	0	0		1585	147	1591	16467;16468;16469;16470;16471;16472;16473;16474;16475;16476;16477;16478;16479	5715;5716;5717;5718;5719;5720	5715		6
LAVEKGIDLTQVK	13	1	DLAT	1412.82	tr|H0YDD4|H0YDD4_HUMAN;tr|E9PEJ4|E9PEJ4_HUMAN;sp|P10515|ODP2_HUMAN	tr|H0YDD4|H0YDD4_HUMAN	196	208	yes	no	2;3	7.3685E-122	162.68					By matching	By matching								2	1				0	0	0	0	853360	224400	0	0	0		1725	147	1731	17954;17955;17956;17957;17958;17959;17960;17961;17962	6166;6167;6168;6169;6170;6171	6168		6
LAVEKGIDLTQVKGTGPDGR	20	2	DLAT	2053.12	tr|H0YDD4|H0YDD4_HUMAN;tr|E9PEJ4|E9PEJ4_HUMAN;sp|P10515|ODP2_HUMAN	tr|H0YDD4|H0YDD4_HUMAN	196	215	yes	no	2;3;4	1.888E-29	100.97				By matching		By matching			By matching				1		1			1	0	0	0	458250	0	593400	0	0	205060		1726	147	1732	17963;17964;17965;17966;17967;17968;17969;17970;17971;17972;17973;17974;17975;17976;17977	6172;6173;6174;6175;6176;6177;6178;6179	6175		8
VFVSPLAK	8	0	DLAT	859.517	tr|H0YDD4|H0YDD4_HUMAN;tr|E9PEJ4|E9PEJ4_HUMAN;sp|P10515|ODP2_HUMAN	tr|H0YDD4|H0YDD4_HUMAN	187	194	yes	no	2	0.01335	79.116	By matching			By matching	By matching	By matching	By matching	By matching	By matching	1			1	1	1	1	1	1	793300	0	0	1602900	5094200	2522000	217850	134680	303690		3515	147	3526	35379;35380;35381;35382;35383;35384;35385;35386;35387;35388;35389;35390;35391;35392	12411;12412;12413	12413		3
VFVSPLAKK	9	1	DLAT	987.612	tr|H0YDD4|H0YDD4_HUMAN;tr|E9PEJ4|E9PEJ4_HUMAN;sp|P10515|ODP2_HUMAN	tr|H0YDD4|H0YDD4_HUMAN	187	195	yes	no	2	0.004727	109.01				By matching	By matching								1	1					0	0	0	201130	410880	0	0	0	0		3516	147	3527	35393;35394;35395;35396;35397	12414;12415;12416	12415		3
VPLPSLSPTMQAGTIAR	17	0	DLAT	1737.94	tr|H0YDD4|H0YDD4_HUMAN;tr|E9PEJ4|E9PEJ4_HUMAN;sp|P10515|ODP2_HUMAN	tr|H0YDD4|H0YDD4_HUMAN	53	69	yes	no	2	0.01897	30.331																			0	0	0	0	0	0	0	0	0		3650	147	3661	36867;36868;36869	12947;12948	12947		1
YLEKPITMLL	10	1	DLAT	1219.69	tr|H0YDD4|H0YDD4_HUMAN;tr|E9PEJ4|E9PEJ4_HUMAN;sp|P10515|ODP2_HUMAN	tr|H0YDD4|H0YDD4_HUMAN	470	479	yes	no	2	0.0012473	106.6																			0	0	0	0	0	0	0	0	0		3815	147	3827	38402;38403;38404	13483;13484	13484		2
AGENFATPFHGHVGR	15	0	N6AMT1	1595.76	sp|Q9Y5N5|N6MT1_HUMAN	sp|Q9Y5N5|N6MT1_HUMAN	2	16	yes	yes	3	1.2634E-07	78.505		By MS/MS	By MS/MS								1	1							0	0	16939000	0	0	0	0	0	0		121	652	121	1237;1238	419;420	419		2
EVMDRFFPLVPDLLSPR	17	1	N6AMT1	2030.07	sp|Q9Y5N5|N6MT1_HUMAN	sp|Q9Y5N5|N6MT1_HUMAN	150	166	yes	yes	3	0.0015669	41.871	By matching	By matching	By MS/MS		By matching					1	1	1		1					855970	713380	1216400	0	836800	0	0	0	0		730	652	733	7316;7317;7318;7319	2570	2570		1
GLFYLVTIKENNPEEILK	18	1	N6AMT1	2119.16	sp|Q9Y5N5|N6MT1_HUMAN	sp|Q9Y5N5|N6MT1_HUMAN	167	184	yes	yes	3	0.0043514	33.872				By matching	By MS/MS	By matching							1	1	1				0	0	0	793750	5212900	676130	0	0	0		1031	652	1034	10432;10433;10434	3632	3632		1
GLQGTTALSR	10	0	N6AMT1	1002.55	sp|Q9Y5N5|N6MT1_HUMAN	sp|Q9Y5N5|N6MT1_HUMAN	190	199	yes	yes	2	6.0422E-05	117.89	By matching			By MS/MS	By matching	By matching				1			1	1	1				652110	0	0	13567000	34116000	13594000	0	0	0		1042	652	1045	10521;10522;10523;10524	3649	3649		1
NGREVMDRFFPLVPDLLSPR	20	2	N6AMT1	2357.23	sp|Q9Y5N5|N6MT1_HUMAN	sp|Q9Y5N5|N6MT1_HUMAN	147	166	yes	yes	4	0.00094575	37.379	By MS/MS	By matching	By matching		By matching					1	1	1		1					1481200	664460	1601900	0	523930	0	0	0	0		2230	652	2237	23234;23235;23236;23237	8068	8068		1
QAGQETLSVLK	11	0	N6AMT1	1172.64	sp|Q9Y5N5|N6MT1_HUMAN	sp|Q9Y5N5|N6MT1_HUMAN	200	210	yes	yes	2	0.0038925	81.338	By matching	By MS/MS	By MS/MS	By MS/MS	By matching	By MS/MS				1	1	1	1	1	1				3457900	5279800	9670200	13700000	27705000	10532000	0	0	0		2396	652	2403	24864;24865;24866;24867;24868;24869	8607;8608;8609;8610	8607		4
QAGQETLSVLKFTK	14	1	N6AMT1	1548.85	sp|Q9Y5N5|N6MT1_HUMAN	sp|Q9Y5N5|N6MT1_HUMAN	200	213	yes	yes	3	6.2481E-05	73.91				By MS/MS	By MS/MS	By matching							1	1	1				0	0	0	4217100	6294600	4165500	0	0	0		2397	652	2404	24870;24871;24872	8611;8612	8612		2
QAGQETLSVLKFTKS	15	2	N6AMT1	1635.88	sp|Q9Y5N5|N6MT1_HUMAN	sp|Q9Y5N5|N6MT1_HUMAN	200	214	yes	yes	3	0.012543	29.723	By matching	By matching	By matching	By MS/MS	By matching	By matching				1	1	1	1	1	1				2163300	4427800	4330600	17371000	19260000	15949000	0	0	0		2398	652	2405	24873;24874;24875;24876;24877;24878	8613	8613		1
[truncated: 9 more columns]

## Sheet: Supplementary Data 1_sheet 3
Supplementary Data 1_sheet 3
List of all PDC subunits co-immunoprecipitated with KMT9a using two different antibodies targeting the C-terminus (C) and N-terminus (N) of KMT9a, followed by LC-MS/MS analysis. Statistical significance of the differences (anti-KMT9α vs IgG) in protein abundance was calculated using two-sided Student's t test with false discovery rate (FDR) adjustment.
Unique and Razor Peptides
	anti-KMT9a (C)_r1	anti-KMT9a (C)_r2	anti-KMT9a (C)_r3	anti-KMT9a (N)_r1	anti-KMT9a (N)_r2	anti-KMT9a (N)_r3	rIgG_r1	rIgG_r2	rIgG_r3
PDHA1	6	4	4	1	3	1	2	1	3
DLAT	4	2	1	7	8	8	1	1	2
PDHX	6	1	1	2	8	2	0	0	6
PDHB	3	3	4	2	3	1	0	0	1
N6AMT1	5	5	5	5	7	5	0	0	0
LFQ values
	anti-KMT9a (C)_r1	anti-KMT9a (C)_r2	anti-KMT9a (C)_r3	anti-KMT9a (N)_r1	anti-KMT9a (N)_r2	anti-KMT9a (N)_r3	rIgG_r1	rIgG_r2	rIgG_r3
PDHA1	14.4155	14.2447	14.1433	10	15.8829	10	17.2401	10	15.9948
DLAT	15.5833	17.7469	10	18.0986	18.7512	18.2812	10	10	15.435
PDHX	18.0785	10	10	19.4461	19.22	17.6049	10	10	19.6869
PDHB	18.6952	16.7965	16.3704	19.0441	19.2495	10	10	10	10
N6AMT1	23.8551	23.1542	23.3307	26.8356	25.615	24.4299	10	10	10
Selected protein
	Log2 fold (anti-KMT9a (C)-IgG)	adj. p-value (FDR)
PDHA1	-0.143799	0.951816
DLAT	2.63174	0.420431
PDHX	-0.536121	0.904689
PDHB	7.28736	0.000520849
N6AMT1	13.4467	3.59599e-07
	Log2 fold (anti-KMT9a (N)-IgG)	adj. p-value (FDR)
PDHA1	-2.45069	0.456113
DLAT	6.56535	0.0226923
PDHX	5.52804	0.167257
PDHB	6.09787	0.116167
N6AMT1	15.6268	2.30984e-05
