# Supplementary material for: Mitochondrial KMT9 methylates DLAT to control pyruvate dehydrogenase activity and prostate cancer growth
Source: Nat Commun. 2025 Jan 30;16:1191. doi: 10.1038/s41467-025-56492-8 (PMC11782658; doi:10.1038/s41467-025-56492-8)
Supplement: Supplementary file 4 — Supplementary Data 2 [file 41467_2025_56492_MOESM4_ESM.xlsx]

## Sheet: Supplementary Data 2
Supplementary Data 2.
List of significantly altered metabolites identified by UPLC-MS/MS-based metabolomics analysis in PC-3M cells after 3-day treatment with siKMT9a compared to siCtrl. Log2FC represents log2 fold change (siKMT9a/siCtrl). Statistical analysis was performed using Welch's Two-Sample t-Test (two-sided) with false discovery rate (FDR) correction for multiple comparison adjustment.
name	HMDB	log2FC	p value	adj. p value (FDR)
N-acetylglycine	HMDB00532	0.863938	0.0002	0.000518584
betaine	HMDB00043	0.713696	0.0006	0.00122083
serine	HMDB00187	-0.434403	6.2019e-05	0.000216262
N-acetylserine	HMDB02931	0.650765	6.35e-06	4.75392e-05
threonine	HMDB00167	0.15056	0.0355	0.0372814
alanine	HMDB00161	-0.286304	0.0019	0.00325556
N-acetylaspartate (NAA)	HMDB00812	-0.286304	0.0101	0.0131524
N-acetylasparagine	HMDB06028	0.83996	2.636e-06	2.5784e-05
glutamate	HMDB00148	-0.268817	0.0148	0.0176996
glutamine	HMDB00641	-1.18442	7.9003e-07	1.10224e-05
N-acetylglutamate	HMDB01138	-0.434403	0.0001	0.000284466
N-acetylglutamine	HMDB06029	1.59455	1.7828e-06	1.95333e-05
glutamate, gamma-methyl ester	HMDB61715	0.454176	0.0477	0.0481285
N-acetyl-aspartyl-glutamate (NAAG)	HMDB01067	-0.943416	8.3272e-05	0.000271188
gamma-aminobutyrate (GABA)	HMDB00112	1.7137	1.4546e-06	1.84717e-05
histidine	HMDB00177	-0.321928	0.0361	0.0376416
1-methylhistidine	HMDB00001	1.79077	6.4869e-06	4.75392e-05
3-methylhistidine	HMDB00479	1.38405	5.3129e-05	0.000202056
N-acetylhistidine	HMDB32055	0.722466	0.0059	0.00819289
imidazole propionate	HMDB02271	1.88362	3.3372e-07	5.43678e-06
imidazole lactate	HMDB02320	2.45154	2.2651e-08	7.2957e-07
carnosine	HMDB00033	0.879706	0.0004	0.000887879
4-imidazoleacetate	HMDB02024	2.25399	1.3345e-08	5.23738e-07
lysine	HMDB00182	-0.434403	0.0001	0.000284466
N6-acetyllysine	HMDB00206	0.526069	6.4323e-05	0.000221453
N6,N6,N6-trimethyllysine	HMDB01325	0.505891	0.0003	0.000720492
saccharopine	HMDB00279	2.0635	0.0036	0.00543711
2-aminoadipate	HMDB00510	0.948601	0.0014	0.0025321
pipecolate	HMDB00070	1.42223	5.5322e-05	0.000206529
5-aminovalerate	HMDB03355	0.83996	0.0002	0.000518584
phenylalanine	HMDB00159	-0.184425	0.0351	0.0369939
N-acetylphenylalanine	HMDB00512	1.4957	0.0059	0.00819289
phenyllactate (PLA)	HMDB00779	2.75275	3.0678e-09	1.79902e-07
3-(4-hydroxyphenyl)lactate	HMDB00755	1.96717	1.0686e-05	6.81543e-05
O-methyltyrosine	HMDB14903	0.286881	0.0066	0.00907887
kynurenine	HMDB00684	0.516015	0.0007	0.00140479
indolelactate	HMDB00671	1.67356	0.0038	0.00565178
N-acetylleucine	HMDB11756	1.37851	0.0242	0.0270634
3-methylglutaconate	HMDB00522	0.823749	7.1483e-05	0.000238062
isoleucine	HMDB00172	0.464668	2.1518e-05	0.000111546
alpha-hydroxyisovalerate	HMDB00407	1.25096	0.0018	0.00313929
ethylmalonate	HMDB00622	1.64616	5.0017e-05	0.000195333
methylsuccinate	HMDB01844	0.790772	0.0027	0.00427622
N-acetylvaline	HMDB11757	0.575312	0.0321	0.0349639
isobutyrylcarnitine (C4)	HMDB00736	0.400538	0.0478	0.0481285
2,3-dihydroxy-2-methylbutyrate	HMDB29576	1.52607	4.8534e-05	0.000193222
methionine	HMDB00696	-0.217591	0.0019	0.00325556
N-acetylmethionine	HMDB11745	-0.862496	0.0124	0.01533
N-formylmethionine	HMDB01015	0.910733	0.0016	0.00284121
methionine sulfoxide	HMDB02005	1.73118	2.7944e-07	4.80865e-06
S-adenosylmethionine (SAM)	HMDB01185	0.85599	6.4816e-06	4.75392e-05
homocysteine	HMDB00742	0.594549	0.0108	0.0136397
cysteine	HMDB00574	0.485427	0.0006	0.00122083
cysteine sulfinic acid	HMDB00996	0.704872	0.0008	0.00157315
3-sulfo-L-alanine	HMDB02757	0.632268	0.0451	0.0460429
arginine	HMDB00517	0.163499	0.024	0.0269425
argininosuccinate	HMDB00052	0.933573	8.2023e-05	0.000269955
ornithine	HMDB03374	-1.12029	1.7604e-05	9.91692e-05
homocitrulline	HMDB00679	1.41684	1.6057e-06	1.88692e-05
proline	HMDB00162	0.344828	0.0058	0.00817019
dimethylarginine (SDMA + ADMA)	HMDB01539	-1.08927	3.7672e-06	3.3473e-05
N-acetylarginine	HMDB04620	1.76977	0.0003	0.000720492
trans-4-hydroxyproline	HMDB00725	0.464668	0.0008	0.00157315
N-monomethylarginine	HMDB29416	-0.304006	0.0084	0.0111367
creatine	HMDB00064	0.495695	0.0006	0.00122083
creatinine	HMDB00562	0.400538	0.0135	0.016345
creatine phosphate	HMDB01511	-2.39593	0.0026	0.00416284
putrescine	HMDB01414	3.47768	4.7509e-08	1.15979e-06
spermine	HMDB01256	-1.152	0.0103	0.0132947
N1,N12-diacetylspermine	HMDB02172	4.73715	1.6364e-10	1.60173e-08
5-methylthioadenosine (MTA)	HMDB01173	0.815575	6.7254e-06	4.80949e-05
N-acetylputrescine	HMDB02064	4.70155	4.24e-12	6.2116e-10
4-acetamidobutanoate	HMDB03681	2.10769	0.0001	0.000284466
4-guanidinobutanoate	HMDB03464	0.963474	3.8008e-05	0.000161362
glutathione, reduced (GSH)	HMDB00125	0.545968	0.011	0.0138326
glutathione, oxidized (GSSG)	HMDB03337	0.887525	2.2774e-05	0.000115179
cysteine-glutathione disulfide	HMDB00656	0.687061	0.0015	0.00269632
cysteinylglycine	HMDB00078	0.613532	0.0059	0.00819289
5-oxoproline	HMDB00267	1.01436	8.7401e-06	5.69071e-05
gamma-glutamylcysteine	HMDB01049	1.4957	0.0005	0.00105396
gamma-glutamylisoleucine*	HMDB11170	1.50589	0.002	0.00340698
gamma-glutamylleucine	HMDB11171	1.73118	0.0002	0.000518584
gamma-glutamyl-epsilon-lysine	HMDB03869	0.641546	0.0005	0.00105396
gamma-glutamylphenylalanine	HMDB00594	0.505891	0.0182	0.0212454
glycylleucine	HMDB00759	-1.88897	5.7711e-05	0.000206529
glycylvaline	HMDB28854	-0.862496	0.001	0.00191503
isoleucylglycine	HMDB28907	-2	2.3096e-06	2.3339e-05
leucylglycine	HMDB28929	-2	0.0041	0.00606717
phenylalanylglycine	HMDB28995	-2.55639	4.0952e-05	0.000169197
prolylglycine	HMDB11178	-0.599462	0.0001	0.000284466
tryptophylglycine	HMDB29083	-2.8365	0.0002	0.000518584
tyrosylglycine	HMDB29105	-2.39593	0.0001	0.000284466
valylglycine	HMDB29127	-1.55639	5.6624e-05	0.000206529
phenylacetylglycine	HMDB00821	1.18269	0.0049	0.00696942
glucose	HMDB00122	-3.64386	9.3381e-05	0.000284466
glucose 6-phosphate	HMDB01401	-2.73697	9.5376e-05	0.000284466
2,3-diphosphoglycerate	HMDB01294	-3.05889	0.0006	0.00122083
3-phosphoglycerate	HMDB00807	-2.8365	0.0011	0.00207935
phosphoenolpyruvate (PEP)	HMDB00263	-2.94342	0.0014	0.0025321
pyruvate	HMDB00243	1.46467	2.4497e-05	0.0001172
lactate	HMDB00190	0.799087	0.0036	0.00543711
glycerate	HMDB00139	-1.8365	8.6564e-06	5.69071e-05
6-phosphogluconate	HMDB01316	-2.94342	2.1723e-05	0.000111546
ribose 1-phosphate	HMDB01489	-0.599462	0.0296	0.0326045
sedoheptulose-7-phosphate	HMDB01068	-2.12029	0.0002	0.000518584
ribose	HMDB00283	-1.94342	4.3918e-06	3.78315e-05
ribitol	HMDB00508	2.55827	7.6447e-06	5.20586e-05
ribonate	HMDB00867	1.1177	0.0004	0.000887879
sedoheptulose	HMDB03219	-2.94342	1.7982e-06	1.95333e-05
sucrose	HMDB00258	0.31034	0.0198	0.0227506
fructose	HMDB00660	-1.12029	0.0016	0.00284121
mannose	HMDB00169	-4.64386	2.1276e-06	2.22889e-05
mannose-6-phosphate	HMDB01078	-5.64386	3.2089e-06	3.03397e-05
galactose 1-phosphate	HMDB00645	0.847997	0.0194	0.0224672
galactonate	HMDB00565	0.925999	0.0008	0.00157315
UDP-glucose	HMDB00286	2.18269	0.0002	0.000518584
UDP-galactose	HMDB00302	1.91073	0.0002	0.000518584
UDP-glucuronate	HMDB00935	1.22651	0.0031	0.00483138
cytidine 5'-monophospho-N-acetylneuraminic acid	HMDB01176	1.8953	1.4345e-08	5.23738e-07
N-acetylglucosamine 6-phosphate	HMDB02817	-0.577767	0.0022	0.00368343
N-acetyl-glucosamine 1-phosphate	HMDB01367	-0.304006	0.0347	0.0368373
N-acetylneuraminate	HMDB00230	-0.713119	4.9317e-06	3.90403e-05
N-acetylglucosaminylasparagine	HMDB00489	0.910733	0.0002	0.000518584
erythronate*	HMDB00613	1.61353	2.1058e-05	0.000111546
N-acetylglucosamine/N-acetylgalactosamine	HMDB00215	-0.862496	1.9204e-05	0.000104178
isocitrate	HMDB00193	-1.59946	0.0025	0.00402473
succinate	HMDB00254	2.48543	7.0168e-08	1.5822e-06
fumarate	HMDB00134	0.782409	0.0013	0.00241076
malate	HMDB00156	0.739848	9.1003e-05	0.000284466
acetylphosphate	HMDB01494	-1.64386	0.0023	0.00378596
acetyl CoA	HMDB01206	-0.621488	0.0114	0.0142744
caprylate (8:0)	HMDB00482	2.86987	0.0334	0.0357161
caprate (10:0)	HMDB00511	1.76553	0.0091	0.0120104
laurate (12:0)	HMDB00638	1.26303	0.0003	0.000720492
5-dodecenoate (12:1n7)	HMDB00529	2.27798	0.0003	0.000720492
myristate (14:0)	HMDB00806	1.39506	0.0133	0.0161697
myristoleate (14:1n5)	HMDB02000	2.23879	4.0935e-07	6.30721e-06
pentadecanoate (15:0)	HMDB00826	1.62293	0.0238	0.0268208
palmitate (16:0)	HMDB00220	0.871844	0.0487	0.0487
palmitoleate (16:1n7)	HMDB03229	1.81967	0.0037	0.00555949
margarate (17:0)	HMDB02259	1.39506	0.0326	0.0353324
10-heptadecenoate (17:1n7)	HMDB60038	1.68706	0.0301	0.0330311
arachidate (20:0)	HMDB02212	1.10434	0.0413	0.0426088
hexadecadienoate (16:2n6)	HMDB00477	2.09085	0.0017	0.0030006
stearidonate (18:4n3)	HMDB06547	2.3978	0.0023	0.00378596
linoleate (18:2n6)	HMDB00673	1.45943	0.0483	0.0484654
glutarate (C5-DC)	HMDB00661	-0.415037	0.0442	0.0452818
2-hydroxyglutarate	HMDB00606	2.02857	4.4266e-08	1.15979e-06
maleate	HMDB00176	1.07039	0.0004	0.000887879
pimelate (C7-DC)	HMDB00857	-1.51457	4.9222e-06	3.90403e-05
azelate (C9-DC)	HMDB00784	-0.68966	0.0065	0.00898349
3-hydroxybutyrylcarnitine (1)	HMDB13127	0.948601	0.0394	0.0407922
deoxycarnitine	HMDB01161	0.378512	0.0176	0.0206272
carnitine	HMDB00062	0.584963	0.0028	0.00441075
2-hydroxymyristate	HMDB02261	1.04963	0.016	0.0189798
2-hydroxypalmitate	HMDB31057	1.84398	0.0034	0.00521571
3-hydroxylaurate	HMDB00387	0.871844	0.0273	0.0301845
myo-inositol	HMDB00211	-0.321928	0.0003	0.000720492
choline	HMDB00097	0.516015	0.0121	0.0150225
cytidine 5'-diphosphocholine	HMDB01413	1.23879	0.0169	0.0198863
glycerophosphorylcholine (GPC)	HMDB00086	1.26903	3.6409e-05	0.000159182
phosphoethanolamine	HMDB00224	0.910733	2.4598e-05	0.0001172
cytidine-5'-diphosphoethanolamine	HMDB01564	1.66448	0.0042	0.00618392
glycerophosphoethanolamine	HMDB00114	1.16993	1.1516e-07	2.40679e-06
1-myristoyl-2-palmitoyl-GPC (14:0/16:0)	HMDB07869	-0.761213	5.8148e-07	8.51165e-06
1-myristoyl-2-arachidonoyl-GPC (14:0/20:4)*	HMDB07883	-0.888969	3.3664e-05	0.000151383
1,2-dipalmitoyl-GPC (16:0/16:0)	HMDB00564	-0.473931	7.2986e-06	5.09262e-05
1-palmitoyl-2-oleoyl-GPC (16:0/18:1)	HMDB07972	-0.217591	0.0022	0.00368343
1-stearoyl-2-arachidonoyl-GPC (18:0/20:4)	HMDB08048	0.226509	0.0012	0.00225385
1-oleoyl-2-docosahexaenoyl-GPC (18:1/22:6)*	HMDB08123	-0.415037	6.6339e-05	0.000223286
1,2-dipalmitoyl-GPE (16:0/16:0)*	HMDB08923	-0.810966	1.5503e-05	9.2588e-05
1-palmitoyl-2-oleoyl-GPE (16:0/18:1)	HMDB05320	-0.268817	0.001	0.00191503
1-palmitoyl-2-linoleoyl-GPE (16:0/18:2)	HMDB05322	-0.434403	0.0044	0.00641393
1-palmitoyl-2-arachidonoyl-GPE (16:0/20:4)*	HMDB05323	-0.340075	0.0024	0.00390667
1-stearoyl-2-oleoyl-GPE (18:0/18:1)	HMDB08993	-0.234465	0.0049	0.00696942
1-stearoyl-2-docosahexaenoyl-GPE (18:0/22:6)*	HMDB05334	-0.184425	0.0219	0.0250652
1-oleoyl-2-linoleoyl-GPE (18:1/18:2)*	HMDB05349	-0.321928	0.0005	0.00105396
1-oleoyl-2-arachidonoyl-GPE (18:1/20:4)*	HMDB09069	-0.473931	2.5093e-05	0.0001172
1-palmitoyl-2-oleoyl-GPS (16:0/18:1)	HMDB12357	0.201634	0.0073	0.00981147
1,2-dipalmitoyl-GPI (16:0/16:0)*	HMDB09778	1.59455	2.1235e-09	1.5529e-07
1-palmitoyl-2-oleoyl-GPI (16:0/18:1)*	HMDB09783	0.516015	0.0004	0.000887879
1-stearoyl-2-arachidonoyl-GPI (18:0/20:4)	HMDB09815	-0.184425	0.0067	0.00917336
1-palmitoyl-GPC (16:0)	HMDB10382	0.298658	0.0027	0.00427622
2-palmitoyl-GPC (16:0)*	HMDB61702	1.1177	0.0418	0.0429733
1-palmitoleoyl-GPC (16:1)*	HMDB10383	0.505891	0.0389	0.0404174
2-palmitoleoyl-GPC (16:1)*	HMDB10383	0.903038	0.0038	0.00565178
1-stearoyl-GPC (18:0)	HMDB10384	0.516015	0.0069	0.00931659
1-lignoceroyl-GPC (24:0)	HMDB10405	0.687061	1.8669e-05	0.000103379
1-linoleoyl-GPE (18:2)*	HMDB11507	1.22651	0.0361	0.0376416
1-arachidonoyl-GPE (20:4n6)*	HMDB11517	2.34199	0.0007	0.00140479
1-palmitoyl-GPI (16:0)	HMDB61695	1.54597	0.0139	0.0167601
1-arachidonoyl-GPI (20:4)*	HMDB61690	1.46467	0.0036	0.00543711
galactosylglycerol*	HMDB06790	1.23266	3.399e-05	0.000151383
1-(1-enyl-palmitoyl)-2-oleoyl-GPE (P-16:0/18:1)*	HMDB11342	-0.473931	1.5804e-05	9.2588e-05
1-(1-enyl-palmitoyl)-2-linoleoyl-GPE (P-16:0/18:2)*	HMDB11343	-0.286304	0.0021	0.00355665
1-(1-enyl-palmitoyl)-2-palmitoyl-GPC (P-16:0/16:0)*	HMDB11206	-0.810966	2.7107e-07	4.80865e-06
1-(1-enyl-palmitoyl)-2-arachidonoyl-GPE (P-16:0/20:4)*	HMDB11352	0.189034	0.0045	0.00646324
1-(1-enyl-stearoyl)-2-oleoyl-GPE (P-18:0/18:1)	HMDB11375	-0.713119	1.5165e-06	1.85567e-05
1-(1-enyl-palmitoyl)-2-arachidonoyl-GPC (P-16:0/20:4)*	HMDB11220	-0.415037	0.0103	0.0132947
glycerol	HMDB00131	0.400538	0.0096	0.0126135
glycerol 3-phosphate	HMDB00126	1.31615	2.4935e-05	0.0001172
1-myristoylglycerol (14:0)	HMDB11561	2.54597	0.0023	0.00378596
1-palmitoylglycerol (16:0)	HMDB31074	1.92979	0.0082	0.0109209
1-oleoylglycerol (18:1)	HMDB11567	1.31034	0.0458	0.0465951
1-arachidonylglycerol (20:4)	HMDB11549	1.62761	0.0133	0.0161697
2-myristoylglycerol (14:0)	HMDB11530	1.57046	0.0121	0.0150225
2-palmitoylglycerol (16:0)	HMDB11533	2.01792	0.0144	0.0172918
2-oleoylglycerol (18:1)	HMDB11537	1.40599	0.0337	0.0359058
2-linoleoylglycerol (18:2)	HMDB11538	2	0.0069	0.00931659
2-arachidonoylglycerol (20:4)	HMDB04666	1.64155	0.0068	0.00926698
palmitoyl-myristoyl-glycerol (16:0/14:0) [2]	HMDB07095	0.910733	0.0004	0.000887879
palmitoyl-palmitoyl-glycerol (16:0/16:0) [2]*	HMDB07098	1.09085	9.4087e-05	0.000284466
palmitoyl-oleoyl-glycerol (16:0/18:1) [2]*	HMDB07102	0.422233	0.0014	0.0025321
palmitoyl-linoleoyl-glycerol (16:0/18:2) [2]*	HMDB07103	0.526069	0.0334	0.0357161
palmitoleoyl-oleoyl-glycerol (16:1/18:1) [1]*	HMDB07131	1.81558	0.0009	0.001758
palmitoyl-arachidonoyl-glycerol (16:0/20:4) [1]*	HMDB07112	-1.51457	0.0003	0.000720492
palmitoyl-arachidonoyl-glycerol (16:0/20:4) [2]*	HMDB07112	0.565597	0.0005	0.00105396
oleoyl-linoleoyl-glycerol (18:1/18:2) [2]	HMDB07219	0.321928	0.0315	0.0344384
oleoyl-arachidonoyl-glycerol (18:1/20:4) [1]*	HMDB07228	0.722466	0.0013	0.00241076
oleoyl-arachidonoyl-glycerol (18:1/20:4) [2]*	HMDB07228	0.464668	0.001	0.00191503
linoleoyl-arachidonoyl-glycerol (18:2/20:4) [1]*	HMDB07257	1.63691	0.0003	0.000720492
sphinganine	HMDB00269	0.263034	0.0106	0.0135035
myristoyl dihydrosphingomyelin (d18:0/14:0)*	HMDB12085	0.367371	3.4104e-05	0.000151383
stearoyl sphingomyelin (d18:1/18:0)	HMDB01348	0.584963	4.353e-05	0.000177021
sphingomyelin (d18:1/18:1, d18:2/18:0)	HMDB12101	0.443607	4.8754e-05	0.000193222
sphingomyelin (d18:1/20:0, d16:1/22:0)*	HMDB12102	0.432959	5.7122e-05	0.000206529
sphingomyelin (d18:1/24:1, d18:2/24:0)*	HMDB12107	-0.37707	0.0045	0.00646324
sphingosine	HMDB00252	-0.321928	0.0197	0.0227248
phytosphingosine	HMDB04610	0.432959	0.0004	0.000887879
sphingomyelin (d18:0/18:0, d19:0/17:0)*	HMDB12087	1.45943	0.0055	0.00778502
N-palmitoyl-sphinganine (d18:0/16:0)	HMDB11760	0.641546	6.0161e-05	0.000212513
N-palmitoyl-sphingosine (d18:1/16:0)	HMDB04949	0.263034	0.0193	0.0224401
N-stearoyl-sphingosine (d18:1/18:0)*	HMDB04950	1.38957	2.2e-07	4.29733e-06
3-hydroxy-3-methylglutarate	HMDB00355	1.39506	1.2839e-05	7.81333e-05
desmosterol	HMDB02719	-5.64386	2.1e-14	6.153e-12
7-hydroxycholesterol (alpha or beta)	HMDB06119	-0.473931	0.0045	0.00646324
taurochenodeoxycholate	HMDB00951	1.22033	0.0328	0.0353324
inosine 5'-monophosphate (IMP)	HMDB00175	3.22497	0.0005	0.00105396
inosine	HMDB00195	-1.152	0.0004	0.000887879
hypoxanthine	HMDB00157	-0.473931	0.0106	0.0135035
xanthosine 5'-monophosphate (xmp)	HMDB01554	1.74416	0.0003	0.000720492
urate	HMDB00289	1.82782	0.0097	0.0126879
allantoin	HMDB00462	0.400538	0.0014	0.0025321
adenosine 5'-monophosphate (AMP)	HMDB00045	3.77505	4.8551e-06	3.90403e-05
adenosine 3'-monophosphate (3'-AMP)	HMDB03540	-1.68966	0.0106	0.0135035
adenosine 2'-monophosphate (2'-AMP)	HMDB11617	-2.32193	0.0003	0.000720492
adenylosuccinate	HMDB00536	2.52607	0.0004	0.000887879
adenosine	HMDB00050	-0.358454	0.0019	0.00325556
adenine	HMDB00034	1.68257	1.2064e-08	5.23738e-07
N6-methyladenosine	HMDB04044	-4.32193	3.4606e-06	3.16806e-05
guanosine 5'- monophosphate (5'-GMP)	HMDB01397	2.03562	0.0004	0.000887879
guanosine	HMDB00133	-2.32193	1.6736e-05	9.59431e-05
guanine	HMDB00132	-1.8365	1.225e-06	1.63814e-05
N2-methylguanosine	HMDB05862	-0.473931	0.0264	0.0293
2'-deoxyguanosine	HMDB00085	-1.32193	0.0024	0.00390667
uridine 5'-diphosphate (UDP)	HMDB00295	1.95977	2.5237e-05	0.0001172
uridine 5'-monophosphate (UMP)	HMDB00288	2.27202	0.0006	0.00122083
uridine	HMDB00296	-1.2863	9.2838e-05	0.000284466
5-methyluridine (ribothymidine)	HMDB00884	-0.810966	0.0169	0.0198863
beta-alanine	HMDB00056	0.378512	0.0236	0.0268016
cytidine diphosphate	HMDB01546	1.10434	0.0011	0.00207935
cytidine 5'-monophosphate (5'-CMP)	HMDB00095	0.704872	0.0001	0.000284466
cytidine	HMDB00089	-1.55639	0.0018	0.00313929
thymidine 5'-monophosphate	HMDB01227	0.85599	0.0473	0.0479547
thymidine	HMDB00273	-2.18442	0.0005	0.00105396
thymine	HMDB00262	1.33342	6.5049e-05	0.000221453
nicotinamide	HMDB01406	0.298658	0.0159	0.0189378
nicotinamide ribonucleotide (NMN)	HMDB00229	-2.8365	2.4933e-08	7.2957e-07
nicotinamide riboside	HMDB00855	-3.64386	0.0001	0.000284466
nicotinamide adenine dinucleotide (NAD+)	HMDB00902	1.26303	0.0005	0.00105396
trigonelline (N'-methylnicotinate)	HMDB00875	0.464668	0.0031	0.00483138
riboflavin (Vitamin B2)	HMDB00244	-1.12029	0.0002	0.000518584
pantothenate	HMDB00210	-0.599462	0.0259	0.0288544
phosphopantetheine	HMDB01416	-3.64386	0.0002	0.000518584
3'-dephosphocoenzyme A	HMDB01373	1.4489	3.7538e-05	0.000161362
coenzyme A	HMDB01423	1.70044	4.0651e-05	0.000169197
threonate	HMDB00943	1.60407	0.0001	0.000284466
gulonate*	HMDB03290	1.31615	0.0129	0.0158811
alpha-tocopherol	HMDB01893	1.21412	5.1799e-05	0.000199703
pterin	HMDB00802	-0.915936	0.0032	0.00493474
bilirubin (Z,Z)	HMDB00054	1.51602	1.1765e-05	7.35617e-05
thiamin monophosphate	HMDB02666	-0.785875	0.035	0.0369939
pyridoxine (Vitamin B6)	HMDB02075	-0.621488	0.0328	0.0353324
pyridoxamine	HMDB01431	-0.556393	0.0108	0.0136397
pyridoxamine phosphate	HMDB01555	0.15056	0.0224	0.0255377
pyridoxal phosphate	HMDB01491	1.39506	0.0004	0.000887879
genistein	HMDB03217	0.400538	0.0032	0.00493474
gluconate	HMDB00625	0.659925	0.0237	0.0268112
beta-guanidinopropanoate	HMDB13222	0.62293	0.0043	0.0062995
erythritol	HMDB02994	0.464668	0.0077	0.0103018
N-glycolylneuraminate	HMDB00833	-0.473931	0.0025	0.00402473
penicillin G	HMDB15186	0.895303	0.0132	0.0161697
glycerol 2-phosphate	HMDB02520	-1.02915	5.7751e-05	0.000206529
