# Supplementary material for: Mitochondrial KMT9 methylates DLAT to control pyruvate dehydrogenase activity and prostate cancer growth
Source: Nat Commun. 2025 Jan 30;16:1191. doi: 10.1038/s41467-025-56492-8 (PMC11782658; doi:10.1038/s41467-025-56492-8)
Supplement: Supplementary file 5 — Supplementary Data 3 [file 41467_2025_56492_MOESM5_ESM.xlsx]

## Sheet: Supplementary Data 3
Supplementary Data 3. Information for plasmids, antibodies, and siRNAs used in this study
Plasmids
pLenti6/V5-GW/lacZ (obtained from Thermo Fisher Scientific)
pCMX-DEST51-KMT9α-6xHis
pETDuet1-KMT9β-6xHis
pLenti6-MTS-KMT9α
pLenti6-NLS- KMT9α
pLenti6-KMT9α
pLenti6-KMT9α (N122A)
pLenti6-MTS-KMT9α (N122A)
pLenti6-DLAT
pLenti6-DLAT (K596R)
pLenti6-DLAT (K547R)
siRNA sequences (5’-3’)
Stealth RNAi™ siRNAobtainedfrom Thermo fisher Scientific:
siCtrl #1: ACGAAUGAAACCUUGUACAUUCCAA & UUGGAAUGUACAAGGUUUCAUUCGU
siCtrl #2: CCCGACUGACUUCCGGAUAAUUAUU & AAUAAUUAUCCGGAAGUCAGUCGGG
siKMT9α #1 (3’UTR): CCCUUUCAGUCAGGCCUAUAGAAUU & AAUUCUAUAGGCCUGACUGAAAGGG
siKMT9α #2: ACGCUGUAACAAAGUUCACAUUCAA & UUGAAUGUGAACUUUGUUACAGCGU
siDLAT #1 (3’UTR): CCAGGUCACACUGAUUCAUUCUUAA & UUAAGAAUGAAUCAGUGUGACCUGG
siDLAT #2: GCCUGAGGAUAUUGAGGCCUUUAAA & UUUAAAGGCCUCAAUAUCCUCAGGC
Antibodies
Name	Source	Identifier
KMT9α	Schüle lab	# 28445
		Dilutions: 1:400 (WB), 1:100 (IF and Akoya opal dye staining), 5μg per 1mg lysate (IP)
KMT9α	Schüle lab	# 27630
		Dilutions: 5μg per 1mg lysate (IP)
KMT9β	Schüle lab	# 28358
		Dilutions: 1:500 (WB)
Anti-α-Tubulin antibody	Sigma	Cat. #: T6074
		Dilutions: 1:5000 (WB)
Anti-Lamin A antibody	Abcam	Cat. #: ab26300
		Dilutions: 1:500 (WB)
Tom20 antibody	Santa Cruz	Cat. #: sc-11415
		Dilutions: 1:500 (WB), 1:100 (Akoya opal dye staining)
TFAM antibody	Cell Signaling Technology	Cat. #: 7495
		Dilutions: 1:1000 (WB)
Cytochrome C (CYCS) antibody	OriGene	Cat. #: TA326782
		Dilutions: 1:500 (WB)
Anti-DLAT K596me1 antibody	Schüle lab	# 31453
		Dilutions: 1:1000 (WB), 1:100 (Akoya opal dye staining)
Anti-H3K9ac antibody	Diagenode	Cat. #: pAb-ACHAHS-044
		Dilutions: 1:1000 (WB)
Anti-Histone H3 antibody	Cell Signaling Technology	Cat. #: 4499
		Dilutions: 1:2000 (WB)
Anti-PDH-E1α (PDHA1 phospho S232)	Sigma	Cat. #: AP1063
		Dilutions: 1:1000 (WB)
Anti-PDHA1 (phospho S293) antibody	Abcam	Cat. #: ab92696
		Dilutions: 1:1000 (WB)
Anti-PDH-E1α (PDHA1 phospho S300)	Sigma	Cat. #: AP1064
		Dilutions: 1:1000 (WB)
Anti-PDHA antibody	Cell Signaling Technology	Cat. #: 2784
		Dilutions: 1:1000 (WB)
Anti-PDHB antibody	Proteintech	Cat. #: 14744-1-AP
		Dilutions: 1:1000 (WB)
Anti-DLAT antibody	Cell Signaling Technology	Cat. #: 12362S
		Dilutions: 1:1000 (WB), 1:100 (Akoya opal dye staining), 10μl per 1mg lysate (IP)
Anti-PDHX antibody	Proteintech	Cat. #: 10951-1-AP
		Dilutions: 1:2000 (WB)
Anti-pan methyl Lysine antibody	Abcam	Cat. #: ab7315
		Dilutions: 1:1000 (WB)
Anti-Lipoic Acid antibody	Merck Millipore	Cat. #: 437695
		Dilutions: 1:1000 (WB)
Anti-PTEN antibody	Cell Signaling Technology	Cat. #: 9559
		Dilutions: 1:200 (IHC)
Anti-SMAD4 antibody	Cell Signaling Technology	Cat. #: 46535
		Dilutions: 1:400 (IHC)
Anti-Ki67 antibody	Akoya Biosciences	Cat. #: PN 232179
		Dilutions: 1:200 (Akoya staining)
Anti-PCNA antibody	Akoya Biosciences	Cat. #: 4550124
		Dilutions: 1:400 (Akoya staining)
