# Supplementary material for: Mitochondrial KMT9 methylates DLAT to control pyruvate dehydrogenase activity and prostate cancer growth
Source: Nat Commun. 2025 Jan 30;16:1191. doi: 10.1038/s41467-025-56492-8 (PMC11782658; doi:10.1038/s41467-025-56492-8)
Supplement: Supplementary file 8 — Source Data [file 41467_2025_56492_MOESM8_ESM.xlsx]

## Sheet: Fig 1a
																			PC-3M			DU145
																			cyto	nuclei	mito	cyto	nuclei	mito
																		WB signal intensity:	46753.8	27392.4	41750	44560.1	20636.2	18712.8
																		loading volume (ul):	15	10	10	15	10	10
																		total volume (ul):	1500	300	150	1500	300	150
																		total intensity	4.67538e+06	821773	626250	4456009	619085	280692
																		% of KMT9a:	76.3526	13.4202	10.2272	83.1999	11.5592	5.24091

## Sheet: Fig 1i-l
		Pyruvate		NAD+		Lactate		Acetyl-CoA
		siCtrl	siKMT9α #2	siCtrl	siKMT9α #2	siCtrl	siKMT9α #2	siCtrl	siKMT9α #2
		0.3876	0.7363	1.0576	2.1678	0.2374	0.3764	1.0539	0.8408
		0.3572	1.0822	0.9157	2.0362	0.1647	0.4439	0.7599	0.9461
		0.3991	1.0876	0.9917	1.9349	0.3123	0.516	1.1511	0.765
		0.3311	1.1122	0.917	3.347	0.1866	0.4886	1.1513	0.7991
		0.4129	1.618	0.8992	4.0303	0.2632	0.6306	1.5247	1.1654
		0.4162	1.516	1.1437	2.3258	0.4386	0.6277	1.5871	0.6647

## Sheet: Fig 1n
	LacZ + siCtrl	LacZ + siKMT9a	KMT9a + siCtrl	KMT9a + siKMT9a	KMT9aN122A + siCtrl	KMT9aN122A + siKMT9a	NLS-KMT9a + siCtrl	NLS-KMT9a + siKMT9a	MTS-KMT9a + siCtrl	MTS-KMT9a + siKMT9a	MTS-KMT9aN122A + siCtrl	MTS-KMT9aN122A + siKMT9a
	61.2445	19.5778	61.6	51.1111	61.4667	24.1556	52.0589	32.0438	63.8444	53.0889	52.0667	27.7111
	54.7556	21.7111	59.8	55.2	55.0889	25.4667	56.3509	29.7968	58.4	56.8444	56.3778	28.0222
	51.3778	22.4889	59.4667	58.2889	52.5333	25.4222	60.4199	19.7351	55.9333	56.8222	54.1111	29
	52.4222	25.0445	60.4889	68.3333	53.2444	26.8222	49.6386	15.6014	55.4222	64.1333	59.0889	32.8667

## Sheet: Fig 1o
F
		siCtrl	siKMT9α #2	siKMT9α #2 + rKMT9α/KMT9β	siKMT9α #2 + rKMT9α (N122A)/KMT9β
		42.6	17.7333	47.4222	27
		73.8222	19.9556	69.3778	21.1333
		55.7111	20.9111	68.2444	19.8444
		53.7333	20.4667	57.9111	21

## Sheet: Fig 2g
		siCtrl + LacZ	siDLAT + LacZ	siCtrl + DLAT	siDLAT + DLAT	siCtrl + DLAT (K596R)	siDLAT + DLAT (K596R)	siCtrl + DLAT (K547R)	siDLAT + DLAT (K547R)
		59.0963	23.1556	55.437	53.8815	64.237	26.9333	63.5704	44.3704
		59.5111	21.8222	66.4	55.2444	60.1926	25.3333	55.2741	61.1704
		56.163	21.2889	57.6889	60.8296	53.2296	23.3185	55.9704	67.1259
		59.4519	23.9407	64.7555	68.8296	53.7482	26.1482	59.437	64.163

## Sheet: Fig 3a
Time (Hour)	siCtrl + LacZ				siDLAT + LacZ				siCtrl + DLAT				siDLAT + DLAT
0	0	0	0	0	0	0	0	0	0	0	0	0	0	0	0	0
0.005833	0.0004	0.0017	-0.0035	-0.002	0.0065	0.0047	-0.0014	0.0022	-0.0023	0.0049	-0.003	-0.0048	0.0001	-0.0021	0.0082	0.0062
0.413611	0.0197	0.0146	0.0029	-0.002	-0.0138	-0.0044	0.007	0.0092	0.0256	0.0092	0.0009	-0.0063	-0.0054	0.0091	0.0195	0.0146
0.663611	0.0273	0.014	0.013	0.0137	0.0096	0.0147	0.011	0.0147	0.023	0.0185	0.0086	0.0039	0.0135	0.0308	0.0295	0.0158
0.913611	0.0204	0.0098	0.013	0.0161	0.0112	0.0143	-0.0005	0.0099	0.0135	0.0134	0.0034	0.0043	0.0171	0.0308	0.0288	0.0146
1.16333	0.0151	0.0066	0.0148	0.0147	0.0089	0.0112	-0.0073	0.0026	0.0111	0.0132	-0.001	-0.0011	0.0182	0.021	0.0225	0.0136
1.41361	0.0136	0.0012	0.009	0.0105	0.0089	0.0117	-0.0091	0.0027	0.0085	0.0095	0.0011	-0.0059	0.0165	0.0244	0.0158	0.0103
1.66389	0.0094	0.0043	0.0136	0.0099	0.011	0.0115	-0.0117	-0.0033	0.0058	0.0105	0.0021	0	0.0231	0.0224	0.0185	0.0089
1.91444	0.0089	0.0059	0.013	0.0107	0.0177	0.0117	-0.0147	-0.0008	0.007	0.0124	0.004	-0.0001	0.0245	0.022	0.0182	0.0109
2.16472	0.0119	0.0054	0.0142	0.0108	0.0251	0.01	-0.0142	-0.0016	0.0103	0.014	0.0001	0.0001	0.0277	0.021	0.0188	0.0119
2.41444	0.0139	0.0075	0.0104	0.0128	0.0197	0.0112	-0.0148	0.0022	0.0121	0.0137	-0.0006	0.0003	0.0265	0.0255	0.0169	0.0122
2.66444	0.0118	0.0065	0.0176	0.0092	0.0187	0.0141	-0.0171	0.0013	0.0128	0.016	0.0064	-0.001	0.0324	0.0255	0.0203	0.0158
2.91361	0.0192	0.0153	0.0214	0.0138	0.0236	0.0098	-0.0197	0.0036	0.0193	0.0221	0.0056	0.0063	0.0362	0.0278	0.0255	0.0237
3.16361	0.0223	0.0149	0.0215	0.0167	0.0221	0.0156	-0.0147	0.003	0.0228	0.023	0.0062	0.0089	0.0382	0.0358	0.0251	0.0244
3.41361	0.0297	0.0239	0.0281	0.0232	0.0248	0.0132	-0.0156	0.0065	0.0342	0.0313	0.0117	0.0125	0.0429	0.0389	0.0314	0.0333
3.66333	0.036	0.0292	0.0317	0.0289	0.0286	0.0153	-0.015	0.0091	0.0391	0.0348	0.0155	0.0185	0.0518	0.0438	0.0371	0.0389
3.91389	0.0396	0.0331	0.0384	0.0278	0.027	0.0235	-0.0107	0.0096	0.0469	0.0406	0.0238	0.0203	0.0545	0.0543	0.0483	0.0462
4.16361	0.0489	0.0403	0.0453	0.0355	0.0342	0.0276	-0.0083	0.0129	0.0545	0.0477	0.0321	0.0282	0.0633	0.0592	0.0542	0.0553
4.41361	0.0542	0.0468	0.0512	0.0396	0.0384	0.0292	-0.0034	0.0182	0.0601	0.0526	0.0361	0.0323	0.0684	0.0668	0.0598	0.0626
4.66361	0.0596	0.0506	0.0516	0.0469	0.0422	0.0328	0.0008	0.0233	0.0627	0.0557	0.037	0.0385	0.0717	0.0733	0.0646	0.0654
4.91389	0.0658	0.0574	0.0603	0.0496	0.0472	0.0362	0.0024	0.0302	0.0713	0.0638	0.0433	0.0448	0.0801	0.0737	0.0717	0.074
5.16333	0.0658	0.0588	0.0641	0.0508	0.0478	0.0423	0.0096	0.0335	0.0716	0.0637	0.0484	0.0475	0.0807	0.0845	0.0768	0.0784
5.41361	0.0731	0.0662	0.0705	0.0582	0.058	0.0441	0.0102	0.0411	0.08	0.0713	0.0509	0.051	0.087	0.0852	0.0799	0.0862
5.66361	0.0768	0.069	0.069	0.0603	0.0591	0.0451	0.0181	0.0463	0.0802	0.075	0.0507	0.0563	0.0932	0.0938	0.0817	0.0889
5.91306	0.0774	0.0715	0.077	0.0589	0.0582	0.0517	0.0231	0.0478	0.0838	0.0758	0.0566	0.0536	0.0914	0.0981	0.0886	0.0954
6.1625	0.0804	0.0741	0.0761	0.0634	0.0634	0.0543	0.0246	0.0546	0.0847	0.0799	0.0591	0.0593	0.0973	0.1018	0.0919	0.0973
6.41306	0.086	0.0783	0.0827	0.065	0.0653	0.0586	0.0292	0.0544	0.0887	0.0826	0.0618	0.0589	0.1007	0.107	0.0959	0.1041
6.66306	0.0909	0.0834	0.0873	0.0684	0.0703	0.0545	0.0264	0.0605	0.0901	0.0882	0.062	0.065	0.105	0.103	0.0948	0.1069
6.91306	0.092	0.084	0.0875	0.0692	0.0717	0.0625	0.0302	0.0628	0.0943	0.0881	0.0673	0.0668	0.1059	0.1097	0.1011	0.1126
7.16333	0.0936	0.0799	0.0905	0.072	0.0741	0.0672	0.0354	0.0631	0.096	0.0925	0.0692	0.0685	0.1058	0.1128	0.1021	0.1162
7.41333	0.0947	0.0838	0.0905	0.0771	0.0757	0.063	0.039	0.0685	0.0975	0.0965	0.071	0.0727	0.1111	0.1112	0.1006	0.1154
7.66333	0.0967	0.0861	0.0938	0.0786	0.0759	0.0645	0.0381	0.0694	0.0988	0.0991	0.0719	0.0759	0.1135	0.1135	0.1031	0.1197
7.91333	0.0981	0.0876	0.0961	0.0782	0.076	0.0701	0.0406	0.0688	0.1033	0.0981	0.0755	0.0733	0.1117	0.1193	0.11	0.1272
8.16333	0.1007	0.0876	0.0965	0.0806	0.0772	0.0699	0.0416	0.0693	0.1049	0.0972	0.0773	0.075	0.1129	0.1219	0.1122	0.1304
8.41333	0.1048	0.094	0.1025	0.0837	0.082	0.0679	0.0396	0.0747	0.1038	0.1041	0.0789	0.0805	0.1218	0.12	0.1117	0.1339
8.66167	0.1082	0.0971	0.1039	0.0835	0.081	0.0723	0.0413	0.0756	0.1086	0.1055	0.0819	0.0797	0.1206	0.1256	0.1174	0.1376
8.91194	0.1088	0.0972	0.1043	0.0891	0.0841	0.0708	0.0436	0.0784	0.106	0.1072	0.0791	0.0837	0.1212	0.1257	0.1162	0.138
9.16139	0.1116	0.0976	0.1085	0.0883	0.0829	0.0789	0.0456	0.0782	0.1111	0.1097	0.0863	0.0846	0.1266	0.13	0.1237	0.1451
9.41167	0.1163	0.1014	0.1106	0.0905	0.0854	0.0739	0.0412	0.0805	0.113	0.1116	0.0884	0.0878	0.1282	0.1316	0.1258	0.1468
9.66111	0.1166	0.1032	0.1127	0.0946	0.0859	0.0726	0.046	0.08	0.114	0.1133	0.0875	0.0905	0.1312	0.133	0.125	0.146
9.91139	0.1202	0.1062	0.1158	0.095	0.0861	0.076	0.0437	0.0802	0.1165	0.115	0.0915	0.087	0.1307	0.139	0.1298	0.1543
10.1614	0.1245	0.1087	0.1189	0.0996	0.087	0.0715	0.0447	0.0812	0.1152	0.1167	0.0917	0.0941	0.1364	0.137	0.1272	0.1543
10.4108	0.1241	0.1112	0.1212	0.0996	0.0885	0.0765	0.0447	0.0814	0.1186	0.1182	0.0977	0.0944	0.1375	0.1433	0.1351	0.1596
10.6606	0.1235	0.1097	0.1216	0.1043	0.0861	0.0771	0.0489	0.0796	0.1209	0.1201	0.0952	0.0988	0.1369	0.1459	0.1374	0.1587
10.91	0.1261	0.1136	0.1225	0.1058	0.0865	0.0781	0.0476	0.0792	0.1209	0.123	0.097	0.0992	0.1435	0.1471	0.138	0.1619
11.1597	0.129	0.1161	0.126	0.1051	0.0853	0.0798	0.0483	0.0772	0.1247	0.1242	0.1024	0.0979	0.1403	0.152	0.1434	0.1685
11.4081	0.131	0.1177	0.1294	0.1066	0.0854	0.0816	0.048	0.0808	0.1267	0.1249	0.1034	0.1024	0.1441	0.1553	0.1465	0.1699
11.6581	0.1337	0.1225	0.134	0.111	0.09	0.0781	0.0456	0.0813	0.1237	0.1295	0.1043	0.1072	0.1492	0.1542	0.146	0.1736
11.9072	0.135	0.1237	0.1344	0.1128	0.0888	0.077	0.0466	0.084	0.1258	0.1312	0.107	0.108	0.1524	0.1576	0.1467	0.1751
12.1561	0.1368	0.1255	0.1376	0.1112	0.0866	0.0808	0.0473	0.0825	0.1322	0.1335	0.1097	0.1046	0.1509	0.1633	0.1536	0.18
12.4058	0.1371	0.1277	0.1415	0.115	0.0899	0.0783	0.0478	0.0836	0.1311	0.1347	0.113	0.1084	0.1548	0.1635	0.1534	0.181
12.6553	0.1388	0.1258	0.1426	0.1159	0.0868	0.0793	0.0504	0.0801	0.1333	0.1361	0.1133	0.1101	0.1543	0.1671	0.1557	0.1844
12.9042	0.1398	0.1317	0.1438	0.1181	0.0867	0.0798	0.0495	0.0838	0.1364	0.1356	0.1154	0.1115	0.1552	0.1688	0.1576	0.1856
13.1533	0.1388	0.1302	0.1424	0.1219	0.0889	0.0777	0.0505	0.0819	0.1357	0.1412	0.114	0.1169	0.1608	0.1707	0.1566	0.1861
13.4033	0.1444	0.1352	0.1505	0.1232	0.0885	0.0811	0.0481	0.085	0.1365	0.1422	0.1179	0.1126	0.1635	0.1726	0.1624	0.1916
13.6531	0.1442	0.1377	0.1511	0.1235	0.09	0.0807	0.047	0.0859	0.1381	0.1473	0.1216	0.1175	0.1646	0.1745	0.1645	0.1954
13.9031	0.1457	0.1396	0.1533	0.1274	0.0928	0.0775	0.0486	0.0868	0.1355	0.1463	0.1232	0.1187	0.1714	0.1769	0.1647	0.1981
14.1525	0.1465	0.1426	0.1534	0.1254	0.0912	0.0811	0.0501	0.0855	0.1382	0.1492	0.1245	0.1185	0.171	0.1779	0.1705	0.2007
14.4022	0.1448	0.1453	0.1577	0.1332	0.0927	0.0772	0.0508	0.0869	0.1392	0.1493	0.124	0.1265	0.1755	0.178	0.1698	0.1976
14.6511	0.1476	0.145	0.156	0.1335	0.0923	0.0815	0.0524	0.0863	0.1424	0.1488	0.1242	0.1276	0.1731	0.1843	0.1745	0.2015
14.9014	0.1533	0.1502	0.1617	0.1308	0.0927	0.0809	0.0494	0.09	0.1425	0.1519	0.1294	0.1249	0.1758	0.185	0.1766	0.207
15.1514	0.1557	0.1529	0.1632	0.1322	0.0924	0.0823	0.0485	0.0902	0.1401	0.1551	0.132	0.132	0.1824	0.1859	0.1752	0.2101
15.4014	0.1551	0.1506	0.1608	0.1364	0.092	0.0835	0.0535	0.0897	0.1466	0.1516	0.1314	0.13	0.1785	0.1869	0.1781	0.2107
15.6517	0.1588	0.1578	0.1667	0.1356	0.0951	0.0836	0.05	0.0929	0.1459	0.1577	0.134	0.129	0.1807	0.1899	0.1808	0.2139
15.9011	0.1586	0.1566	0.1649	0.1385	0.0961	0.0831	0.054	0.0893	0.1478	0.1561	0.134	0.1342	0.1822	0.1896	0.1831	0.2136
16.1508	0.1611	0.1581	0.167	0.1393	0.095	0.0877	0.0561	0.0918	0.15	0.1592	0.1362	0.1326	0.1833	0.1908	0.1849	0.2171
16.4008	0.1629	0.1605	0.1689	0.1396	0.0955	0.0866	0.0547	0.0921	0.1513	0.1601	0.1375	0.1385	0.1879	0.1939	0.1856	0.2195
16.6506	0.1649	0.1641	0.1727	0.1424	0.0977	0.0843	0.0545	0.0954	0.1521	0.162	0.1429	0.1388	0.1904	0.1911	0.1824	0.2189
16.9006	0.1632	0.1629	0.1728	0.1438	0.099	0.0859	0.0585	0.0942	0.1545	0.1652	0.1403	0.1422	0.1926	0.1966	0.1898	0.2189
17.1508	0.1663	0.1642	0.1724	0.1456	0.0973	0.0863	0.0578	0.0945	0.1549	0.1637	0.1422	0.1423	0.1915	0.1998	0.1922	0.2226
17.4014	0.1686	0.1671	0.1755	0.1443	0.0959	0.0871	0.0589	0.0972	0.1561	0.1681	0.1457	0.1404	0.1898	0.202	0.1932	0.2277
17.6514	0.1667	0.1719	0.1796	0.1481	0.1013	0.0841	0.0576	0.1001	0.1559	0.1707	0.1455	0.1447	0.1946	0.2	0.1926	0.2301
17.9017	0.171	0.1708	0.1787	0.1455	0.0994	0.0876	0.0565	0.0994	0.1556	0.1706	0.1479	0.1448	0.195	0.206	0.1968	0.2336
18.1517	0.1676	0.1732	0.1798	0.1501	0.1016	0.0873	0.06	0.0991	0.1571	0.1715	0.1463	0.1485	0.1969	0.2003	0.1946	0.2333
18.4019	0.1716	0.1763	0.1822	0.1464	0.1001	0.0902	0.0555	0.1018	0.1572	0.1716	0.1515	0.1459	0.1949	0.2058	0.1988	0.2367
18.6514	0.1713	0.1732	0.181	0.1509	0.1006	0.0918	0.0606	0.1027	0.1604	0.1697	0.1475	0.1516	0.1933	0.2076	0.2021	0.237
18.9006	0.1681	0.1771	0.1842	0.1572	0.1032	0.0904	0.0626	0.101	0.1629	0.1706	0.148	0.1536	0.1965	0.205	0.2039	0.2333
19.1506	0.1702	0.1773	0.1829	0.1541	0.1031	0.0939	0.0648	0.102	0.1641	0.1714	0.1509	0.1549	0.1993	0.2084	0.205	0.2335
19.4	0.1693	0.1795	0.1863	0.1528	0.1035	0.0906	0.0652	0.1073	0.1621	0.1792	0.1531	0.1538	0.2029	0.2066	0.2025	0.2364
19.6497	0.1722	0.1761	0.1845	0.1528	0.1007	0.0972	0.0669	0.1069	0.1641	0.1776	0.1546	0.1517	0.1996	0.2123	0.208	0.237
19.9003	0.1735	0.1756	0.1837	0.1557	0.103	0.0972	0.069	0.1067	0.1651	0.1766	0.152	0.1561	0.2026	0.2113	0.208	0.2389
20.1506	0.172	0.1787	0.1869	0.1567	0.1052	0.0947	0.0685	0.1081	0.1654	0.1797	0.1519	0.1552	0.2079	0.2132	0.2087	0.2366
20.4006	0.1769	0.1821	0.1902	0.1532	0.1061	0.0972	0.0653	0.1109	0.1642	0.1809	0.1563	0.1544	0.2073	0.215	0.2094	0.2436
20.6503	0.175	0.1793	0.1868	0.1568	0.1039	0.099	0.0683	0.1112	0.1671	0.1803	0.1529	0.1585	0.2074	0.2174	0.2091	0.2446
20.9003	0.1757	0.1842	0.1912	0.1563	0.105	0.0997	0.0682	0.1135	0.1645	0.1836	0.1559	0.1544	0.207	0.2188	0.2082	0.2471
21.1503	0.175	0.1865	0.1918	0.1593	0.1062	0.0966	0.066	0.115	0.1672	0.1843	0.1566	0.1575	0.2094	0.218	0.2074	0.2459
21.4	0.1723	0.188	0.1948	0.1625	0.1106	0.0957	0.0694	0.1139	0.171	0.1838	0.1553	0.1606	0.2109	0.2165	0.2087	0.2439
21.65	0.1763	0.1875	0.1907	0.1615	0.1087	0.1019	0.0711	0.1121	0.1735	0.1828	0.1561	0.1613	0.208	0.2218	0.2124	0.2475
21.9003	0.1758	0.1925	0.1968	0.1602	0.1112	0.0988	0.0713	0.1169	0.1749	0.1899	0.1598	0.1641	0.2107	0.2166	0.2087	0.248
22.1503	0.1799	0.1917	0.1992	0.1566	0.1108	0.101	0.0677	0.118	0.1743	0.1915	0.1638	0.1618	0.2143	0.2208	0.2131	0.2537
22.4006	0.1798	0.1909	0.1973	0.1628	0.1107	0.1042	0.0745	0.1164	0.1788	0.1896	0.1602	0.1673	0.2159	0.2275	0.2148	0.256
22.6511	0.1783	0.1959	0.2036	0.1599	0.1111	0.1018	0.0721	0.1209	0.1767	0.1941	0.1676	0.1652	0.2172	0.2252	0.2146	0.2602
22.9017	0.1824	0.1968	0.2027	0.1625	0.1097	0.1046	0.0723	0.1221	0.1775	0.1944	0.1685	0.1684	0.2151	0.2304	0.219	0.2651
23.1519	0.1832	0.1946	0.2038	0.1684	0.1123	0.1031	0.0766	0.1197	0.1807	0.1907	0.166	0.1742	0.2202	0.2314	0.2236	0.2644
23.4025	0.182	0.2015	0.2076	0.1682	0.1124	0.1033	0.0777	0.1191	0.1831	0.1949	0.1674	0.1757	0.2216	0.2321	0.222	0.2657
23.6522	0.1855	0.2026	0.2094	0.1712	0.1097	0.107	0.0757	0.1223	0.1848	0.1925	0.169	0.1764	0.2236	0.2362	0.2293	0.2692
23.9028	0.1876	0.2089	0.2133	0.1729	0.1114	0.1069	0.0741	0.1234	0.1827	0.2004	0.1735	0.1735	0.2247	0.2371	0.2287	0.2746
24.1525	0.1904	0.2093	0.2149	0.1805	0.1138	0.1063	0.0789	0.1225	0.1884	0.2024	0.1742	0.1804	0.229	0.2385	0.2307	0.2753
24.4025	0.1931	0.215	0.2208	0.1796	0.1153	0.1025	0.0745	0.1272	0.1877	0.2091	0.1819	0.1795	0.2308	0.2386	0.2299	0.2784
24.6522	0.1972	0.2184	0.2217	0.1822	0.1137	0.104	0.078	0.1281	0.1911	0.2113	0.1865	0.1823	0.2358	0.2459	0.2321	0.2793
24.9017	0.2007	0.2202	0.2227	0.1858	0.1119	0.1107	0.0794	0.1262	0.1934	0.2135	0.1885	0.1851	0.2365	0.2511	0.241	0.2844
25.1511	0.1988	0.2232	0.229	0.1918	0.1162	0.1041	0.08	0.1286	0.1972	0.2184	0.1901	0.1869	0.2446	0.2508	0.2421	0.2874
25.4014	0.2045	0.2268	0.2307	0.1906	0.1149	0.1102	0.077	0.1305	0.1999	0.2239	0.1941	0.1915	0.2493	0.2577	0.2498	0.2932
25.6519	0.2069	0.2268	0.2331	0.198	0.115	0.1105	0.0824	0.1297	0.2058	0.221	0.1925	0.1988	0.2569	0.2614	0.255	0.2939
25.9017	0.2081	0.2351	0.2384	0.2026	0.1175	0.1072	0.0806	0.1295	0.2106	0.2303	0.2022	0.2017	0.2608	0.2628	0.2583	0.2986
26.1522	0.2092	0.2367	0.2424	0.2037	0.1161	0.1106	0.0801	0.1322	0.2105	0.2302	0.203	0.2054	0.2585	0.2727	0.2669	0.3026
26.4019	0.2125	0.2414	0.2462	0.2092	0.1191	0.1095	0.0821	0.1315	0.2175	0.2336	0.2091	0.2109	0.2685	0.274	0.2657	0.3043
26.6519	0.2153	0.2435	0.2496	0.2096	0.1188	0.1146	0.0791	0.135	0.2191	0.2378	0.2129	0.2107	0.2708	0.2794	0.2715	0.3107
26.9014	0.2199	0.2466	0.2506	0.216	0.1181	0.1124	0.0857	0.1328	0.2239	0.2367	0.2116	0.2184	0.2792	0.2793	0.277	0.3143
27.1511	0.2223	0.2513	0.2598	0.2195	0.1186	0.1101	0.0831	0.1372	0.2277	0.2443	0.2191	0.22	0.2793	0.2837	0.2775	0.3199
27.4011	0.2297	0.2499	0.2617	0.2237	0.1177	0.114	0.0854	0.1329	0.2322	0.2448	0.2187	0.2278	0.2853	0.2888	0.2858	0.3281
27.6508	0.2315	0.257	0.2703	0.2267	0.1205	0.1165	0.0823	0.136	0.2319	0.2517	0.2235	0.2288	0.2898	0.2913	0.2902	0.3331
27.9008	0.2337	0.264	0.2756	0.2342	0.1235	0.1121	0.0845	0.1364	0.2395	0.258	0.2248	0.2341	0.2975	0.2934	0.291	0.3345
28.1511	0.2397	0.2625	0.2746	0.2374	0.1214	0.1176	0.0874	0.1366	0.2434	0.2602	0.226	0.2378	0.3032	0.3023	0.2978	0.3402
28.4011	0.2427	0.2751	0.2857	0.2423	0.1237	0.1126	0.0868	0.1371	0.2454	0.2659	0.2327	0.2397	0.3096	0.3069	0.2993	0.3455
28.6511	0.2443	0.2793	0.2915	0.2439	0.1249	0.1149	0.0843	0.1395	0.249	0.27	0.2373	0.2416	0.3123	0.3153	0.3049	0.3522
28.9008	0.2484	0.2848	0.2972	0.2495	0.1265	0.1135	0.0878	0.1377	0.2543	0.2748	0.2425	0.248	0.3176	0.3209	0.3072	0.3531
29.1508	0.2541	0.2881	0.3025	0.253	0.128	0.1158	0.0896	0.1378	0.2592	0.2748	0.2418	0.2498	0.3251	0.3248	0.3167	0.3534
29.4011	0.2615	0.29	0.303	0.2572	0.1222	0.1202	0.0888	0.1415	0.2582	0.2799	0.2479	0.2494	0.3271	0.3343	0.3218	0.3618
29.6511	0.2657	0.2961	0.3107	0.2584	0.1242	0.1194	0.0862	0.142	0.2643	0.2837	0.2519	0.2565	0.3343	0.3383	0.3297	0.3667
29.9014	0.2701	0.299	0.3124	0.2617	0.1256	0.115	0.0877	0.1444	0.2735	0.293	0.254	0.2609	0.3384	0.3409	0.3319	0.3705
30.1514	0.2774	0.3023	0.3194	0.2677	0.1256	0.1174	0.0919	0.141	0.2784	0.295	0.258	0.268	0.3426	0.3469	0.339	0.3734
30.4014	0.2811	0.3059	0.3233	0.2719	0.1258	0.1198	0.0918	0.1423	0.2834	0.2954	0.2607	0.2713	0.3478	0.3522	0.3457	0.3809
30.6517	0.2824	0.3129	0.3306	0.2741	0.1291	0.1194	0.0894	0.1443	0.2814	0.302	0.2693	0.2703	0.351	0.3588	0.3518	0.3872
30.9017	0.2907	0.3145	0.3348	0.2852	0.1262	0.1218	0.0925	0.1455	0.2883	0.3017	0.2715	0.2764	0.354	0.3667	0.3594	0.3929
31.1514	0.2945	0.3193	0.3375	0.2884	0.1284	0.1202	0.0918	0.1465	0.2911	0.3064	0.2751	0.2842	0.3588	0.3682	0.3635	0.3989
31.4014	0.2961	0.3286	0.3437	0.2886	0.1309	0.1199	0.0906	0.1478	0.2951	0.3125	0.281	0.287	0.3634	0.373	0.3669	0.4046
31.6517	0.3009	0.333	0.3469	0.295	0.1322	0.1206	0.0946	0.1462	0.3024	0.3124	0.2824	0.2938	0.3697	0.3797	0.3725	0.4057
31.9017	0.3042	0.3384	0.3528	0.2973	0.1304	0.1212	0.0959	0.1471	0.3063	0.3171	0.2875	0.298	0.3721	0.3813	0.3793	0.4085
32.1517	0.3078	0.3412	0.3514	0.302	0.1293	0.1247	0.0928	0.1498	0.3059	0.3207	0.2962	0.3013	0.3741	0.3857	0.3865	0.4145
32.4019	0.3069	0.3475	0.3596	0.305	0.1336	0.1193	0.0956	0.1508	0.3094	0.3272	0.3012	0.3019	0.3849	0.3875	0.3883	0.4146
32.6519	0.3161	0.3548	0.3626	0.3088	0.1327	0.1237	0.0994	0.1526	0.3141	0.3292	0.3037	0.3062	0.3893	0.3897	0.3945	0.4137
32.9017	0.3194	0.3588	0.3655	0.3103	0.1304	0.1274	0.0968	0.1557	0.3137	0.3325	0.3078	0.3099	0.3906	0.3995	0.4009	0.4228
33.1517	0.3252	0.3629	0.3742	0.3152	0.1323	0.1266	0.1013	0.1522	0.3208	0.3329	0.309	0.3161	0.3966	0.4014	0.4038	0.424
33.4019	0.3274	0.3634	0.3763	0.3167	0.132	0.1298	0.0968	0.1568	0.3238	0.3382	0.3171	0.3187	0.3973	0.41	0.4085	0.4322
33.6519	0.3286	0.3664	0.3834	0.3188	0.1342	0.1248	0.0997	0.1596	0.3308	0.34	0.3209	0.3222	0.4016	0.4161	0.4104	0.4341
33.9014	0.3323	0.3685	0.3875	0.3254	0.1335	0.1294	0.1013	0.1584	0.3329	0.3432	0.3222	0.3316	0.4041	0.4181	0.416	0.4396
34.1511	0.3361	0.3712	0.389	0.3311	0.1328	0.1313	0.1027	0.159	0.3398	0.3419	0.3239	0.3384	0.4072	0.4272	0.4223	0.4424
34.4017	0.3372	0.3794	0.3954	0.3314	0.136	0.1274	0.1032	0.1555	0.3429	0.3488	0.3298	0.3376	0.4154	0.4257	0.4253	0.4443
34.6519	0.3418	0.381	0.3959	0.3372	0.1374	0.1316	0.1035	0.1582	0.3446	0.3475	0.3304	0.3445	0.4134	0.4357	0.4346	0.449
34.9025	0.3463	0.3838	0.3976	0.3391	0.135	0.1337	0.1039	0.1603	0.347	0.3475	0.3361	0.3476	0.4182	0.4381	0.4365	0.4546
35.1517	0.3475	0.3926	0.4048	0.3396	0.1393	0.1284	0.1043	0.1589	0.3511	0.3557	0.3443	0.3467	0.4179	0.4365	0.4325	0.4559
35.4017	0.3531	0.3924	0.4063	0.345	0.1347	0.1334	0.1019	0.1617	0.3554	0.3537	0.342	0.3507	0.423	0.444	0.4383	0.4592
35.6519	0.3549	0.4014	0.4132	0.3442	0.1396	0.1294	0.1041	0.1623	0.359	0.3605	0.3463	0.3547	0.4288	0.4453	0.4376	0.4598
35.9019	0.359	0.4003	0.4152	0.3526	0.1388	0.135	0.104	0.1661	0.3625	0.3631	0.3462	0.3621	0.4312	0.4521	0.4397	0.4674
36.1519	0.36	0.4089	0.4215	0.3491	0.1372	0.1348	0.1041	0.1662	0.3631	0.3717	0.3512	0.3609	0.4339	0.4555	0.4417	0.4704
36.4022	0.3643	0.4125	0.4262	0.3571	0.1425	0.1342	0.1091	0.1631	0.3721	0.3729	0.3523	0.3665	0.442	0.4545	0.4466	0.4695
36.6528	0.3684	0.4144	0.4255	0.358	0.14	0.1379	0.1114	0.1658	0.3758	0.3737	0.3516	0.3702	0.4424	0.464	0.4506	0.477
36.9025	0.368	0.421	0.4339	0.3602	0.1426	0.1402	0.1072	0.1671	0.3761	0.3809	0.3581	0.37	0.4445	0.4706	0.4493	0.4825
37.1525	0.3721	0.4273	0.4361	0.3637	0.1415	0.1391	0.1073	0.1701	0.3798	0.3831	0.3632	0.3721	0.4525	0.4728	0.4524	0.4864
37.4028	0.3712	0.4311	0.4407	0.3667	0.1437	0.1361	0.1113	0.1682	0.3845	0.3866	0.3673	0.3753	0.4571	0.4723	0.4518	0.4888
37.6528	0.3788	0.4329	0.4402	0.3732	0.1426	0.1395	0.1086	0.1708	0.3881	0.389	0.3676	0.3828	0.4606	0.4817	0.4557	0.4924
37.9028	0.3781	0.4365	0.446	0.3788	0.1439	0.1431	0.1113	0.1711	0.3902	0.3919	0.3694	0.385	0.4617	0.4862	0.4588	0.4968
38.1525	0.3765	0.4423	0.4569	0.379	0.1475	0.139	0.1145	0.1711	0.3983	0.4011	0.3776	0.3869	0.4642	0.4901	0.4614	0.4995
38.4025	0.3866	0.4401	0.4593	0.3878	0.1463	0.1469	0.117	0.1732	0.4027	0.4025	0.3741	0.3957	0.4698	0.4969	0.4713	0.5042
38.6517	0.3878	0.4494	0.4707	0.3901	0.152	0.1442	0.1152	0.1727	0.4073	0.4082	0.3825	0.4002	0.4729	0.5	0.4758	0.5091
38.9017	0.3938	0.4541	0.4726	0.3923	0.1516	0.1455	0.1168	0.1732	0.4128	0.4105	0.3859	0.4034	0.4782	0.5035	0.4808	0.5133
39.1519	0.3989	0.4567	0.4767	0.3976	0.1531	0.1442	0.119	0.1784	0.4185	0.4182	0.3943	0.4086	0.4804	0.5101	0.4819	0.5231
39.4019	0.4078	0.4599	0.4803	0.4067	0.1516	0.1513	0.1179	0.1802	0.4264	0.4201	0.3936	0.4151	0.4875	0.5211	0.4923	0.5301
39.6519	0.4136	0.4639	0.489	0.4106	0.1523	0.1489	0.1199	0.1761	0.433	0.423	0.398	0.419	0.4923	0.5208	0.4946	0.5331
39.9022	0.4204	0.466	0.493	0.4189	0.1536	0.1479	0.1161	0.1813	0.4386	0.4268	0.4048	0.4213	0.4976	0.5319	0.4996	0.5405
40.1531	0.4293	0.4692	0.4994	0.4229	0.1532	0.1512	0.1185	0.1792	0.4469	0.4272	0.4058	0.433	0.5061	0.5377	0.5047	0.5448
40.4033	0.4329	0.473	0.5022	0.4239	0.1544	0.1523	0.1167	0.1831	0.4507	0.4288	0.4149	0.4371	0.5103	0.5451	0.5152	0.5521
40.6536	0.4314	0.4793	0.5134	0.4225	0.1572	0.1499	0.1184	0.1827	0.4571	0.4356	0.4248	0.441	0.5149	0.5526	0.5195	0.5571
40.9033	0.4419	0.4812	0.5193	0.4319	0.1556	0.1543	0.1197	0.1833	0.4598	0.4392	0.4274	0.4543	0.5214	0.5611	0.5268	0.5673
41.1539	0.4466	0.4874	0.5237	0.4331	0.1536	0.1558	0.1195	0.1846	0.4637	0.4453	0.4387	0.4614	0.5262	0.5692	0.5371	0.5739
41.4036	0.4531	0.4987	0.5325	0.4402	0.1589	0.1557	0.1234	0.1835	0.4747	0.4497	0.4456	0.4684	0.5334	0.5726	0.544	0.5773
41.6542	0.4561	0.5027	0.5363	0.4455	0.1593	0.1523	0.1253	0.1863	0.4819	0.4596	0.4509	0.4689	0.5409	0.5772	0.551	0.5899
41.9042	0.4691	0.5025	0.5368	0.4552	0.1558	0.1586	0.1256	0.1869	0.4915	0.4651	0.4519	0.4808	0.553	0.5867	0.5652	0.5985
42.1539	0.474	0.5113	0.5439	0.4661	0.1576	0.1584	0.128	0.1882	0.5002	0.4726	0.4616	0.4865	0.5597	0.5943	0.5738	0.6038
42.4039	0.4807	0.5185	0.5542	0.4691	0.1618	0.1572	0.1267	0.1897	0.5059	0.4828	0.4725	0.4875	0.5655	0.5963	0.5786	0.6106
42.6536	0.4893	0.5235	0.5584	0.4764	0.162	0.1587	0.1258	0.1907	0.5121	0.4893	0.4729	0.4983	0.574	0.6035	0.593	0.6186
42.9036	0.4933	0.5325	0.569	0.4813	0.1637	0.1611	0.1265	0.1909	0.5166	0.4948	0.4857	0.4984	0.5858	0.6144	0.5974	0.6261
43.1533	0.5021	0.5435	0.5782	0.4895	0.1665	0.1596	0.1288	0.1894	0.5256	0.5051	0.4884	0.5088	0.5951	0.6215	0.6068	0.6358
43.4033	0.5087	0.5497	0.5869	0.4936	0.1655	0.1565	0.1293	0.1897	0.5291	0.512	0.4921	0.5148	0.6078	0.6272	0.6119	0.6419
43.6533	0.5161	0.5554	0.5908	0.5064	0.1658	0.1588	0.1274	0.1941	0.5301	0.5214	0.5001	0.5233	0.6096	0.6423	0.6222	0.6546
43.9031	0.5207	0.5635	0.6054	0.5138	0.1673	0.1565	0.1296	0.1944	0.5382	0.5307	0.5056	0.5241	0.614	0.6496	0.6233	0.6593
44.1531	0.5281	0.5739	0.6111	0.5226	0.1675	0.1571	0.1301	0.1959	0.5516	0.5367	0.5148	0.5318	0.623	0.6535	0.6309	0.6639
44.4033	0.5404	0.5801	0.6168	0.5294	0.1662	0.1585	0.1302	0.1938	0.5633	0.5411	0.5167	0.5365	0.636	0.6609	0.6407	0.6743
44.6533	0.5415	0.5891	0.6238	0.5371	0.1663	0.1568	0.1279	0.1958	0.5663	0.5518	0.5253	0.5389	0.6436	0.6698	0.6488	0.6839
44.9025	0.5542	0.5936	0.6312	0.5478	0.1667	0.1634	0.1316	0.1943	0.5746	0.5547	0.531	0.5502	0.6538	0.6752	0.6613	0.6936
45.1525	0.5604	0.6015	0.6394	0.5577	0.165	0.1636	0.1298	0.1974	0.5802	0.5694	0.5409	0.5603	0.6589	0.6858	0.6679	0.6999
45.4031	0.564	0.6087	0.6546	0.5627	0.1698	0.1624	0.1298	0.1981	0.5847	0.5765	0.5466	0.5667	0.6706	0.6956	0.6722	0.7048
45.6528	0.5717	0.6146	0.662	0.5743	0.1731	0.1643	0.1315	0.1995	0.5875	0.5882	0.5543	0.5777	0.6815	0.6992	0.683	0.7106
45.9028	0.5801	0.6213	0.6755	0.5802	0.1719	0.1669	0.135	0.198	0.6013	0.5907	0.5573	0.5863	0.693	0.7106	0.6949	0.7183
46.1525	0.5839	0.628	0.6835	0.5869	0.175	0.1627	0.1352	0.1997	0.6065	0.6044	0.5661	0.5944	0.6985	0.7164	0.6979	0.7197
46.4025	0.5918	0.63	0.6908	0.5969	0.175	0.1645	0.1372	0.1972	0.6155	0.6083	0.5693	0.5995	0.7045	0.7222	0.7057	0.7333
46.6522	0.5958	0.6413	0.6934	0.6014	0.1726	0.1686	0.1327	0.2012	0.6156	0.6167	0.5769	0.6059	0.7066	0.7344	0.7137	0.7442
46.9022	0.607	0.6458	0.6986	0.6139	0.1717	0.1698	0.135	0.1993	0.62	0.6207	0.5836	0.612	0.7157	0.7449	0.7223	0.7528
47.1522	0.6158	0.6585	0.71	0.618	0.1747	0.1705	0.137	0.2	0.6279	0.6279	0.5931	0.6156	0.7192	0.7472	0.7262	0.7602
47.4019	0.6218	0.6704	0.7185	0.6228	0.1742	0.1699	0.1359	0.2045	0.6315	0.6303	0.6037	0.6225	0.7243	0.7605	0.7315	0.7683
47.6519	0.634	0.6776	0.7286	0.6315	0.1727	0.1701	0.1405	0.202	0.6429	0.6329	0.6078	0.6306	0.7337	0.7691	0.7442	0.7757
47.9017	0.6416	0.686	0.7332	0.6355	0.1724	0.1731	0.1376	0.2043	0.6478	0.642	0.6162	0.6393	0.7443	0.7794	0.752	0.782
48.1517	0.6493	0.6933	0.7432	0.6392	0.1749	0.1748	0.1434	0.2026	0.6598	0.649	0.6248	0.6491	0.7498	0.7839	0.7649	0.787
48.4014	0.6547	0.7018	0.7497	0.6459	0.1748	0.1745	0.1419	0.2061	0.66	0.6574	0.6298	0.6554	0.7565	0.7965	0.7715	0.7951
48.6519	0.6617	0.7063	0.7582	0.6537	0.177	0.177	0.1419	0.2076	0.6673	0.6653	0.6351	0.6626	0.7616	0.8057	0.7844	0.8012
48.9025	0.6726	0.7156	0.7644	0.6601	0.1771	0.1758	0.1486	0.2054	0.6799	0.6685	0.6407	0.6675	0.7709	0.8085	0.7898	0.8054
49.1522	0.6823	0.7198	0.7701	0.673	0.1773	0.1771	0.1491	0.2077	0.687	0.6751	0.6532	0.6741	0.7781	0.8154	0.7943	0.8114
49.4022	0.6852	0.7346	0.7752	0.6722	0.1817	0.1771	0.1484	0.2118	0.6942	0.684	0.6652	0.6729	0.7863	0.8265	0.7953	0.8174
49.6525	0.6929	0.7386	0.7869	0.683	0.1822	0.1745	0.151	0.2107	0.702	0.6905	0.6785	0.6867	0.7925	0.8341	0.8028	0.8229
49.9025	0.7024	0.7443	0.7947	0.6941	0.1818	0.1772	0.1536	0.208	0.7144	0.6933	0.6862	0.6916	0.8047	0.8409	0.8083	0.8265
50.1528	0.7103	0.7472	0.799	0.6978	0.1818	0.1779	0.1535	0.2092	0.724	0.6999	0.6935	0.6992	0.8091	0.8501	0.8207	0.8332
50.4028	0.7158	0.755	0.8089	0.7073	0.1821	0.1808	0.1509	0.2144	0.7261	0.7071	0.6952	0.7026	0.8097	0.8632	0.8266	0.8424
50.6528	0.7204	0.7631	0.8136	0.7079	0.182	0.1798	0.1538	0.2159	0.7316	0.7154	0.7046	0.7077	0.8141	0.8677	0.836	0.8565
50.9025	0.7294	0.7651	0.8259	0.7182	0.1835	0.1848	0.157	0.2154	0.7444	0.7158	0.712	0.7164	0.8258	0.8749	0.8436	0.8631
51.1531	0.7323	0.7722	0.8333	0.7172	0.1852	0.1852	0.1569	0.2198	0.7489	0.7244	0.7166	0.7167	0.8277	0.8885	0.8478	0.8711
51.4028	0.7416	0.7854	0.8442	0.7273	0.1878	0.1824	0.1612	0.2161	0.7593	0.7252	0.7246	0.7249	0.8368	0.8955	0.8564	0.8716
51.6528	0.7498	0.7909	0.849	0.7385	0.1866	0.1874	0.1623	0.2218	0.7701	0.7371	0.7297	0.731	0.8379	0.9034	0.855	0.8835
51.9031	0.7536	0.8051	0.8619	0.7378	0.1872	0.185	0.1621	0.2255	0.7785	0.7468	0.7391	0.7335	0.8453	0.9161	0.8576	0.8918
52.1531	0.7636	0.8123	0.8695	0.7523	0.1879	0.1889	0.1667	0.223	0.7854	0.7456	0.7447	0.7466	0.8562	0.9225	0.8671	0.9017
52.4031	0.7674	0.8203	0.8822	0.7554	0.1929	0.1876	0.1674	0.2236	0.7897	0.7541	0.7538	0.7562	0.8662	0.9355	0.8683	0.9088
52.6533	0.7668	0.8331	0.8891	0.7637	0.1914	0.1897	0.1663	0.2273	0.7925	0.766	0.7617	0.7618	0.8715	0.9466	0.8745	0.9198
52.9033	0.7768	0.8441	0.8992	0.7643	0.1924	0.187	0.1718	0.2234	0.8038	0.7683	0.7679	0.7711	0.8801	0.9493	0.886	0.9267
53.1536	0.7825	0.8474	0.9045	0.772	0.1904	0.1908	0.1698	0.2287	0.8076	0.7745	0.7703	0.7761	0.8898	0.96	0.8963	0.9374
53.4036	0.7939	0.8594	0.9194	0.783	0.1945	0.192	0.1733	0.2269	0.8157	0.778	0.7764	0.7844	0.8916	0.9606	0.9062	0.9461
53.6533	0.7998	0.8716	0.9246	0.7976	0.1979	0.195	0.1685	0.2328	0.8178	0.7917	0.7842	0.7918	0.8945	0.9688	0.9128	0.9535
53.9033	0.8107	0.8779	0.9355	0.8049	0.1983	0.1919	0.1719	0.2305	0.8308	0.7981	0.7959	0.8057	0.9047	0.9817	0.9242	0.9578
54.1536	0.8214	0.8797	0.9443	0.8167	0.1973	0.1937	0.1741	0.2323	0.8396	0.8034	0.8073	0.8138	0.9122	0.9935	0.931	0.9615
54.4036	0.8317	0.8976	0.9504	0.819	0.2	0.1928	0.1751	0.234	0.8454	0.8155	0.8156	0.821	0.9204	1.0115	0.9382	0.9741
54.6536	0.8375	0.9106	0.9565	0.8322	0.1973	0.1999	0.1706	0.2367	0.8482	0.8216	0.8263	0.8293	0.9293	1.0318	0.9404	0.9874
54.9028	0.8486	0.9192	0.959	0.8392	0.1943	0.2028	0.1741	0.2389	0.8548	0.8277	0.8324	0.8404	0.9403	1.043	0.9538	0.9991
55.1528	0.852	0.9286	0.9658	0.8441	0.1983	0.2029	0.1736	0.2399	0.8668	0.8321	0.8444	0.8538	0.9487	1.0578	0.9603	1.0104
55.4031	0.8665	0.9365	0.981	0.8491	0.2005	0.2006	0.176	0.2365	0.8877	0.8355	0.8544	0.8671	0.958	1.0615	0.9685	1.0149
55.6531	0.879	0.9413	0.9865	0.8638	0.1988	0.2076	0.1743	0.2397	0.8934	0.8422	0.8617	0.8796	0.9671	1.0759	0.9824	1.0234
55.9033	0.8839	0.9581	1.0019	0.8709	0.2041	0.2067	0.1748	0.2405	0.9031	0.8506	0.8757	0.8891	0.973	1.0916	0.9827	1.0313
56.1533	0.8929	0.9643	1.0165	0.872	0.2052	0.2078	0.1817	0.2444	0.9178	0.8617	0.8884	0.893	0.9831	1.0975	0.9932	1.0422
56.4033	0.9076	0.9634	1.0255	0.8842	0.2014	0.2126	0.1827	0.244	0.9291	0.8619	0.896	0.9069	0.9982	1.1076	1.0044	1.0587
56.6531	0.9141	0.9745	1.0368	0.8907	0.2043	0.2119	0.1802	0.2464	0.933	0.8708	0.908	0.9142	1.0071	1.1181	1.0107	1.0712
56.9031	0.9263	0.981	1.047	0.9012	0.2067	0.2118	0.186	0.2462	0.9458	0.8764	0.9176	0.9224	1.015	1.1253	1.027	1.0811
57.1528	0.9363	0.9903	1.0597	0.9208	0.2082	0.2149	0.185	0.249	0.9559	0.8785	0.9262	0.9338	1.0316	1.1353	1.0424	1.0989
57.4028	0.9423	1.0067	1.0656	0.9278	0.2107	0.2142	0.1824	0.2543	0.9603	0.8872	0.94	0.9478	1.0451	1.1508	1.0504	1.1127
57.6519	0.9644	1.0128	1.0844	0.9491	0.2091	0.2186	0.187	0.2525	0.9759	0.8925	0.9496	0.9605	1.0645	1.1626	1.0662	1.1202
57.9019	0.9777	1.0295	1.0935	0.966	0.2127	0.2206	0.1888	0.251	0.9869	0.908	0.961	0.9751	1.0779	1.1718	1.0769	1.1376
58.1514	0.987	1.0356	1.0996	0.9751	0.2091	0.2238	0.1908	0.2551	0.9897	0.9156	0.9675	0.9798	1.086	1.1828	1.0843	1.1476
58.4011	0.9856	1.0456	1.1097	0.9858	0.2142	0.2228	0.1889	0.2585	0.9965	0.9262	0.9812	0.9844	1.0974	1.1887	1.0911	1.1545
58.6511	0.9985	1.0559	1.1167	1.0016	0.2128	0.2261	0.1923	0.2588	1.0092	0.9297	0.9879	0.9926	1.1086	1.2049	1.1036	1.1736
58.9008	1.0111	1.0657	1.1347	1.0092	0.2145	0.2252	0.1964	0.2565	1.0191	0.9411	1.0018	1.0014	1.1209	1.2141	1.1183	1.1865
59.1514	1.0189	1.0813	1.1511	1.0151	0.2168	0.2306	0.1966	0.264	1.0257	0.9558	1.0109	1.0059	1.1342	1.2319	1.1201	1.197
59.4017	1.0249	1.0893	1.1636	1.0289	0.2177	0.2314	0.1989	0.2636	1.0406	0.9675	1.0182	1.0181	1.1517	1.2428	1.1353	1.2053
59.6511	1.0424	1.1021	1.1774	1.0399	0.2226	0.23	0.2025	0.2645	1.052	0.9826	1.0315	1.0314	1.1668	1.2559	1.1505	1.2199
59.9011	1.0524	1.1058	1.1919	1.0555	0.2193	0.2309	0.2057	0.2632	1.068	0.9897	1.0374	1.0439	1.175	1.2678	1.1648	1.2306
60.1503	1.0635	1.1137	1.2043	1.0684	0.2231	0.2317	0.2086	0.265	1.0811	1.0039	1.0504	1.0641	1.1961	1.285	1.178	1.2422
60.4003	1.0744	1.123	1.2184	1.0733	0.2293	0.2315	0.2079	0.2694	1.0942	1.0192	1.0614	1.0727	1.2118	1.292	1.1854	1.2525
60.65	1.0815	1.139	1.2311	1.0822	0.2302	0.2322	0.2042	0.2722	1.1034	1.0315	1.0727	1.0885	1.2254	1.3083	1.1895	1.2598
60.9	1.093	1.1542	1.243	1.0964	0.2278	0.2369	0.2066	0.2749	1.1125	1.0421	1.0825	1.0999	1.2368	1.3205	1.1989	1.2749
61.15	1.1052	1.1646	1.2484	1.111	0.226	0.2362	0.2119	0.2758	1.123	1.0551	1.0892	1.1123	1.2505	1.3389	1.2171	1.2931
61.3997	1.1192	1.1753	1.2605	1.1274	0.2275	0.2371	0.2107	0.2756	1.135	1.0638	1.0992	1.1173	1.2643	1.3516	1.2289	1.3048
61.6497	1.1358	1.1881	1.28	1.1377	0.2324	0.2404	0.2117	0.2803	1.1467	1.0727	1.114	1.1215	1.2716	1.3658	1.2388	1.3204
61.8994	1.1403	1.1976	1.2848	1.1532	0.2321	0.244	0.2111	0.2803	1.1478	1.0806	1.1204	1.1316	1.2895	1.3733	1.2447	1.3296
62.1489	1.1584	1.2115	1.2922	1.1635	0.2392	0.2443	0.2177	0.278	1.1622	1.0875	1.1255	1.1419	1.3135	1.385	1.2576	1.3464
62.3986	1.1745	1.2198	1.3031	1.1701	0.2385	0.2461	0.2193	0.2803	1.1727	1.0946	1.1367	1.1538	1.3239	1.4008	1.2755	1.3612
62.6486	1.1818	1.2391	1.3209	1.179	0.2412	0.2484	0.2151	0.284	1.1792	1.1069	1.1534	1.1685	1.3286	1.416	1.2807	1.3578
62.8981	1.1956	1.2424	1.3299	1.1923	0.2404	0.2488	0.2209	0.2838	1.1917	1.1139	1.1679	1.1778	1.3486	1.4326	1.2984	1.374
63.1478	1.2	1.257	1.3338	1.1951	0.2419	0.2464	0.2222	0.2896	1.2043	1.1239	1.1782	1.1869	1.3621	1.4365	1.3064	1.3836
63.3972	1.2151	1.2669	1.3471	1.2055	0.2458	0.2469	0.2236	0.2879	1.2092	1.1345	1.1888	1.2067	1.3741	1.4493	1.3163	1.4001
63.6464	1.2237	1.2701	1.3552	1.2168	0.2428	0.2544	0.2244	0.2927	1.2165	1.1486	1.206	1.2193	1.3821	1.4657	1.3267	1.4137
63.8958	1.2414	1.2785	1.3759	1.2224	0.2507	0.2483	0.2282	0.2924	1.2294	1.1513	1.2124	1.2313	1.4014	1.4728	1.3391	1.4322
64.1458	1.2494	1.292	1.3938	1.2318	0.2461	0.2549	0.2297	0.2947	1.2357	1.165	1.2227	1.2488	1.41	1.4893	1.3459	1.4379
64.3961	1.2635	1.2959	1.3992	1.2414	0.2469	0.256	0.2331	0.2973	1.2425	1.1712	1.2381	1.2597	1.4231	1.4988	1.3511	1.4497
64.6461	1.2868	1.3045	1.4248	1.2512	0.254	0.253	0.2386	0.295	1.2489	1.1765	1.2429	1.2767	1.4368	1.505	1.3673	1.4573
64.8958	1.2977	1.3119	1.4225	1.2565	0.2536	0.2585	0.2416	0.2941	1.2628	1.1876	1.2526	1.2935	1.4379	1.5164	1.3815	1.4631
65.1453	1.3141	1.3231	1.4323	1.265	0.2571	0.2615	0.2427	0.2932	1.2683	1.2025	1.2688	1.305	1.4507	1.5318	1.3897	1.4731
65.395	1.319	1.326	1.4396	1.2743	0.2538	0.2648	0.2425	0.2978	1.2828	1.215	1.284	1.3087	1.4469	1.5343	1.3896	1.487
65.6444	1.3301	1.3373	1.457	1.292	0.2574	0.2662	0.242	0.3001	1.2996	1.2286	1.2998	1.3242	1.4579	1.5424	1.4042	1.4983
65.8944	1.3462	1.3428	1.4716	1.3045	0.2588	0.2662	0.2443	0.3027	1.3166	1.2321	1.3168	1.3328	1.4719	1.5494	1.4141	1.5104
66.1447	1.3585	1.3521	1.489	1.3091	0.2605	0.27	0.2429	0.3072	1.3304	1.2446	1.3363	1.3426	1.4812	1.5579	1.4231	1.5175
66.3942	1.3687	1.3685	1.5126	1.3182	0.2639	0.2709	0.2435	0.3075	1.3437	1.2569	1.3404	1.3524	1.4898	1.572	1.4349	1.5241
66.6433	1.3755	1.3792	1.524	1.3319	0.2623	0.2781	0.2472	0.3069	1.3479	1.267	1.3513	1.3638	1.4943	1.5857	1.4392	1.5348
66.8933	1.3895	1.3913	1.541	1.3403	0.267	0.2733	0.2513	0.3104	1.3613	1.2798	1.3627	1.3771	1.506	1.595	1.4549	1.5598
67.1428	1.3953	1.4115	1.5517	1.3581	0.2695	0.2756	0.2508	0.3114	1.3794	1.2924	1.3788	1.38	1.5161	1.6079	1.4691	1.5626
67.3919	1.4061	1.4267	1.5649	1.3682	0.2695	0.2796	0.2541	0.3131	1.391	1.3036	1.3788	1.3944	1.5328	1.6153	1.485	1.5737
67.6414	1.4168	1.4338	1.5703	1.3807	0.2731	0.2821	0.26	0.31	1.3999	1.3186	1.3939	1.4043	1.5433	1.6301	1.4937	1.5823
67.8911	1.4292	1.4368	1.5912	1.3912	0.277	0.2812	0.2597	0.3173	1.4178	1.3129	1.4053	1.4186	1.5496	1.639	1.5082	1.5908
68.1411	1.434	1.4536	1.6041	1.3982	0.2768	0.2876	0.2617	0.3203	1.4283	1.3205	1.417	1.4305	1.5566	1.6496	1.5208	1.6043
68.3914	1.4394	1.4621	1.6125	1.4116	0.2772	0.289	0.2679	0.3192	1.4309	1.3264	1.4254	1.4493	1.573	1.6619	1.5335	1.6181
68.6419	1.4463	1.4697	1.607	1.418	0.2819	0.2908	0.2672	0.32	1.4387	1.3265	1.4257	1.461	1.5939	1.6734	1.5472	1.6313
68.8919	1.4551	1.4777	1.6158	1.419	0.2826	0.2944	0.2669	0.3265	1.454	1.3349	1.4347	1.4684	1.5996	1.6888	1.5612	1.6473
69.1422	1.4602	1.49	1.6218	1.4329	0.2815	0.2982	0.2649	0.3267	1.4688	1.3466	1.4467	1.4738	1.6105	1.6936	1.5754	1.6644
69.3922	1.4708	1.5036	1.635	1.4451	0.2857	0.2957	0.2722	0.3275	1.4846	1.3551	1.4613	1.4916	1.6272	1.7079	1.5899	1.6836
69.6425	1.4886	1.5185	1.6549	1.4545	0.2845	0.3024	0.2712	0.331	1.5028	1.364	1.4785	1.4998	1.6405	1.7319	1.6022	1.6953
69.8919	1.5018	1.5248	1.6635	1.4651	0.2868	0.3053	0.2754	0.335	1.5095	1.379	1.4947	1.508	1.6585	1.7477	1.6111	1.7148
70.1417	1.5069	1.5374	1.6762	1.4815	0.2878	0.3111	0.278	0.3378	1.519	1.394	1.5012	1.512	1.6614	1.7508	1.6194	1.723
70.3922	1.5149	1.5505	1.6747	1.4971	0.2897	0.3114	0.2832	0.3355	1.5262	1.4073	1.5105	1.5303	1.6637	1.7685	1.6295	1.7356
70.6422	1.5256	1.5574	1.6946	1.5164	0.2924	0.3132	0.2845	0.3403	1.5414	1.4178	1.5151	1.5388	1.6821	1.778	1.642	1.7544
70.8919	1.5435	1.5776	1.7078	1.5269	0.2971	0.3149	0.2854	0.3435	1.5606	1.4254	1.5339	1.5638	1.688	1.7945	1.6557	1.7678
71.1419	1.5563	1.5823	1.7145	1.532	0.2993	0.3112	0.29	0.3454	1.5588	1.4359	1.5458	1.579	1.6969	1.8127	1.6678	1.7887
71.3922	1.5724	1.6017	1.7207	1.5417	0.2988	0.3225	0.2905	0.3474	1.5725	1.4392	1.5598	1.5928	1.7034	1.8253	1.6811	1.8018
71.6422	1.5865	1.6098	1.7375	1.5543	0.3017	0.3227	0.2915	0.3467	1.5828	1.4544	1.5756	1.6022	1.7096	1.8459	1.6836	1.8065
71.8925	1.5959	1.6229	1.7427	1.5603	0.3065	0.319	0.2942	0.3501	1.5937	1.4656	1.5823	1.6259	1.7289	1.8575	1.7016	1.8276
72.1431	1.6172	1.6455	1.7624	1.5709	0.3041	0.3262	0.2936	0.3519	1.6081	1.4758	1.5937	1.6304	1.7267	1.8575	1.7071	1.8336
72.3933	1.636	1.6456	1.7736	1.5857	0.3096	0.3246	0.2947	0.353	1.6217	1.4818	1.6102	1.6475	1.7557	1.8593	1.7274	1.8575
72.6433	1.6427	1.658	1.7919	1.5935	0.3112	0.3306	0.2961	0.3567	1.6405	1.4912	1.6279	1.6594	1.7601	1.8653	1.7324	1.8749
72.8933	1.6574	1.6683	1.8087	1.6074	0.3152	0.3303	0.3021	0.359	1.6539	1.5155	1.6437	1.6868	1.773	1.8744	1.7526	1.892
73.1436	1.6806	1.6829	1.8265	1.6244	0.3184	0.3334	0.3029	0.3625	1.6781	1.5197	1.649	1.6848	1.7855	1.8807	1.7634	1.9113
73.3936	1.6881	1.6963	1.8424	1.6481	0.3186	0.3391	0.304	0.367	1.6865	1.5334	1.6692	1.6976	1.7927	1.8935	1.7756	1.9125
73.6439	1.6969	1.7054	1.8571	1.6699	0.3246	0.3426	0.3085	0.3683	1.7022	1.5399	1.6747	1.712	1.8072	1.9127	1.7949	1.9198
73.8939	1.7222	1.7154	1.8745	1.6835	0.3267	0.3413	0.308	0.371	1.718	1.5471	1.692	1.7211	1.8191	1.9185	1.8226	1.9439
74.1442	1.7344	1.7335	1.883	1.6987	0.3238	0.3428	0.3107	0.3734	1.7353	1.5597	1.7117	1.7302	1.8282	1.9223	1.8353	1.9518
74.3942	1.7391	1.752	1.8931	1.718	0.3286	0.3449	0.3136	0.3729	1.7477	1.584	1.7232	1.7486	1.8472	1.9353	1.8407	1.9601
74.6442	1.7577	1.7587	1.9054	1.7289	0.3306	0.345	0.315	0.3785	1.7681	1.5867	1.7333	1.7541	1.8589	1.9419	1.8497	1.9787
74.8939	1.7654	1.7824	1.9223	1.7441	0.3304	0.3478	0.3208	0.3808	1.7861	1.6081	1.7512	1.7683	1.875	1.9507	1.8653	1.9919
75.1439	1.7816	1.7958	1.9406	1.7581	0.3317	0.353	0.3196	0.3864	1.7974	1.6162	1.7521	1.7758	1.8906	1.959	1.8761	2.0111
75.3942	1.7933	1.8123	1.9556	1.7685	0.34	0.3507	0.3244	0.3889	1.8002	1.6284	1.7684	1.7902	1.9167	1.981	1.8941	2.0299
75.6442	1.8121	1.8218	1.9809	1.7834	0.3393	0.3543	0.3245	0.3899	1.8177	1.6398	1.7811	1.7998	1.9302	1.9902	1.9022	2.0473
75.8944	1.8265	1.8393	1.9894	1.7935	0.3415	0.3583	0.3308	0.3918	1.8339	1.6548	1.7947	1.8093	1.9407	1.9978	1.9176	2.0609
76.145	1.8383	1.8504	1.9975	1.806	0.3446	0.3589	0.3322	0.3951	1.8475	1.6704	1.8068	1.8202	1.9563	2.0162	1.9317	2.0747
76.3953	1.852	1.8531	2.0128	1.8189	0.3492	0.3591	0.3349	0.395	1.8535	1.6852	1.8167	1.8343	1.9653	2.0305	1.9361	2.0786
76.6453	1.8686	1.8652	2.0211	1.8328	0.348	0.363	0.3415	0.3958	1.8629	1.692	1.8387	1.8464	1.988	2.0417	1.9492	2.0819
76.8953	1.8894	1.8692	2.0321	1.8377	0.3477	0.3668	0.3414	0.4011	1.8774	1.7016	1.852	1.8474	1.9915	2.0477	1.9644	2.1009
77.1456	1.8996	1.8779	2.0456	1.8594	0.349	0.3697	0.3438	0.4014	1.8908	1.7155	1.8647	1.8617	2.014	2.0555	1.968	2.1054
77.3961	1.8992	1.8965	2.0562	1.8746	0.3534	0.3687	0.348	0.4029	1.8957	1.7249	1.8726	1.8701	2.0209	2.0715	1.9771	2.1142
77.6464	1.918	1.9015	2.0729	1.8845	0.354	0.3726	0.3468	0.406	1.9107	1.7355	1.8775	1.8796	2.0339	2.0735	1.9876	2.1401
77.8964	1.9339	1.9068	2.0948	1.8972	0.3588	0.3773	0.3486	0.4145	1.9267	1.7449	1.8841	1.8969	2.0463	2.095	2.0054	2.1489
78.1467	1.9455	1.9128	2.0959	1.9016	0.3605	0.3757	0.3502	0.4151	1.9383	1.7537	1.8941	1.9116	2.0656	2.108	2.0156	2.1712
78.3967	1.9563	1.9252	2.1142	1.9116	0.3628	0.3783	0.3564	0.4159	1.9531	1.768	1.9109	1.9168	2.065	2.1226	2.0228	2.1818
78.6469	1.9685	1.9362	2.1314	1.9355	0.3634	0.3832	0.3559	0.4179	1.972	1.7851	1.9248	1.9369	2.0785	2.1324	2.0341	2.2001
78.8975	1.9851	1.9496	2.1382	1.9435	0.3651	0.3824	0.3573	0.4218	1.979	1.7946	1.9382	1.9575	2.0942	2.1526	2.0405	2.2079
79.1475	1.9966	1.9618	2.1458	1.9555	0.371	0.388	0.3626	0.4234	2.0002	1.8083	1.948	1.9727	2.0988	2.1553	2.0484	2.2223
79.3978	2.011	1.9898	2.1562	1.9597	0.3739	0.388	0.3663	0.4225	2.0085	1.8255	1.9643	1.9809	2.1003	2.1734	2.0584	2.2318
79.6478	2.0239	1.9947	2.1561	1.9757	0.3791	0.3902	0.373	0.4248	2.0208	1.8349	1.9722	1.9964	2.1275	2.1864	2.074	2.2493
79.8981	2.038	2.0011	2.1661	1.9904	0.3835	0.3896	0.3759	0.4294	2.0244	1.8411	1.98	2.0133	2.1321	2.2018	2.0772	2.2578
80.1481	2.0557	2.0144	2.1705	1.9967	0.3831	0.3978	0.3773	0.4311	2.0413	1.8527	1.989	2.0176	2.1411	2.211	2.0857	2.2719
80.3983	2.0635	2.014	2.1797	1.9992	0.3831	0.3982	0.3778	0.4364	2.0637	1.8542	1.9937	2.0306	2.1488	2.2159	2.0914	2.2844
80.6489	2.0755	2.0295	2.1895	2.012	0.3857	0.4028	0.3793	0.4396	2.072	1.8787	2.004	2.0482	2.1654	2.2261	2.1018	2.2862
80.8992	2.0918	2.0416	2.2043	2.0222	0.3893	0.4031	0.3816	0.4419	2.082	1.8797	2.0196	2.0622	2.1775	2.2271	2.1103	2.3049
81.1497	2.0974	2.0488	2.2204	2.0282	0.3952	0.4069	0.3861	0.4449	2.0949	1.89	2.035	2.072	2.1894	2.2427	2.1193	2.3258
81.3997	2.1264	2.0743	2.2273	2.0502	0.4056	0.4068	0.3895	0.4416	2.1172	1.9123	2.0487	2.0828	2.1998	2.2557	2.1479	2.3415
81.65	2.1283	2.0769	2.2268	2.0605	0.4036	0.409	0.387	0.4489	2.1298	1.9253	2.0608	2.0991	2.2133	2.2637	2.164	2.3539
81.9	2.1292	2.0797	2.242	2.0648	0.4106	0.4064	0.3919	0.4457	2.1346	1.9356	2.0651	2.0955	2.2103	2.2644	2.1749	2.3626
82.1503	2.1437	2.0955	2.2392	2.0706	0.4095	0.4158	0.3912	0.4491	2.1399	1.9456	2.0736	2.1043	2.217	2.2754	2.1815	2.3793
82.4003	2.1498	2.0972	2.254	2.0852	0.4156	0.4164	0.3935	0.4524	2.1487	1.9627	2.0939	2.113	2.2261	2.278	2.1843	2.4013
82.65	2.1627	2.1119	2.2663	2.0923	0.4219	0.4158	0.3993	0.4495	2.1659	1.9768	2.11	2.1199	2.2423	2.2869	2.2022	2.4012
82.9	2.1715	2.1147	2.276	2.1085	0.4241	0.4231	0.3987	0.4575	2.1726	1.983	2.1136	2.1293	2.2536	2.285	2.209	2.414
83.15	2.178	2.1285	2.2907	2.1218	0.4312	0.4261	0.4008	0.4575	2.1896	1.9953	2.1298	2.1329	2.2611	2.3006	2.2212	2.4215
83.4003	2.1883	2.1338	2.2986	2.1415	0.4266	0.4263	0.4047	0.4535	2.2027	2.007	2.1383	2.1406	2.2723	2.3022	2.2156	2.4298
83.6497	2.2041	2.1376	2.308	2.1429	0.4281	0.435	0.4048	0.462	2.2063	2.0261	2.155	2.1436	2.2874	2.3134	2.2231	2.4457
83.9	2.2178	2.1558	2.3115	2.1572	0.432	0.4357	0.409	0.4639	2.2133	2.0395	2.1647	2.1527	2.2977	2.3216	2.2238	2.4624
84.15	2.2351	2.1616	2.3261	2.1649	0.4316	0.4434	0.4108	0.4646	2.235	2.0385	2.1777	2.1613	2.3094	2.3418	2.2325	2.4718
84.3997	2.2512	2.1726	2.3279	2.1769	0.437	0.4415	0.4193	0.4669	2.2478	2.0536	2.186	2.1641	2.3099	2.3495	2.2369	2.4858
84.6497	2.2528	2.1829	2.3289	2.1852	0.4409	0.4471	0.418	0.4711	2.2576	2.0637	2.1941	2.1704	2.323	2.3601	2.2558	2.4962
84.8992	2.2714	2.194	2.3369	2.1982	0.4457	0.4518	0.4237	0.4708	2.2712	2.0634	2.211	2.177	2.3335	2.3649	2.255	2.5055
85.1494	2.2897	2.2056	2.3494	2.2098	0.4451	0.4518	0.4236	0.4772	2.2827	2.0788	2.2189	2.1982	2.3503	2.3751	2.2606	2.5179
85.3994	2.3124	2.2088	2.3598	2.2183	0.4473	0.4581	0.4262	0.481	2.2838	2.0846	2.2206	2.215	2.3594	2.3829	2.2696	2.5276
85.6492	2.3149	2.2278	2.3651	2.2287	0.4512	0.4618	0.4295	0.4833	2.2999	2.0968	2.227	2.217	2.3605	2.393	2.2831	2.5363
85.8997	2.3201	2.2367	2.37	2.2358	0.4498	0.4667	0.432	0.4867	2.3232	2.1051	2.23	2.2233	2.3736	2.3982	2.2927	2.5507
86.15	2.3293	2.242	2.3772	2.2508	0.4589	0.4665	0.4335	0.4883	2.3288	2.1256	2.243	2.2313	2.3725	2.4113	2.2968	2.5511
86.4	2.3421	2.2577	2.389	2.2604	0.4624	0.4694	0.4371	0.4902	2.3456	2.1346	2.255	2.2409	2.3762	2.4282	2.3122	2.5563
86.65	2.3544	2.262	2.3877	2.2646	0.4604	0.4779	0.4406	0.4932	2.3594	2.1386	2.2647	2.2482	2.3879	2.4492	2.3259	2.5709
86.9003	2.372	2.272	2.3999	2.2776	0.4639	0.4814	0.4431	0.4947	2.369	2.1491	2.2744	2.2535	2.3934	2.4552	2.3352	2.5829
87.1503	2.3793	2.2846	2.4053	2.2826	0.4687	0.4834	0.4475	0.4994	2.3835	2.1556	2.2865	2.267	2.3983	2.4601	2.3318	2.603
87.4	2.3841	2.2936	2.4233	2.2903	0.4679	0.4852	0.4495	0.5048	2.3921	2.1668	2.2996	2.2774	2.4088	2.4689	2.3452	2.6143
87.65	2.393	2.2939	2.4266	2.3021	0.4693	0.4873	0.4516	0.5086	2.3991	2.1708	2.3065	2.2832	2.4197	2.4638	2.3541	2.6191
87.8997	2.408	2.3116	2.4357	2.3067	0.473	0.4871	0.4531	0.5148	2.4067	2.1814	2.3141	2.303	2.4255	2.4815	2.3575	2.6302
88.1503	2.4133	2.3165	2.4419	2.3193	0.4762	0.4899	0.4575	0.5131	2.4186	2.1958	2.3223	2.3163	2.429	2.4891	2.381	2.6475
88.4006	2.4204	2.3268	2.4469	2.3257	0.4821	0.5001	0.4612	0.5159	2.4269	2.1959	2.3408	2.3149	2.4393	2.4937	2.3867	2.6657
88.6506	2.4262	2.3434	2.4591	2.3329	0.4804	0.5026	0.4633	0.5217	2.4383	2.2096	2.3458	2.3324	2.4481	2.5058	2.3876	2.6708
88.9006	2.4374	2.3445	2.4718	2.3362	0.4823	0.502	0.465	0.523	2.4489	2.2234	2.3508	2.3398	2.4541	2.5242	2.389	2.681
89.1503	2.4541	2.3524	2.4694	2.3485	0.4885	0.5028	0.4695	0.5231	2.4541	2.2337	2.3658	2.3465	2.458	2.5263	2.3951	2.697
89.4003	2.468	2.3515	2.4811	2.3498	0.4922	0.5114	0.4788	0.5279	2.4638	2.2401	2.3716	2.3478	2.4685	2.5231	2.4051	2.7118
89.6506	2.477	2.3595	2.4765	2.356	0.4967	0.5126	0.4789	0.5311	2.487	2.2452	2.3761	2.356	2.4759	2.5345	2.4119	2.7279
89.9006	2.4819	2.3733	2.4851	2.3596	0.4921	0.5143	0.4807	0.5381	2.5082	2.2547	2.3821	2.364	2.4929	2.5299	2.4244	2.7402
90.1503	2.4909	2.3829	2.5031	2.3723	0.4936	0.5197	0.4839	0.5392	2.5194	2.2654	2.3926	2.3844	2.5041	2.5371	2.4303	2.7403
90.4008	2.4995	2.3875	2.5093	2.3847	0.4992	0.517	0.4881	0.5418	2.5261	2.2718	2.3968	2.3822	2.5139	2.5451	2.444	2.754
90.6508	2.5215	2.3978	2.5144	2.3883	0.4985	0.524	0.4865	0.5438	2.5344	2.2815	2.4049	2.3842	2.5221	2.5457	2.4472	2.7593
90.9011	2.5272	2.4055	2.5212	2.4022	0.5055	0.5231	0.4916	0.5473	2.5449	2.2897	2.4113	2.3943	2.5206	2.5602	2.4485	2.7659
91.1517	2.5369	2.4164	2.521	2.4106	0.5052	0.5228	0.4956	0.5475	2.5543	2.2925	2.4204	2.4045	2.5315	2.5616	2.4569	2.7769
91.4019	2.5397	2.4273	2.5326	2.424	0.5125	0.5218	0.4988	0.5496	2.57	2.3047	2.4261	2.4176	2.5398	2.5669	2.4572	2.7824
91.6519	2.5576	2.4265	2.5346	2.4286	0.517	0.5295	0.5	0.5504	2.5772	2.3032	2.4371	2.4224	2.5461	2.5713	2.473	2.7988
91.9022	2.5641	2.431	2.545	2.4424	0.517	0.5357	0.4974	0.5585	2.5924	2.3111	2.4374	2.4441	2.5518	2.5804	2.4764	2.8139
92.1528	2.5764	2.4342	2.5609	2.4538	0.5226	0.5385	0.4998	0.5625	2.6056	2.3194	2.455	2.4431	2.5631	2.5778	2.4898	2.8241
92.4031	2.591	2.4435	2.5675	2.4637	0.5265	0.5405	0.5056	0.5625	2.6285	2.3401	2.4696	2.463	2.5734	2.5856	2.5034	2.8537
92.6536	2.6615	2.4563	2.5923	2.5084	0.5242	0.5451	0.5091	0.566	2.6603	2.3863	2.5028	2.4998	2.593	2.6157	2.4901	2.9336
92.9036	2.6393	2.4947	2.5987	2.5218	0.5316	0.5552	0.5223	0.5696	2.6463	2.3802	2.4892	2.5103	2.6622	2.6826	2.5474	2.8713

## Sheet: Fig 3b
Time (Hour)	siCtrl + LacZ				siDLAT + LacZ				siCtrl + DLAT (K596R)				siDLAT + DLAT (K596R)
0	0	0	0	0	0	0	0	0	0	0	0	0	0	0	0	0
0.011389	-0.0018	-0.0011	0.0002	-0.0034	0.0047	0.0065	0.0061	-0.0079	0.0013	-0.0033	0.0044	0.0088	0.0071	0.0046	0.0005	-0.0174
0.454444	0.0172	0.0009	-0.007	0.0058	0.008	0.0067	0.01	0.0051	0.0236	0.0082	0.0048	0.0022	0.0047	0.0114	0.0138	0.0071
0.704722	0.0183	0.01	0.0084	0.0342	0.0473	0.0366	0.0249	-0.005	0.0117	0.0147	0.0198	0.0373	0.0252	0.0419	0.0231	-0.0054
0.955	0.0148	0.0118	0.0095	0.037	0.0577	0.0318	0.0197	0.0024	0.0129	0.0172	0.0198	0.0299	0.0232	0.0485	0.0192	-0.0118
1.20528	0.0159	0.0075	0.011	0.0353	0.0447	0.0278	0.0199	0.0043	0.0124	0.0163	0.0202	0.0224	0.0228	0.0382	0.0187	-0.0204
1.45556	0.0084	0.002	0.0114	0.0352	0.0421	0.0301	0.0224	0.001	0.0055	0.0095	0.0206	0.0211	0.0177	0.0405	0.0182	-0.0237
1.70583	0.0084	0.0074	0.0056	0.0424	0.0374	0.0249	0.0161	0.0017	0.005	0.0077	0.0204	0.0211	0.0191	0.0355	0.0178	-0.0246
1.95611	0.0066	0.0015	0.0085	0.0394	0.038	0.0255	0.0191	0.0022	0.0084	0.0108	0.0165	0.017	0.0101	0.0343	0.0137	-0.0244
2.20583	0.0101	0.0034	0.009	0.0431	0.0405	0.0259	0.0189	0.0048	0.0097	0.0115	0.0184	0.0202	0.0052	0.0325	0.0069	-0.0252
2.45583	0.0144	0.0044	0.0134	0.0408	0.0444	0.0238	0.0136	0.0116	0.0119	0.0118	0.024	0.0219	0.0083	0.0339	0.007	-0.0219
2.70583	0.0163	0.01	0.0139	0.0452	0.0446	0.0263	0.0166	0.0143	0.0148	0.0147	0.0252	0.0222	0.0079	0.03	0.0067	-0.0203
2.95556	0.0199	0.0111	0.0191	0.0489	0.047	0.0251	0.0163	0.0179	0.0188	0.0183	0.0321	0.0248	0.009	0.0311	0.007	-0.017
3.20556	0.0213	0.0138	0.0205	0.0517	0.0484	0.0267	0.0195	0.0193	0.0238	0.023	0.033	0.0286	0.0108	0.0305	0.0103	-0.0178
3.45556	0.0256	0.0178	0.0255	0.0586	0.0479	0.0299	0.0225	0.018	0.025	0.0251	0.0335	0.0281	0.0108	0.036	0.0129	-0.018
3.70528	0.0337	0.023	0.0347	0.0595	0.0509	0.0323	0.0242	0.025	0.0302	0.0265	0.0428	0.0356	0.016	0.0391	0.0165	-0.0117
3.95528	0.0375	0.0273	0.0409	0.0649	0.052	0.0346	0.0246	0.0312	0.0368	0.033	0.0485	0.0397	0.0204	0.0433	0.0206	-0.0082
4.20556	0.0434	0.036	0.0421	0.0751	0.0577	0.0393	0.0307	0.0335	0.0428	0.0428	0.0532	0.0472	0.0221	0.0453	0.0234	-0.0056
4.45556	0.0519	0.04	0.0528	0.0771	0.0635	0.0431	0.0319	0.0418	0.0485	0.042	0.0582	0.0505	0.0267	0.0518	0.0293	-0.0005
4.70556	0.0552	0.0442	0.0552	0.0872	0.0639	0.047	0.0392	0.0451	0.0501	0.0498	0.0597	0.0532	0.0258	0.0564	0.0331	0.002
4.95528	0.0635	0.0532	0.0628	0.0913	0.0724	0.0463	0.0399	0.0525	0.0599	0.0548	0.0693	0.0616	0.034	0.0577	0.0346	0.0084
5.20528	0.0686	0.0558	0.0683	0.0949	0.0722	0.0528	0.0419	0.0573	0.0643	0.0584	0.0733	0.0643	0.0393	0.0628	0.0375	0.0134
5.45528	0.0707	0.0559	0.0677	0.0985	0.075	0.0603	0.0487	0.0616	0.0651	0.0575	0.0734	0.0654	0.0409	0.0705	0.0452	0.0165
5.70528	0.0756	0.0638	0.0741	0.1007	0.0783	0.0596	0.0505	0.0659	0.0704	0.0638	0.0813	0.0687	0.0436	0.0744	0.0483	0.0196
5.955	0.0789	0.0689	0.0751	0.1077	0.083	0.0627	0.0567	0.0688	0.0751	0.0694	0.0843	0.0734	0.0481	0.0731	0.052	0.0223
6.20472	0.0795	0.0665	0.0757	0.1106	0.0799	0.0681	0.0607	0.0738	0.0716	0.0684	0.0811	0.0737	0.0482	0.0806	0.0584	0.0231
6.455	0.0832	0.0753	0.0807	0.1118	0.085	0.0689	0.0635	0.0769	0.0784	0.0728	0.0911	0.0793	0.0562	0.0801	0.058	0.0259
6.70472	0.0867	0.0751	0.0837	0.1128	0.0903	0.0707	0.064	0.0827	0.0794	0.0748	0.0933	0.0811	0.0568	0.086	0.0579	0.0305
6.955	0.09	0.0763	0.0855	0.1131	0.0895	0.0771	0.0672	0.0856	0.0809	0.0731	0.0917	0.0767	0.059	0.0894	0.0654	0.0324
7.20528	0.0922	0.0784	0.0848	0.118	0.0909	0.0789	0.0726	0.0865	0.0802	0.0777	0.0912	0.0833	0.0578	0.0916	0.0689	0.0314
7.45528	0.0967	0.0821	0.0901	0.1169	0.094	0.0774	0.0696	0.0917	0.0857	0.0801	0.0973	0.0846	0.0625	0.0944	0.0684	0.0364
7.70528	0.0984	0.0815	0.0918	0.1207	0.0953	0.0824	0.0725	0.0951	0.0881	0.0796	0.0966	0.0852	0.0619	0.097	0.0715	0.0376
7.95528	0.0978	0.0858	0.0917	0.1271	0.097	0.082	0.0765	0.0918	0.0864	0.0868	0.1029	0.091	0.0645	0.0918	0.0721	0.0368
8.20528	0.1043	0.0886	0.0955	0.124	0.098	0.0816	0.0735	0.0977	0.0921	0.0853	0.1038	0.0935	0.0638	0.0982	0.071	0.0417
8.45528	0.1081	0.0892	0.0969	0.1227	0.0992	0.0823	0.0748	0.0998	0.0947	0.0875	0.103	0.0942	0.0663	0.0991	0.0723	0.043
8.70583	0.1066	0.091	0.0952	0.1308	0.1001	0.0842	0.0777	0.0981	0.0931	0.0913	0.1052	0.098	0.0655	0.0965	0.0771	0.0432
8.95611	0.1123	0.0948	0.1012	0.1341	0.1028	0.0837	0.0787	0.1019	0.0978	0.0927	0.1094	0.0974	0.07	0.0978	0.0745	0.0428
9.20639	0.1143	0.0935	0.0993	0.1348	0.1016	0.0872	0.0796	0.0999	0.0953	0.0969	0.1107	0.1008	0.0663	0.0979	0.0791	0.0438
9.45639	0.1185	0.0987	0.1046	0.1349	0.1021	0.0854	0.0783	0.1019	0.0989	0.0989	0.1136	0.1018	0.0694	0.0976	0.0793	0.0433
9.70639	0.1184	0.1007	0.1074	0.1405	0.1045	0.0854	0.0786	0.1048	0.1044	0.1018	0.116	0.1026	0.0712	0.0975	0.0767	0.0438
9.95639	0.1251	0.1031	0.1104	0.1398	0.1027	0.0862	0.0762	0.1066	0.1054	0.1022	0.1174	0.1034	0.0717	0.0983	0.0765	0.0455
10.2056	0.1222	0.105	0.1084	0.1455	0.1022	0.091	0.0803	0.1042	0.1038	0.1053	0.1166	0.1074	0.0744	0.0945	0.0801	0.0421
10.4558	0.1289	0.1047	0.1138	0.1445	0.1045	0.0903	0.0757	0.1085	0.1086	0.1051	0.1198	0.1062	0.0731	0.0985	0.0798	0.048
10.7058	0.1258	0.1092	0.1148	0.1509	0.1044	0.0892	0.0802	0.106	0.1088	0.1087	0.1233	0.1112	0.0748	0.0922	0.0783	0.0441
10.9561	0.1337	0.1073	0.1156	0.1494	0.1029	0.0917	0.0796	0.1093	0.1122	0.1069	0.1214	0.1078	0.0723	0.0954	0.0802	0.048
11.2061	0.1358	0.1121	0.1181	0.149	0.1034	0.0883	0.0783	0.1109	0.1138	0.1109	0.1235	0.1107	0.0727	0.0961	0.0781	0.0476
11.4561	0.1392	0.1134	0.1201	0.1537	0.1015	0.0919	0.0813	0.1101	0.1168	0.1103	0.1243	0.111	0.073	0.0991	0.0828	0.0467
11.7058	0.1404	0.1156	0.1184	0.1591	0.102	0.092	0.082	0.1106	0.1162	0.1128	0.1274	0.1154	0.0704	0.0962	0.0821	0.0445
11.9558	0.1441	0.1201	0.1254	0.1557	0.1053	0.0876	0.0795	0.1115	0.1208	0.1154	0.1312	0.116	0.0733	0.097	0.0779	0.0454
12.2058	0.1461	0.119	0.1237	0.1621	0.1028	0.0914	0.0827	0.1101	0.1221	0.1156	0.1308	0.1188	0.0701	0.0973	0.0822	0.0462
12.4556	0.1498	0.124	0.1277	0.1632	0.1071	0.0872	0.0811	0.1123	0.125	0.1192	0.133	0.1201	0.0736	0.0991	0.0777	0.0444
12.7058	0.1524	0.1241	0.1304	0.1662	0.1044	0.0928	0.0819	0.1139	0.127	0.1187	0.1329	0.1195	0.0711	0.099	0.0811	0.0484
12.9558	0.1548	0.1246	0.1329	0.17	0.1057	0.0936	0.0827	0.114	0.1298	0.1184	0.136	0.1211	0.0753	0.0993	0.0795	0.0474
13.2058	0.1552	0.1305	0.1342	0.1695	0.1068	0.0905	0.084	0.1123	0.129	0.1248	0.1382	0.1272	0.0754	0.0959	0.0783	0.0447
13.4561	0.1556	0.1335	0.133	0.1738	0.1059	0.0932	0.0847	0.111	0.1279	0.1259	0.1421	0.1285	0.076	0.0946	0.0801	0.0469
13.7061	0.1591	0.1348	0.1348	0.1761	0.1056	0.0913	0.086	0.1114	0.1281	0.126	0.1419	0.1309	0.0744	0.0981	0.0812	0.0457
13.9564	0.1612	0.1344	0.1333	0.1769	0.1038	0.0886	0.0855	0.1116	0.1319	0.1292	0.1437	0.1305	0.0729	0.0998	0.0821	0.0494
14.2064	0.1649	0.1405	0.1404	0.1762	0.1068	0.0855	0.0853	0.1126	0.1372	0.1298	0.1467	0.1304	0.074	0.0988	0.0799	0.0463
14.4567	0.165	0.1415	0.1393	0.1794	0.1086	0.0873	0.0868	0.1109	0.1365	0.1303	0.1479	0.1344	0.0783	0.098	0.0827	0.0475
14.7069	0.1714	0.1392	0.143	0.1814	0.1036	0.0897	0.0839	0.1145	0.1419	0.1275	0.1455	0.1345	0.0739	0.1012	0.0815	0.0512
14.9569	0.17	0.1452	0.1434	0.1868	0.1072	0.0877	0.0872	0.1106	0.1402	0.1343	0.1509	0.1389	0.0769	0.097	0.0851	0.0491
15.2067	0.1775	0.1433	0.144	0.184	0.1067	0.0856	0.087	0.1147	0.1477	0.1352	0.1518	0.139	0.0783	0.1004	0.0833	0.0482
15.4564	0.1751	0.1472	0.148	0.1869	0.1074	0.0875	0.0879	0.1125	0.1464	0.1391	0.1534	0.1422	0.0768	0.0965	0.0832	0.0509
15.7058	0.18	0.1457	0.1466	0.1894	0.1071	0.0883	0.0851	0.1152	0.1527	0.1351	0.1509	0.1395	0.0755	0.1016	0.0843	0.0539
15.9558	0.1805	0.1456	0.1456	0.1941	0.1056	0.0904	0.0877	0.1153	0.1521	0.136	0.1527	0.1452	0.0744	0.1015	0.0851	0.053
16.2058	0.1824	0.1547	0.1475	0.1921	0.1076	0.0911	0.0882	0.1133	0.1527	0.1394	0.1583	0.1466	0.0756	0.1016	0.0856	0.0533
16.4553	0.1826	0.1567	0.1529	0.1936	0.1101	0.0877	0.09	0.1147	0.1556	0.1425	0.1588	0.147	0.0794	0.0988	0.0855	0.0526
16.7053	0.1848	0.1569	0.1521	0.1932	0.1098	0.09	0.0897	0.1132	0.1552	0.1445	0.161	0.1485	0.0776	0.1005	0.088	0.0554
16.9553	0.1861	0.1577	0.155	0.1959	0.1092	0.0896	0.0892	0.1138	0.1569	0.1478	0.1614	0.15	0.0798	0.1	0.0875	0.0555
17.2056	0.1887	0.1576	0.1522	0.1986	0.109	0.0899	0.0908	0.1156	0.1588	0.1432	0.1605	0.1523	0.0791	0.1046	0.0886	0.058
17.4553	0.1878	0.1603	0.1584	0.1982	0.1104	0.0907	0.0914	0.1156	0.1597	0.1491	0.1632	0.1524	0.0788	0.1	0.0911	0.0576
17.7053	0.1917	0.1562	0.1545	0.1978	0.1078	0.0922	0.0901	0.1184	0.1631	0.1451	0.1599	0.1519	0.0769	0.1055	0.0886	0.0577
17.955	0.189	0.1617	0.1601	0.1974	0.1144	0.0889	0.0922	0.1162	0.1573	0.1511	0.1636	0.1546	0.0801	0.1026	0.0915	0.0588
18.2047	0.1902	0.1624	0.1572	0.2004	0.1133	0.093	0.0943	0.1162	0.1595	0.1513	0.1658	0.1563	0.0833	0.1048	0.0925	0.0593
18.4542	0.1949	0.1615	0.16	0.1972	0.1127	0.092	0.0893	0.1202	0.1661	0.1505	0.1667	0.1531	0.0789	0.108	0.09	0.0568
18.7044	0.1935	0.164	0.1615	0.199	0.1142	0.0921	0.0916	0.1216	0.1652	0.1536	0.1658	0.1561	0.0835	0.1081	0.0903	0.0581
18.9539	0.1951	0.1626	0.1609	0.2022	0.1138	0.0952	0.0912	0.1234	0.1664	0.1512	0.1645	0.1577	0.0817	0.1096	0.0937	0.0612
19.2039	0.1958	0.1679	0.1639	0.2014	0.1142	0.0932	0.0935	0.1232	0.1674	0.1562	0.1693	0.1591	0.0833	0.1082	0.0918	0.0589
19.4542	0.194	0.1712	0.1641	0.206	0.1154	0.0974	0.0973	0.1207	0.1657	0.158	0.1701	0.1594	0.085	0.1091	0.0967	0.0643
19.7042	0.2003	0.1705	0.1682	0.2048	0.1172	0.0975	0.0957	0.1258	0.17	0.155	0.1719	0.1567	0.0839	0.1106	0.0931	0.0624
19.9542	0.1978	0.1741	0.1685	0.2054	0.1175	0.0993	0.0986	0.1228	0.168	0.1596	0.1726	0.1633	0.0874	0.1099	0.0976	0.0641
20.2044	0.2004	0.1706	0.1652	0.2094	0.1171	0.1008	0.0991	0.1233	0.171	0.1575	0.1694	0.1629	0.0846	0.1144	0.0994	0.0665
20.4539	0.2016	0.172	0.1697	0.2069	0.118	0.0975	0.0959	0.1272	0.1715	0.158	0.175	0.16	0.0869	0.113	0.0965	0.0642
20.7039	0.2004	0.1726	0.1668	0.2094	0.1187	0.1027	0.1005	0.1266	0.173	0.1569	0.1693	0.1633	0.0869	0.1141	0.1001	0.0691
20.9539	0.1984	0.1759	0.1697	0.2098	0.1228	0.1014	0.1012	0.1259	0.1703	0.1602	0.1732	0.167	0.0917	0.1111	0.1004	0.0679
21.2042	0.2001	0.1727	0.1696	0.2134	0.1204	0.1042	0.0994	0.1289	0.1752	0.1567	0.1699	0.1675	0.0879	0.1145	0.1006	0.0716
21.4542	0.1986	0.1777	0.1719	0.2127	0.1237	0.1031	0.1029	0.1287	0.1736	0.1619	0.1733	0.1678	0.0903	0.1132	0.1016	0.0719
21.7044	0.2026	0.1738	0.168	0.212	0.1212	0.1058	0.1021	0.1302	0.1776	0.1589	0.1701	0.1679	0.0869	0.1172	0.1017	0.0723
21.9547	0.2018	0.1774	0.1755	0.2107	0.124	0.1009	0.103	0.1304	0.1764	0.1619	0.1742	0.1662	0.0902	0.1132	0.099	0.0696
22.2047	0.203	0.1771	0.1715	0.2191	0.1242	0.1054	0.1036	0.1311	0.1827	0.1628	0.1736	0.1685	0.0883	0.1167	0.1027	0.073
22.4547	0.2035	0.1809	0.1749	0.2168	0.1252	0.1057	0.1048	0.1299	0.1823	0.1638	0.1757	0.1712	0.0885	0.1174	0.1031	0.0743
22.7047	0.2072	0.1824	0.1711	0.2212	0.1236	0.1075	0.1043	0.1304	0.185	0.1644	0.1772	0.1727	0.0903	0.1195	0.1046	0.0757
22.9542	0.2102	0.1818	0.176	0.2188	0.1258	0.107	0.0995	0.1346	0.1873	0.1655	0.1787	0.1713	0.0961	0.1212	0.1009	0.0739
23.2042	0.2118	0.1825	0.176	0.2221	0.1255	0.1104	0.103	0.1344	0.1893	0.1641	0.1788	0.174	0.0917	0.1197	0.1042	0.0763
23.4542	0.2167	0.1858	0.1812	0.2202	0.1291	0.1066	0.1029	0.1361	0.1903	0.1692	0.1836	0.1765	0.0933	0.1195	0.1036	0.0751
23.7044	0.2185	0.1895	0.1879	0.2211	0.1287	0.106	0.104	0.1355	0.1897	0.1736	0.1889	0.18	0.0965	0.1191	0.1049	0.0765
23.9542	0.2234	0.1902	0.191	0.2198	0.128	0.1061	0.1038	0.1374	0.1949	0.1765	0.1887	0.1797	0.0971	0.1187	0.1058	0.0754
24.2036	0.2245	0.1921	0.1957	0.2275	0.1293	0.1083	0.1052	0.1369	0.1989	0.1788	0.1914	0.1822	0.0971	0.1205	0.1049	0.0762
24.4533	0.227	0.1976	0.1992	0.2299	0.1313	0.1108	0.1089	0.1356	0.2013	0.1831	0.1947	0.1861	0.0961	0.1201	0.1078	0.0786
24.7031	0.2284	0.1963	0.1998	0.2355	0.1279	0.1128	0.107	0.1394	0.208	0.1818	0.1912	0.1857	0.0956	0.1243	0.1051	0.0789
24.9528	0.228	0.2051	0.2065	0.2376	0.1325	0.1091	0.1083	0.1396	0.2075	0.1833	0.1994	0.1855	0.0984	0.1192	0.1074	0.0773
25.2025	0.2344	0.2068	0.2109	0.2415	0.1286	0.1094	0.1064	0.1408	0.2121	0.1867	0.2008	0.192	0.0977	0.1228	0.1065	0.0759
25.4514	0.238	0.2094	0.2138	0.2466	0.1287	0.1117	0.1079	0.1424	0.2166	0.1928	0.2024	0.1957	0.0966	0.1246	0.1073	0.0781
25.7011	0.2396	0.2134	0.2159	0.2502	0.1297	0.1143	0.1088	0.1426	0.2201	0.1933	0.2021	0.201	0.0987	0.1234	0.1102	0.0793
25.9511	0.2411	0.2217	0.2228	0.255	0.1352	0.1123	0.1123	0.1425	0.2182	0.2014	0.2097	0.2031	0.1005	0.1211	0.1122	0.0806
26.2011	0.2452	0.2246	0.2243	0.2581	0.1352	0.1108	0.1141	0.1418	0.2196	0.2049	0.2132	0.2091	0.1015	0.1196	0.1133	0.0812
26.4508	0.2518	0.2249	0.2237	0.2626	0.1335	0.1148	0.1108	0.1443	0.2273	0.2043	0.2109	0.2107	0.1014	0.1247	0.111	0.08
26.7011	0.2529	0.231	0.2302	0.2656	0.1331	0.1108	0.1153	0.144	0.2286	0.2115	0.2177	0.2136	0.1029	0.1221	0.1113	0.0802
26.9511	0.2618	0.2329	0.2276	0.2722	0.1296	0.1166	0.1151	0.1444	0.2365	0.2138	0.2169	0.2187	0.1029	0.1273	0.1118	0.0837
27.2008	0.2652	0.2347	0.2341	0.276	0.1343	0.1146	0.1122	0.146	0.2412	0.2186	0.2221	0.2183	0.1009	0.1293	0.1088	0.083
27.4506	0.2692	0.2427	0.2383	0.2797	0.1361	0.1167	0.1135	0.1465	0.246	0.2243	0.2272	0.2203	0.1041	0.1291	0.1103	0.0837
27.7006	0.2736	0.2484	0.2432	0.2816	0.1367	0.1134	0.1162	0.1483	0.2476	0.2283	0.2321	0.2243	0.1067	0.127	0.1097	0.0832
27.9503	0.2758	0.253	0.2445	0.282	0.1388	0.1143	0.1154	0.149	0.2506	0.2346	0.2368	0.2294	0.1068	0.1256	0.1119	0.0826
28.1997	0.2767	0.2565	0.2487	0.2901	0.1395	0.1165	0.1176	0.1486	0.2539	0.24	0.2412	0.2363	0.1089	0.1263	0.114	0.0849
28.4494	0.2796	0.2613	0.2527	0.2959	0.1437	0.1194	0.1189	0.1494	0.2606	0.2431	0.246	0.2425	0.1084	0.1261	0.1147	0.0861
28.6986	0.2876	0.2647	0.2571	0.2987	0.1422	0.1208	0.1172	0.1538	0.2706	0.2446	0.244	0.2424	0.1057	0.1313	0.1102	0.0842
28.9483	0.2935	0.2668	0.2582	0.3049	0.1412	0.1247	0.1195	0.1535	0.2744	0.2509	0.248	0.2524	0.1057	0.1319	0.1134	0.0862
29.1981	0.2968	0.272	0.2631	0.3092	0.1395	0.1228	0.1201	0.1533	0.2788	0.2575	0.2542	0.2548	0.1078	0.1323	0.1141	0.0881
29.4481	0.2989	0.2767	0.2693	0.3091	0.143	0.1206	0.1216	0.1534	0.2826	0.2606	0.2594	0.2568	0.1133	0.1295	0.1143	0.0875
29.6978	0.3045	0.2805	0.2735	0.3148	0.1474	0.1236	0.1231	0.1553	0.2885	0.2658	0.2636	0.2646	0.1102	0.1312	0.1149	0.09
29.9475	0.315	0.2777	0.2735	0.3213	0.1412	0.1236	0.1215	0.1586	0.2978	0.2677	0.2625	0.2687	0.1103	0.1349	0.1145	0.0912
30.1972	0.3212	0.2824	0.2769	0.3284	0.1433	0.1238	0.1206	0.1583	0.302	0.2699	0.2669	0.2733	0.1092	0.1384	0.1155	0.0897
30.4472	0.3262	0.2891	0.2856	0.3258	0.1427	0.1197	0.1212	0.1585	0.306	0.2759	0.2718	0.2751	0.1107	0.1378	0.1152	0.0885
30.6969	0.3314	0.2912	0.2834	0.3285	0.1421	0.1255	0.1236	0.1596	0.3077	0.2814	0.276	0.2804	0.1102	0.1403	0.1195	0.0913
30.9467	0.3359	0.2938	0.292	0.3276	0.1455	0.1255	0.1219	0.1609	0.3109	0.285	0.2802	0.2824	0.1152	0.1367	0.1191	0.0881
31.1958	0.3418	0.2987	0.2961	0.3329	0.1464	0.1289	0.123	0.1613	0.3155	0.2877	0.2795	0.2869	0.1126	0.1397	0.1189	0.0899
31.4456	0.3457	0.3045	0.2947	0.3374	0.1449	0.132	0.1233	0.1627	0.3185	0.2903	0.2808	0.2929	0.1128	0.1413	0.1196	0.0933
31.6958	0.3489	0.3097	0.3039	0.3418	0.1469	0.1293	0.1239	0.1632	0.3239	0.2958	0.2876	0.2947	0.1122	0.1395	0.119	0.0915
31.9458	0.3544	0.315	0.3067	0.348	0.1475	0.1312	0.1247	0.1635	0.3274	0.2994	0.2904	0.3018	0.1117	0.1421	0.1209	0.0949
32.1961	0.3531	0.3242	0.311	0.3493	0.1491	0.1309	0.128	0.1617	0.3274	0.3068	0.2983	0.3077	0.1136	0.139	0.1225	0.0965
32.4461	0.3598	0.3235	0.3145	0.353	0.1511	0.1328	0.1256	0.1655	0.3338	0.3075	0.2992	0.3115	0.1151	0.1435	0.1237	0.0952
32.6964	0.3606	0.3266	0.3208	0.3567	0.1516	0.1306	0.1274	0.1633	0.3338	0.312	0.306	0.3156	0.1166	0.1399	0.1254	0.096
32.9464	0.3644	0.3329	0.3239	0.3624	0.1502	0.1333	0.1287	0.1644	0.3377	0.317	0.3121	0.3225	0.1168	0.1411	0.1239	0.0981
33.1961	0.3715	0.3377	0.324	0.366	0.1465	0.1384	0.1295	0.1682	0.346	0.3191	0.3145	0.3251	0.1125	0.1429	0.1248	0.0992
33.4461	0.3771	0.3372	0.3319	0.3697	0.1497	0.1363	0.128	0.1715	0.351	0.3229	0.3161	0.3307	0.1155	0.1468	0.1243	0.0981
33.6961	0.376	0.3467	0.3347	0.3746	0.1534	0.1385	0.1307	0.1675	0.3502	0.3292	0.3263	0.3347	0.1145	0.1438	0.128	0.1043
33.9461	0.3781	0.35	0.3373	0.3774	0.1535	0.1374	0.1311	0.1672	0.3559	0.3305	0.3292	0.3365	0.1211	0.1442	0.129	0.1035
34.1961	0.3831	0.3534	0.3357	0.3842	0.1539	0.1391	0.1323	0.1701	0.3604	0.3368	0.3311	0.3432	0.12	0.1451	0.1293	0.1054
34.4458	0.3849	0.3568	0.3432	0.3857	0.1575	0.1391	0.1329	0.1696	0.3623	0.34	0.3329	0.3467	0.1204	0.1437	0.1312	0.1051
34.6961	0.3912	0.3565	0.3456	0.3896	0.1549	0.1402	0.1324	0.1688	0.3677	0.3445	0.3325	0.3475	0.1199	0.1462	0.1327	0.1062
34.9467	0.3935	0.3635	0.3517	0.3897	0.1564	0.1408	0.1348	0.17	0.37	0.3477	0.334	0.3543	0.1224	0.1445	0.1352	0.1079
35.1969	0.3983	0.3628	0.3522	0.396	0.1569	0.1417	0.1319	0.1748	0.3776	0.3511	0.3303	0.3526	0.1202	0.1487	0.1313	0.1065
35.4464	0.4005	0.3648	0.3568	0.3955	0.1556	0.1419	0.1314	0.1759	0.3826	0.3527	0.3321	0.3508	0.1198	0.1501	0.1322	0.1071
35.6964	0.4011	0.3683	0.3578	0.3975	0.1574	0.1442	0.1321	0.1774	0.3869	0.3543	0.336	0.3567	0.1194	0.1508	0.1327	0.1083
35.9464	0.403	0.3721	0.3597	0.4022	0.1564	0.1469	0.1351	0.1761	0.3902	0.3633	0.3439	0.3593	0.1205	0.1508	0.1368	0.1115
36.1964	0.4033	0.3824	0.3675	0.3983	0.1619	0.1439	0.1372	0.1765	0.3912	0.3665	0.3488	0.3609	0.1233	0.149	0.1364	0.1113
36.4464	0.4042	0.3833	0.3676	0.4034	0.1622	0.1442	0.1372	0.1752	0.3932	0.3715	0.3494	0.3686	0.1249	0.1491	0.1393	0.1135
36.6969	0.4157	0.3854	0.3694	0.4069	0.1594	0.1503	0.1334	0.1802	0.3987	0.3722	0.3507	0.3732	0.1221	0.1527	0.1387	0.114
36.9469	0.4152	0.3892	0.376	0.4076	0.1651	0.1477	0.1345	0.1787	0.3995	0.3768	0.3598	0.3779	0.1246	0.1519	0.142	0.1148
37.1967	0.4248	0.3929	0.3752	0.4143	0.1619	0.1496	0.1322	0.1845	0.4057	0.3789	0.3581	0.3826	0.1244	0.153	0.1413	0.1146
37.4469	0.428	0.3994	0.3793	0.4151	0.1649	0.1474	0.1373	0.1863	0.4079	0.384	0.3663	0.3839	0.1282	0.153	0.145	0.1147
37.6969	0.4335	0.4052	0.3777	0.422	0.1619	0.1529	0.137	0.1847	0.4134	0.3897	0.3689	0.3884	0.1259	0.1554	0.1475	0.1187
37.9472	0.4358	0.4073	0.3864	0.4259	0.1653	0.1487	0.1389	0.1843	0.4107	0.39	0.3761	0.3889	0.1282	0.1523	0.1462	0.1185
38.1967	0.4439	0.4088	0.3867	0.4311	0.1647	0.153	0.1396	0.1861	0.4192	0.3908	0.3764	0.3953	0.1269	0.1572	0.1453	0.1198
38.4469	0.448	0.4131	0.396	0.4363	0.169	0.1502	0.1404	0.189	0.4198	0.3948	0.383	0.3983	0.13	0.1523	0.1474	0.1174
38.6969	0.4488	0.4189	0.3989	0.4395	0.1689	0.1547	0.1425	0.1876	0.4251	0.3967	0.3872	0.4022	0.1328	0.1565	0.148	0.1207
38.9469	0.4546	0.4236	0.4062	0.4413	0.1705	0.1548	0.1438	0.1887	0.4287	0.4039	0.3884	0.4112	0.1348	0.1534	0.1495	0.1192
39.1964	0.4621	0.4305	0.4107	0.4496	0.1697	0.1565	0.1447	0.189	0.4342	0.4107	0.3909	0.4154	0.1366	0.1565	0.1512	0.1224
39.4464	0.4637	0.433	0.4124	0.4545	0.1707	0.1563	0.1429	0.1922	0.4444	0.4117	0.3915	0.4198	0.1333	0.1614	0.1508	0.1238
39.6964	0.4634	0.4393	0.4219	0.4579	0.177	0.1533	0.1454	0.1915	0.4439	0.4172	0.398	0.423	0.1396	0.1588	0.1532	0.125
39.9464	0.4707	0.4475	0.4249	0.4613	0.1778	0.153	0.1466	0.192	0.4484	0.4215	0.404	0.4311	0.1386	0.1622	0.1555	0.1252
40.195	0.4755	0.4509	0.4326	0.4668	0.1787	0.1507	0.1473	0.1934	0.4515	0.4273	0.4085	0.4348	0.1416	0.1624	0.1548	0.1273
40.445	0.4825	0.4568	0.439	0.4744	0.1794	0.1554	0.1478	0.194	0.461	0.4321	0.4115	0.4415	0.1398	0.1648	0.1553	0.1294
40.6942	0.4919	0.457	0.4508	0.4824	0.179	0.1528	0.1468	0.1977	0.4663	0.4363	0.4149	0.4444	0.1393	0.1683	0.1512	0.1283
40.9433	0.4962	0.4608	0.4584	0.4868	0.181	0.1551	0.1484	0.1979	0.4662	0.4439	0.4222	0.4536	0.1416	0.1645	0.1525	0.1297
41.1928	0.5015	0.4642	0.4659	0.4947	0.1779	0.1565	0.1485	0.1999	0.4761	0.4493	0.4233	0.4581	0.1411	0.1688	0.1524	0.1282
41.4428	0.51	0.4743	0.469	0.5023	0.1785	0.1592	0.1496	0.197	0.4812	0.4628	0.4346	0.463	0.1402	0.1682	0.1567	0.1317
41.6928	0.5128	0.4829	0.4767	0.5094	0.1821	0.1603	0.1499	0.1986	0.4873	0.4689	0.4412	0.4659	0.1424	0.1663	0.1574	0.1326
41.9419	0.5184	0.4856	0.4851	0.5166	0.1843	0.1619	0.1518	0.2005	0.4908	0.4762	0.4436	0.4714	0.1443	0.1656	0.1573	0.132
42.1917	0.5328	0.488	0.4907	0.5274	0.1841	0.1602	0.1508	0.2054	0.5006	0.4831	0.4497	0.4731	0.1441	0.1711	0.1563	0.1301
42.4403	0.5414	0.4949	0.4977	0.5359	0.1823	0.1625	0.1513	0.2052	0.5073	0.4853	0.4545	0.4802	0.1469	0.1689	0.1585	0.1325
42.6903	0.5475	0.5079	0.5058	0.5406	0.1832	0.165	0.1515	0.203	0.5113	0.4934	0.4652	0.4862	0.1493	0.167	0.1601	0.1362
42.9406	0.5585	0.512	0.5133	0.5468	0.1852	0.1662	0.1521	0.2014	0.5195	0.4992	0.4736	0.4907	0.147	0.1709	0.1604	0.1384
43.1903	0.5684	0.5152	0.5217	0.5537	0.1851	0.1649	0.1521	0.2065	0.5275	0.5036	0.4772	0.493	0.1504	0.1713	0.1558	0.1372
43.44	0.5738	0.5272	0.528	0.5588	0.1853	0.1672	0.1537	0.2022	0.5309	0.5179	0.4864	0.506	0.1505	0.1733	0.1588	0.1394
43.69	0.5833	0.5327	0.5332	0.5666	0.1845	0.1658	0.1519	0.2052	0.5367	0.5192	0.492	0.5102	0.1491	0.176	0.159	0.1377
43.9394	0.5903	0.5427	0.5396	0.578	0.1849	0.1671	0.1524	0.2062	0.5456	0.5297	0.5029	0.5198	0.1512	0.1753	0.1633	0.1414
44.1892	0.6001	0.546	0.5424	0.5867	0.1838	0.1707	0.1522	0.2106	0.5547	0.5377	0.509	0.527	0.1524	0.1776	0.1604	0.1397
44.4389	0.6089	0.5552	0.5474	0.5938	0.1844	0.1702	0.1536	0.2108	0.5631	0.544	0.5142	0.5352	0.1533	0.1796	0.161	0.141
44.6881	0.6159	0.5642	0.5555	0.6015	0.1844	0.1719	0.1567	0.2121	0.5701	0.5559	0.5213	0.5405	0.1518	0.1804	0.1648	0.1454
44.9375	0.6184	0.5756	0.5649	0.6102	0.19	0.1688	0.1607	0.2112	0.5715	0.5654	0.5277	0.5487	0.1549	0.1775	0.1667	0.1469
45.1875	0.6299	0.5799	0.5703	0.6188	0.1867	0.1709	0.1571	0.2123	0.582	0.571	0.5358	0.5577	0.1547	0.1799	0.1649	0.1475
45.4375	0.6351	0.5863	0.5798	0.6232	0.189	0.1693	0.1585	0.2119	0.5888	0.58	0.5439	0.5673	0.1569	0.1789	0.1645	0.1473
45.6872	0.6418	0.5883	0.5829	0.6304	0.1882	0.1672	0.1598	0.2161	0.5927	0.5839	0.5469	0.5716	0.1566	0.182	0.1663	0.1472
45.9375	0.6503	0.5965	0.594	0.6355	0.19	0.1677	0.1598	0.2169	0.6033	0.5903	0.5571	0.5842	0.1595	0.1821	0.1649	0.1471
46.1875	0.6587	0.6034	0.5957	0.6462	0.1925	0.1695	0.1604	0.2195	0.6114	0.5961	0.5643	0.5954	0.1594	0.1814	0.1659	0.15
46.4375	0.6677	0.6142	0.602	0.6572	0.1925	0.1687	0.162	0.2218	0.6166	0.6027	0.5682	0.6041	0.1592	0.1844	0.1674	0.1497
46.6872	0.675	0.6226	0.6087	0.6654	0.1945	0.173	0.1632	0.2195	0.6293	0.6146	0.5756	0.6118	0.1597	0.1825	0.1715	0.1527
46.9372	0.6785	0.6322	0.6191	0.6742	0.1961	0.1749	0.1635	0.2198	0.6346	0.6241	0.5765	0.6141	0.1618	0.183	0.1723	0.1539
47.1869	0.6878	0.6387	0.6265	0.6817	0.1974	0.1761	0.1655	0.2204	0.6441	0.6354	0.5867	0.6229	0.1631	0.1855	0.1745	0.1558
47.4369	0.7023	0.6441	0.6334	0.6933	0.1946	0.1775	0.1674	0.2248	0.6533	0.6442	0.5902	0.6268	0.1623	0.187	0.1713	0.1528
47.6869	0.7139	0.6476	0.6342	0.7008	0.1971	0.1825	0.1649	0.2248	0.6621	0.6462	0.5929	0.6333	0.159	0.1874	0.1742	0.1571
47.9369	0.7206	0.6573	0.642	0.7063	0.196	0.183	0.166	0.2249	0.6648	0.6512	0.6009	0.6384	0.1606	0.1877	0.177	0.1598
48.1869	0.7243	0.668	0.6492	0.7145	0.2015	0.1805	0.1722	0.2236	0.6691	0.6663	0.6107	0.6453	0.1695	0.1874	0.1779	0.1602
48.4367	0.7358	0.6745	0.6522	0.7237	0.1993	0.1833	0.1705	0.2277	0.6779	0.6693	0.6198	0.6577	0.1661	0.189	0.1789	0.1605
48.6869	0.7456	0.6813	0.6573	0.7281	0.1997	0.1828	0.1722	0.23	0.6858	0.6726	0.6177	0.6624	0.1669	0.1881	0.1786	0.1592
48.9369	0.7525	0.6965	0.6699	0.7354	0.2046	0.1843	0.1782	0.2304	0.6894	0.6797	0.6291	0.6702	0.1712	0.1848	0.1821	0.1623
49.1869	0.7632	0.702	0.6745	0.7407	0.203	0.1808	0.1765	0.2326	0.6928	0.6832	0.6361	0.6776	0.1721	0.1839	0.1823	0.1646
49.4369	0.7695	0.7099	0.6761	0.7455	0.2044	0.1817	0.1783	0.2357	0.6975	0.6851	0.6438	0.6874	0.1717	0.1839	0.1805	0.1626
49.6872	0.781	0.7184	0.6786	0.7591	0.2018	0.1863	0.178	0.2376	0.711	0.6851	0.6492	0.7001	0.1708	0.1884	0.1813	0.1648
49.9369	0.7876	0.7226	0.6872	0.758	0.2061	0.1849	0.1809	0.2419	0.7172	0.6896	0.6539	0.7012	0.1739	0.1883	0.1831	0.1636
50.1869	0.7968	0.7276	0.6875	0.77	0.2052	0.1885	0.1777	0.242	0.7234	0.6966	0.6664	0.7104	0.1731	0.1914	0.1849	0.1681
50.4369	0.8042	0.7343	0.7048	0.7785	0.2103	0.1875	0.1828	0.2393	0.7264	0.7087	0.6709	0.7157	0.1759	0.1873	0.1867	0.1703
50.6867	0.8039	0.74	0.7116	0.7865	0.2125	0.191	0.1862	0.2432	0.7293	0.716	0.6723	0.7219	0.1769	0.1889	0.1868	0.1697
50.9367	0.8138	0.7405	0.7172	0.792	0.2104	0.1936	0.1854	0.2447	0.7384	0.723	0.6776	0.733	0.1789	0.1949	0.1875	0.1729
51.1861	0.8191	0.7487	0.7248	0.7956	0.2103	0.1893	0.1879	0.2482	0.7395	0.7293	0.6834	0.7362	0.182	0.1919	0.1885	0.1715
51.4358	0.826	0.7541	0.7298	0.807	0.2113	0.1921	0.1896	0.2491	0.7483	0.7348	0.6887	0.7412	0.1827	0.1919	0.1891	0.1711
51.6858	0.8419	0.7585	0.7318	0.8148	0.2129	0.1936	0.189	0.2509	0.7596	0.7387	0.6947	0.7475	0.1798	0.1961	0.1894	0.1724
51.9356	0.8451	0.7621	0.7353	0.8244	0.2111	0.1983	0.1876	0.251	0.7701	0.7431	0.7068	0.7552	0.1799	0.1988	0.1928	0.1765
52.1856	0.8476	0.7748	0.7449	0.8298	0.2124	0.198	0.192	0.25	0.7791	0.754	0.7127	0.7614	0.1829	0.2009	0.1938	0.1773
52.4356	0.8545	0.7762	0.7517	0.8392	0.2127	0.1977	0.1891	0.2546	0.7817	0.7608	0.7159	0.7698	0.1816	0.199	0.1911	0.1758
52.6858	0.864	0.7946	0.7569	0.8438	0.2109	0.2026	0.1904	0.254	0.7902	0.7669	0.7264	0.7784	0.1832	0.2028	0.1933	0.1797
52.9358	0.8737	0.7958	0.7597	0.8496	0.2141	0.2014	0.1911	0.2582	0.8011	0.7716	0.7272	0.786	0.1813	0.205	0.1907	0.1797
53.1861	0.8776	0.8099	0.7686	0.856	0.2176	0.2031	0.1922	0.2569	0.8067	0.7818	0.7349	0.7922	0.184	0.2032	0.1959	0.1811
53.4361	0.8831	0.8171	0.7778	0.8595	0.2187	0.2008	0.1963	0.2589	0.8071	0.7931	0.7394	0.7997	0.1866	0.2013	0.1964	0.1817
53.6861	0.8986	0.8258	0.7804	0.8694	0.2141	0.2047	0.1924	0.2593	0.8182	0.7911	0.7448	0.8097	0.1835	0.2071	0.1964	0.1854
53.9361	0.9076	0.8365	0.7908	0.8785	0.2153	0.2073	0.1938	0.2595	0.8265	0.8006	0.7458	0.8225	0.1848	0.2067	0.1978	0.1851
54.1864	0.9202	0.8475	0.7962	0.8931	0.2159	0.2073	0.1959	0.2583	0.8299	0.8118	0.7549	0.8302	0.1857	0.2056	0.2006	0.1866
54.4364	0.9249	0.85	0.8064	0.9046	0.2152	0.2071	0.1964	0.2635	0.8421	0.8189	0.7566	0.8421	0.1872	0.2053	0.2034	0.1889
54.6867	0.9332	0.8688	0.8195	0.9133	0.2197	0.2086	0.2	0.2629	0.8466	0.833	0.7658	0.8441	0.1933	0.2028	0.2064	0.1894
54.9364	0.9394	0.8785	0.832	0.9233	0.2176	0.207	0.2005	0.2666	0.8601	0.8422	0.7729	0.8475	0.1927	0.2036	0.2046	0.1886
55.1864	0.9473	0.8878	0.8431	0.9278	0.2245	0.2089	0.2023	0.2689	0.8683	0.8471	0.7787	0.8622	0.1956	0.2056	0.2074	0.1909
55.4356	0.9627	0.8973	0.8532	0.9376	0.2228	0.2134	0.203	0.2694	0.8891	0.8514	0.7868	0.8745	0.1972	0.2085	0.209	0.1937
55.6853	0.9731	0.9062	0.866	0.9436	0.2264	0.2107	0.2079	0.2755	0.8924	0.8624	0.7987	0.8825	0.1968	0.2077	0.2131	0.1956
55.9347	0.9827	0.9113	0.8828	0.9523	0.2298	0.2138	0.2055	0.274	0.9047	0.8708	0.8112	0.8889	0.1989	0.2117	0.2118	0.1933
56.1844	0.9917	0.9188	0.8919	0.961	0.2295	0.2142	0.2087	0.2758	0.9125	0.8781	0.8197	0.9046	0.1979	0.2159	0.2101	0.1945
56.435	0.999	0.9249	0.9015	0.9748	0.2278	0.2183	0.2087	0.2747	0.9245	0.8826	0.8361	0.9161	0.1969	0.216	0.212	0.1965
56.685	1.005	0.9404	0.913	0.9841	0.2322	0.2205	0.2094	0.2768	0.9336	0.892	0.8421	0.9247	0.1984	0.2176	0.2099	0.1941
56.935	1.0164	0.9517	0.9247	0.9983	0.2324	0.2181	0.2136	0.2797	0.942	0.9043	0.8577	0.9369	0.2024	0.2148	0.2141	0.1972
57.1844	1.0342	0.962	0.929	1.0179	0.2322	0.2236	0.2108	0.2765	0.9585	0.9019	0.8675	0.9558	0.2007	0.219	0.2153	0.2012
57.4347	1.0499	0.9783	0.9481	1.027	0.2376	0.2224	0.2144	0.2754	0.9661	0.9175	0.874	0.9637	0.2022	0.2152	0.216	0.2009
57.6844	1.066	0.9878	0.9588	1.0498	0.2357	0.2261	0.2118	0.2797	0.9829	0.924	0.8774	0.975	0.2005	0.22	0.2139	0.2006
57.9347	1.0755	1.005	0.9651	1.0616	0.2388	0.2266	0.2141	0.2824	0.996	0.9373	0.8856	0.9903	0.2041	0.2231	0.2159	0.203
58.1844	1.0832	1.0119	0.972	1.078	0.2373	0.2277	0.2122	0.2812	1.0111	0.9535	0.8921	1.0021	0.2041	0.2205	0.2179	0.2057
58.4347	1.0902	1.0184	0.9832	1.0855	0.2385	0.2305	0.2146	0.2847	1.0152	0.9605	0.9034	1.0118	0.2046	0.2246	0.2201	0.2061
58.685	1.1005	1.0378	0.9951	1.0933	0.242	0.2284	0.2201	0.2881	1.0232	0.9739	0.9167	1.0185	0.2081	0.2241	0.2216	0.2056
58.9347	1.1175	1.0524	1.0108	1.1042	0.2442	0.2322	0.221	0.29	1.0363	0.9935	0.9313	1.031	0.2119	0.2206	0.2286	0.2093
59.1847	1.1285	1.0598	1.0232	1.1174	0.245	0.2304	0.2232	0.2917	1.0457	1.0013	0.9434	1.0434	0.2113	0.2242	0.2296	0.2114
59.4347	1.1442	1.077	1.0309	1.1246	0.248	0.2354	0.2242	0.2903	1.0597	1.0151	0.9527	1.0524	0.2141	0.224	0.229	0.2147
59.6842	1.1521	1.0858	1.0481	1.1446	0.2463	0.2323	0.2252	0.2941	1.0646	1.0244	0.9649	1.0627	0.2121	0.2258	0.2314	0.214
59.9339	1.1638	1.0959	1.0573	1.161	0.2449	0.2368	0.2265	0.2959	1.0749	1.0322	0.9715	1.0811	0.2151	0.2321	0.2298	0.2151
60.1842	1.1789	1.1072	1.0592	1.1783	0.2502	0.2387	0.2283	0.2981	1.0877	1.0525	0.9889	1.092	0.2177	0.2302	0.2345	0.2187
60.4342	1.1935	1.1094	1.0677	1.1958	0.2492	0.2424	0.2255	0.2995	1.1006	1.0642	0.9981	1.1088	0.2171	0.2374	0.2364	0.2214
60.6836	1.1926	1.1269	1.0837	1.2037	0.2525	0.2423	0.231	0.3026	1.1127	1.0781	1.0056	1.1198	0.2201	0.238	0.2327	0.2217
60.9336	1.2134	1.1389	1.0877	1.2169	0.2522	0.2433	0.2333	0.2996	1.1208	1.0915	1.0155	1.1335	0.2258	0.2383	0.2381	0.2256
61.1833	1.2252	1.1541	1.1035	1.2308	0.2548	0.2459	0.2351	0.3008	1.1351	1.1011	1.0244	1.1483	0.2256	0.2399	0.2393	0.2261
61.4333	1.2382	1.1751	1.1155	1.2368	0.2543	0.2447	0.2369	0.3073	1.1439	1.1205	1.0294	1.1488	0.2269	0.2386	0.239	0.2252
61.6836	1.2414	1.184	1.1227	1.2567	0.2558	0.2483	0.2373	0.3089	1.1521	1.1255	1.035	1.1548	0.2282	0.2428	0.2388	0.2271
61.9339	1.2526	1.1867	1.1311	1.2768	0.2549	0.2551	0.2335	0.3091	1.167	1.1295	1.0474	1.1683	0.228	0.2411	0.2414	0.232
62.1833	1.2642	1.1996	1.1467	1.2917	0.2607	0.2569	0.2405	0.3148	1.1805	1.1394	1.0571	1.1765	0.2322	0.2399	0.2441	0.2346
62.4333	1.2807	1.2133	1.1557	1.3011	0.2601	0.2558	0.2427	0.3178	1.1936	1.1521	1.067	1.1773	0.2316	0.2418	0.2453	0.2328
62.6833	1.2938	1.217	1.1656	1.3232	0.2632	0.2594	0.2455	0.3174	1.2068	1.1623	1.0785	1.1978	0.236	0.2449	0.2499	0.2356
62.9333	1.2944	1.2242	1.1768	1.335	0.262	0.2621	0.244	0.3203	1.2218	1.1781	1.0854	1.2147	0.2332	0.2497	0.2522	0.2384
63.1836	1.307	1.2373	1.1916	1.3434	0.266	0.2609	0.2489	0.326	1.2238	1.1916	1.0997	1.2274	0.2355	0.2529	0.251	0.2386
63.4333	1.3137	1.2459	1.2028	1.3655	0.2667	0.2669	0.2493	0.3255	1.24	1.2075	1.1078	1.2406	0.2374	0.2543	0.2543	0.2441
63.6836	1.3231	1.2596	1.2112	1.3785	0.2733	0.2674	0.2543	0.3294	1.2511	1.2162	1.1203	1.2489	0.2386	0.2548	0.256	0.2436
63.9336	1.3401	1.2642	1.2254	1.3857	0.2783	0.2696	0.2569	0.3313	1.2664	1.2302	1.129	1.2611	0.2412	0.2533	0.2631	0.2467
64.1831	1.3497	1.2752	1.2298	1.3943	0.2785	0.2724	0.2582	0.3315	1.2767	1.2432	1.1413	1.2723	0.2437	0.2586	0.2639	0.2503
64.4331	1.359	1.2934	1.2407	1.402	0.2788	0.2704	0.2613	0.3371	1.2924	1.2548	1.1489	1.2775	0.2453	0.2593	0.2667	0.2498
64.6828	1.3673	1.3036	1.2521	1.4184	0.276	0.277	0.2593	0.3371	1.3012	1.264	1.1572	1.2917	0.2438	0.2658	0.2654	0.2519
64.9331	1.3726	1.3176	1.2572	1.4292	0.278	0.2796	0.2622	0.3399	1.3142	1.2775	1.1712	1.3029	0.2456	0.2651	0.2661	0.2521
65.1833	1.3915	1.3272	1.2706	1.4388	0.2816	0.2808	0.2649	0.3419	1.3239	1.2955	1.1767	1.3143	0.2495	0.2699	0.2664	0.2544
65.4333	1.4042	1.3419	1.2841	1.4561	0.2817	0.2803	0.2654	0.3412	1.3366	1.296	1.1856	1.3376	0.2532	0.2673	0.2716	0.2579
65.6833	1.4149	1.356	1.293	1.4609	0.2836	0.2824	0.2669	0.3439	1.3493	1.3052	1.1956	1.3435	0.2535	0.2706	0.2725	0.2583
65.9333	1.4252	1.3722	1.3078	1.4627	0.2866	0.2835	0.2711	0.3463	1.3591	1.3153	1.2027	1.3519	0.2577	0.2707	0.2731	0.259
66.1836	1.4352	1.3785	1.3194	1.4851	0.2882	0.2871	0.274	0.3466	1.3646	1.3172	1.2165	1.3632	0.2604	0.2726	0.2787	0.2639
66.4336	1.4544	1.3912	1.3262	1.4847	0.2949	0.2891	0.2764	0.3519	1.3723	1.3327	1.2293	1.3652	0.2647	0.2726	0.2782	0.267
66.6833	1.462	1.3967	1.3377	1.5027	0.2916	0.2937	0.2739	0.354	1.3855	1.3348	1.242	1.3822	0.2605	0.2771	0.2752	0.2699
66.9333	1.4821	1.4089	1.3401	1.5106	0.2933	0.2951	0.2783	0.3545	1.397	1.3402	1.2514	1.4007	0.2614	0.2817	0.2802	0.2726
67.1836	1.505	1.4259	1.357	1.5212	0.2971	0.2931	0.2821	0.3619	1.4121	1.3584	1.2625	1.4062	0.2625	0.2813	0.2836	0.2706
67.4333	1.5173	1.4434	1.3679	1.5271	0.2997	0.298	0.2851	0.3611	1.4325	1.3672	1.2752	1.4141	0.2647	0.2808	0.2864	0.2751
67.6828	1.5237	1.4499	1.3739	1.5384	0.2977	0.3021	0.2828	0.3637	1.4421	1.3798	1.285	1.4248	0.264	0.2877	0.2881	0.2792
67.9325	1.5467	1.4679	1.3786	1.5438	0.3036	0.3011	0.2873	0.3688	1.454	1.3912	1.2981	1.4336	0.2709	0.2878	0.2913	0.2783
68.1825	1.5562	1.4797	1.3817	1.5596	0.3054	0.3054	0.2885	0.3671	1.4653	1.4036	1.3095	1.4478	0.2727	0.2937	0.2974	0.2812
68.4325	1.5726	1.4899	1.4037	1.5611	0.3081	0.3	0.29	0.3721	1.475	1.4123	1.3171	1.4529	0.2769	0.2944	0.2992	0.2782
68.6825	1.5769	1.4937	1.4228	1.5743	0.3075	0.3057	0.2917	0.3745	1.4858	1.4169	1.321	1.4584	0.2744	0.3007	0.2978	0.2835
68.9328	1.585	1.5046	1.4325	1.5832	0.3072	0.3094	0.2925	0.3735	1.5001	1.4199	1.3316	1.4633	0.276	0.3027	0.305	0.2851
69.1828	1.597	1.5258	1.4518	1.5925	0.3121	0.309	0.2977	0.3789	1.5088	1.4351	1.3385	1.4717	0.28	0.3055	0.3035	0.2834
69.4328	1.6124	1.5473	1.4633	1.6042	0.3149	0.3122	0.2986	0.3796	1.521	1.4451	1.3529	1.4861	0.28	0.3068	0.3031	0.2863
69.6828	1.6262	1.5603	1.4747	1.6199	0.3147	0.3153	0.2997	0.3786	1.5413	1.4541	1.3649	1.506	0.286	0.3079	0.3097	0.2896
69.9328	1.6363	1.5777	1.4936	1.6252	0.3149	0.3195	0.3006	0.3834	1.5528	1.4659	1.377	1.5125	0.2823	0.3072	0.3065	0.293
70.1828	1.6486	1.5885	1.5046	1.6367	0.3182	0.3236	0.3015	0.386	1.5623	1.4762	1.3832	1.5211	0.2869	0.3092	0.3106	0.2961
70.4328	1.6635	1.5936	1.52	1.653	0.3202	0.3217	0.3043	0.3868	1.5822	1.4903	1.3929	1.5252	0.2897	0.3101	0.3132	0.2953
70.6831	1.6759	1.6031	1.5409	1.6723	0.3198	0.3281	0.3026	0.3893	1.5913	1.5045	1.3964	1.5458	0.2908	0.311	0.3132	0.2989
70.9333	1.6984	1.6135	1.5612	1.6826	0.3276	0.3271	0.3058	0.3935	1.5972	1.5125	1.4147	1.5549	0.2853	0.3135	0.3157	0.2975
71.1833	1.7178	1.6228	1.5739	1.6915	0.3242	0.3317	0.3067	0.3946	1.611	1.5253	1.4249	1.5682	0.2829	0.3156	0.3136	0.3007
71.4333	1.733	1.625	1.5863	1.6963	0.3296	0.3366	0.3145	0.3955	1.6227	1.5307	1.4417	1.5732	0.288	0.3169	0.3205	0.3036
71.6833	1.7401	1.6322	1.6056	1.7111	0.3286	0.3409	0.3136	0.3964	1.6295	1.5527	1.4434	1.5846	0.2878	0.3192	0.3244	0.3075
71.9333	1.7599	1.6505	1.617	1.7133	0.3303	0.3429	0.3182	0.3956	1.6423	1.5648	1.4558	1.595	0.2901	0.3225	0.327	0.3083
72.1833	1.7667	1.659	1.6291	1.7202	0.3299	0.3427	0.3179	0.4029	1.6549	1.5797	1.4699	1.6065	0.2901	0.3268	0.3281	0.3123
72.4333	1.787	1.6761	1.6459	1.7374	0.3329	0.3468	0.3193	0.4067	1.6685	1.5917	1.4799	1.615	0.29	0.3286	0.3316	0.3135
72.6833	1.7975	1.6912	1.6578	1.7475	0.3385	0.3462	0.3235	0.4088	1.6854	1.6087	1.4906	1.6331	0.2942	0.3304	0.3317	0.3107
72.9336	1.8108	1.7052	1.6731	1.7705	0.3392	0.3481	0.328	0.4098	1.7065	1.6208	1.5004	1.6405	0.2974	0.3315	0.3394	0.3124
73.1836	1.8191	1.7239	1.6866	1.7863	0.3432	0.3507	0.3291	0.4074	1.71	1.6394	1.5139	1.6623	0.2999	0.3324	0.3447	0.3155
73.4336	1.8356	1.7381	1.7038	1.7997	0.345	0.3527	0.3327	0.4105	1.729	1.6541	1.5267	1.6753	0.303	0.3361	0.3467	0.3168
73.6836	1.8567	1.7624	1.7267	1.8068	0.3458	0.3557	0.3345	0.4115	1.7378	1.6639	1.5379	1.6889	0.3024	0.3363	0.3446	0.3203
73.9336	1.8777	1.7769	1.7379	1.8221	0.3518	0.357	0.3393	0.4179	1.7571	1.6715	1.5547	1.7082	0.3059	0.3401	0.3449	0.3212
74.1836	1.8969	1.795	1.7572	1.8413	0.3524	0.3564	0.3426	0.4185	1.7727	1.6873	1.5682	1.7251	0.3085	0.3427	0.348	0.3225
74.4336	1.8996	1.8119	1.7736	1.8604	0.3498	0.3629	0.344	0.4175	1.7809	1.6967	1.5708	1.7361	0.3127	0.3462	0.3521	0.329
74.6839	1.9118	1.8218	1.7788	1.8806	0.356	0.3659	0.3485	0.42	1.7994	1.7115	1.5798	1.7476	0.3145	0.3482	0.3528	0.3311
74.9339	1.9288	1.8329	1.7909	1.8979	0.3593	0.3663	0.3505	0.4243	1.809	1.7207	1.5942	1.7614	0.3197	0.3495	0.3568	0.3337
75.1839	1.9347	1.8528	1.8199	1.9026	0.3605	0.3645	0.3519	0.4297	1.8301	1.7348	1.609	1.7578	0.3223	0.3557	0.3547	0.3315
75.4339	1.9498	1.8625	1.8376	1.9265	0.3612	0.3664	0.3548	0.4333	1.8429	1.7427	1.6247	1.7811	0.3255	0.3533	0.3582	0.3335
75.6839	1.9657	1.8719	1.8507	1.9534	0.3643	0.3732	0.3574	0.4331	1.8548	1.7645	1.6312	1.7946	0.3267	0.3565	0.3608	0.3381
75.9339	1.9839	1.891	1.865	1.9582	0.361	0.3775	0.3597	0.4382	1.8733	1.7739	1.6351	1.8038	0.3255	0.3616	0.3611	0.3406
76.1839	1.9942	1.9005	1.8771	1.9727	0.3666	0.3812	0.3614	0.4421	1.8908	1.7879	1.6467	1.8166	0.3277	0.365	0.3638	0.3436
76.4339	2.002	1.9041	1.892	1.9907	0.3731	0.3852	0.3682	0.4459	1.907	1.789	1.6553	1.8442	0.33	0.3635	0.3673	0.3417
76.6839	2.0201	1.9147	1.904	2.0004	0.3747	0.3852	0.3693	0.4506	1.9148	1.7986	1.6728	1.8473	0.334	0.371	0.3655	0.3429
76.9339	2.0267	1.9248	1.9119	2.0074	0.3784	0.3871	0.3745	0.449	1.9252	1.8118	1.6852	1.8372	0.337	0.3695	0.3719	0.3493
77.1839	2.0485	1.9322	1.9222	2.0151	0.38	0.391	0.3762	0.4493	1.9311	1.8272	1.7003	1.8401	0.3424	0.3744	0.3751	0.3499
77.4339	2.0641	1.9346	1.9386	2.031	0.3798	0.3947	0.3806	0.4504	1.9537	1.8342	1.711	1.8527	0.3469	0.3766	0.3765	0.3515
77.6839	2.0801	1.946	1.949	2.037	0.3789	0.3975	0.3823	0.4512	1.9635	1.8447	1.7199	1.872	0.3486	0.3829	0.3816	0.3542
77.9342	2.1001	1.9536	1.9616	2.0505	0.3808	0.4016	0.3843	0.457	1.9823	1.8562	1.7326	1.8809	0.3476	0.3849	0.3806	0.3551
78.1844	2.1224	1.9711	1.9751	2.0584	0.3837	0.4041	0.3869	0.4627	1.9966	1.8701	1.7436	1.8969	0.3516	0.3855	0.3831	0.3561
78.4344	2.1327	1.9829	1.9801	2.0742	0.3849	0.404	0.3912	0.4642	2.0236	1.8829	1.7524	1.9205	0.3511	0.3892	0.3851	0.3593
78.6847	2.1455	1.991	1.9859	2.0909	0.388	0.4048	0.3918	0.4686	2.03	1.8979	1.7665	1.9296	0.3539	0.384	0.3929	0.3617
78.9347	2.1531	2.0137	2.0034	2.1001	0.3867	0.4116	0.3914	0.4699	2.0508	1.9093	1.7747	1.9433	0.3526	0.3893	0.3925	0.367
79.1847	2.1668	2.02	2.0168	2.1007	0.3915	0.4127	0.3978	0.4724	2.0566	1.9223	1.7861	1.9563	0.3572	0.394	0.3926	0.3664
79.4347	2.1731	2.0287	2.0336	2.1202	0.3959	0.4164	0.3992	0.4766	2.0676	1.9383	1.7922	1.9731	0.3597	0.3923	0.3979	0.3722
79.6847	2.1853	2.034	2.0493	2.136	0.3958	0.4176	0.4001	0.4756	2.0786	1.9466	1.7974	1.9873	0.3665	0.3935	0.4029	0.3759
79.9347	2.2028	2.0508	2.0687	2.1645	0.3966	0.4217	0.3988	0.4727	2.0957	1.9602	1.8094	1.9954	0.3702	0.3998	0.403	0.3769
80.185	2.2059	2.0523	2.0657	2.1748	0.4001	0.4236	0.4047	0.4754	2.1107	1.98	1.8209	2.0018	0.3682	0.4054	0.4054	0.3799
80.4353	2.2143	2.0682	2.0851	2.1869	0.4035	0.4235	0.4088	0.4804	2.1078	1.9906	1.8297	2.0158	0.3743	0.4068	0.4088	0.379
80.6853	2.2235	2.0768	2.1005	2.1874	0.4041	0.4247	0.4108	0.4855	2.1323	2.0004	1.8398	2.0224	0.3748	0.4135	0.4078	0.3813
80.9353	2.2349	2.0955	2.1078	2.1987	0.4092	0.4284	0.4138	0.4836	2.1376	2.0229	1.8445	2.0363	0.3768	0.4112	0.4123	0.3854
81.1853	2.2386	2.1083	2.113	2.203	0.4106	0.4305	0.4149	0.4925	2.1535	2.0292	1.8561	2.0511	0.3794	0.4163	0.4141	0.3856
81.4353	2.2622	2.1317	2.1293	2.2233	0.4106	0.4335	0.4151	0.4917	2.1741	2.05	1.8649	2.0645	0.3784	0.4208	0.4124	0.3887
81.6853	2.267	2.1366	2.1498	2.2384	0.4168	0.435	0.4217	0.4938	2.1828	2.0549	1.8663	2.0822	0.3846	0.4218	0.4176	0.3909
81.9353	2.2801	2.1439	2.1543	2.2351	0.4166	0.4408	0.4206	0.4913	2.1935	2.0538	1.8817	2.0812	0.3837	0.4288	0.4162	0.3964
82.1856	2.2836	2.1471	2.1488	2.2351	0.4259	0.4379	0.4277	0.4974	2.204	2.0514	1.8757	2.0898	0.3892	0.4269	0.4193	0.3965
82.4356	2.2941	2.1608	2.1615	2.2529	0.4342	0.4422	0.4259	0.5019	2.2193	2.0572	1.8813	2.1089	0.3957	0.4278	0.4255	0.3979
82.685	2.3088	2.1628	2.1751	2.2597	0.4328	0.4465	0.4241	0.5008	2.2338	2.0731	1.8975	2.1084	0.3918	0.4326	0.4274	0.4008
82.935	2.3274	2.177	2.1952	2.2765	0.4346	0.4501	0.4286	0.5025	2.2492	2.0683	1.9035	2.1248	0.3941	0.4341	0.4305	0.4025
83.185	2.3419	2.1861	2.1986	2.2839	0.442	0.4537	0.4325	0.5038	2.2608	2.0728	1.912	2.1218	0.3994	0.4361	0.4359	0.4045
83.435	2.3465	2.2048	2.2047	2.2948	0.4452	0.4577	0.4385	0.5081	2.2704	2.0889	1.9213	2.1365	0.4046	0.4382	0.4383	0.4014
83.685	2.3583	2.2122	2.209	2.3045	0.4475	0.4617	0.442	0.5095	2.2817	2.0956	1.9357	2.1462	0.4107	0.4434	0.4426	0.4054
83.9353	2.3733	2.2205	2.2249	2.3091	0.4429	0.4636	0.4457	0.5091	2.2961	2.1063	1.9363	2.1398	0.4102	0.4478	0.4421	0.4094
84.1853	2.3901	2.2318	2.2287	2.3145	0.4471	0.4674	0.4483	0.5147	2.3121	2.1178	1.9582	2.1597	0.4079	0.4541	0.4447	0.4137
84.435	2.3958	2.2509	2.2493	2.3229	0.4522	0.4684	0.4505	0.5137	2.3201	2.1292	1.9779	2.1721	0.4095	0.4536	0.4495	0.4152
84.685	2.4012	2.2643	2.2536	2.3351	0.4557	0.4691	0.4558	0.5181	2.3333	2.1451	1.9857	2.1845	0.413	0.4533	0.4565	0.4161
84.935	2.4185	2.2725	2.2622	2.3474	0.4553	0.4705	0.4591	0.5201	2.3401	2.1474	1.9955	2.1936	0.412	0.4609	0.4561	0.4193
85.185	2.4334	2.2994	2.2794	2.3549	0.4566	0.4748	0.463	0.5178	2.357	2.1645	2.007	2.1958	0.4169	0.4634	0.4629	0.4245
85.435	2.4349	2.3059	2.2861	2.3653	0.4617	0.4733	0.4671	0.5269	2.364	2.1703	2.0223	2.2066	0.4218	0.4667	0.4591	0.4224
85.6853	2.4485	2.3215	2.2965	2.3837	0.4606	0.4785	0.4671	0.5251	2.3738	2.1801	2.035	2.2218	0.4252	0.4716	0.4627	0.4272
85.9353	2.4627	2.3254	2.3069	2.3893	0.4678	0.4774	0.471	0.5291	2.388	2.1951	2.0479	2.2339	0.4311	0.4732	0.4642	0.4281
86.1856	2.4809	2.3311	2.3302	2.3844	0.4725	0.4824	0.4748	0.5333	2.3988	2.2165	2.0554	2.2376	0.4358	0.4699	0.4719	0.4307
86.4356	2.49	2.3391	2.3398	2.3979	0.4711	0.4846	0.4729	0.5337	2.413	2.2316	2.0699	2.2445	0.4383	0.4761	0.4732	0.4373
86.6856	2.495	2.3338	2.3631	2.4067	0.4744	0.4846	0.479	0.5396	2.4217	2.2369	2.0766	2.2523	0.4443	0.4752	0.4789	0.4388
86.9356	2.5079	2.3448	2.3739	2.416	0.4755	0.4944	0.4791	0.5403	2.4415	2.2532	2.0953	2.2618	0.4418	0.4793	0.4821	0.4433
87.1856	2.5238	2.3624	2.3864	2.4252	0.481	0.4943	0.4819	0.5457	2.4584	2.2687	2.1064	2.2676	0.4448	0.4796	0.4858	0.4431
87.4356	2.5476	2.3716	2.394	2.4384	0.4851	0.4954	0.4869	0.5481	2.4657	2.2734	2.1117	2.2827	0.4529	0.4809	0.4948	0.4409
87.6856	2.5615	2.3828	2.3988	2.4361	0.4874	0.5028	0.4906	0.5512	2.484	2.2928	2.1295	2.2896	0.4585	0.4841	0.4994	0.4447
87.9356	2.5758	2.3924	2.4058	2.4411	0.4884	0.5067	0.4928	0.5528	2.4954	2.3083	2.1424	2.3007	0.4605	0.4913	0.4991	0.4448
88.1856	2.5883	2.3887	2.4197	2.4592	0.4949	0.5118	0.4928	0.5562	2.513	2.3216	2.1525	2.3142	0.4632	0.4933	0.499	0.4488
88.4356	2.593	2.3934	2.428	2.4589	0.498	0.5159	0.4971	0.5577	2.5269	2.328	2.1631	2.3179	0.4663	0.4994	0.4997	0.4532
88.6856	2.6102	2.4063	2.4419	2.4739	0.4949	0.5221	0.4939	0.5583	2.5253	2.3342	2.1719	2.3239	0.467	0.5042	0.5003	0.4576
88.9356	2.6169	2.4059	2.4472	2.481	0.5029	0.5227	0.4998	0.5631	2.5303	2.3356	2.1852	2.3295	0.4686	0.5049	0.5052	0.4601
89.1856	2.6297	2.4202	2.4489	2.4855	0.5065	0.5294	0.5026	0.5646	2.5452	2.3398	2.1841	2.3358	0.4747	0.506	0.511	0.4639
89.4358	2.663	2.4314	2.457	2.4861	0.5072	0.5322	0.5058	0.5635	2.5521	2.3524	2.1911	2.3424	0.4748	0.5063	0.5156	0.4702
89.6858	2.6699	2.4378	2.4663	2.4917	0.5082	0.5387	0.5042	0.5657	2.5797	2.3544	2.2064	2.3536	0.4818	0.5124	0.514	0.4687
89.9358	2.6843	2.4428	2.4811	2.4965	0.5089	0.5434	0.5045	0.5648	2.5836	2.3662	2.2107	2.3678	0.4856	0.5168	0.5169	0.4708
90.1856	2.6859	2.4404	2.4891	2.5092	0.51	0.5435	0.5108	0.566	2.6033	2.3768	2.2221	2.3761	0.4863	0.5235	0.5165	0.4737
90.4358	2.6948	2.4401	2.4998	2.5147	0.5125	0.5437	0.5186	0.5708	2.6106	2.3822	2.2245	2.3818	0.49	0.5275	0.5173	0.4785
90.6858	2.7051	2.4515	2.5127	2.5237	0.5149	0.547	0.5246	0.5744	2.6183	2.385	2.2332	2.3931	0.4941	0.534	0.5214	0.4809
90.9358	2.7212	2.4662	2.5122	2.5352	0.5162	0.5509	0.5274	0.5729	2.6362	2.3974	2.2314	2.3941	0.4945	0.536	0.5239	0.4857
91.1858	2.7322	2.4773	2.5266	2.547	0.5238	0.5489	0.5352	0.5775	2.6447	2.4059	2.2295	2.4106	0.5	0.5361	0.5292	0.4868
91.4361	2.7408	2.4829	2.5397	2.5523	0.5261	0.552	0.5331	0.5765	2.6487	2.4108	2.2356	2.4098	0.5014	0.5406	0.531	0.4909
91.6861	2.7506	2.4907	2.5428	2.564	0.5303	0.5526	0.5387	0.5829	2.6495	2.4238	2.2519	2.4225	0.5055	0.5417	0.5314	0.4909
91.9361	2.7573	2.5012	2.5621	2.5625	0.5328	0.5569	0.5391	0.5851	2.6655	2.433	2.262	2.4284	0.5114	0.5397	0.5391	0.4979
92.1861	2.7589	2.4972	2.5623	2.5627	0.5311	0.5582	0.5421	0.5905	2.6778	2.4476	2.2786	2.4274	0.5088	0.5454	0.5439	0.5025
92.4361	2.7839	2.5158	2.587	2.5794	0.5369	0.5595	0.5451	0.5949	2.6943	2.4576	2.2917	2.4345	0.5125	0.5486	0.5459	0.5028
92.6861	2.8313	2.5616	2.6253	2.613	0.5427	0.5643	0.551	0.5999	2.7716	2.5119	2.3301	2.4863	0.5192	0.5526	0.555	0.5088
92.9361	2.7784	2.5392	2.6158	2.6165	0.5438	0.5711	0.5573	0.6072	2.78	2.4921	2.3196	2.4728	0.5237	0.5608	0.5567	0.5115

## Sheet: Fig 3d
Time (Hour)	siCtrl + lacZ				siKMT9a + lacZ				siCtrl + KMT9a				siKMT9a + KMT9a
0	0	0	0	0	0	0	0	0	0	0	0	0	0	0	0	0
1.20333	0.0376	0.0417	0.0236	0.0405	0.016	0.0228	0.047	0.057	0.0768	0.0689	0.0561	0.048	0.0773	0.1015	0.0907	0.0733
1.45306	0.0287	0.0574	0.0478	0.0845	0.0571	0.0504	0.0604	0.0353	0.0653	0.0815	0.081	0.0854	0.0633	0.1204	0.1339	0.12
1.70333	0.0259	0.0589	0.065	0.0911	0.0769	0.061	0.0717	0.0368	0.0596	0.0854	0.0875	0.1039	0.0574	0.1149	0.1323	0.1354
1.95333	0.026	0.0616	0.0656	0.0949	0.0821	0.0628	0.0728	0.0422	0.0516	0.0829	0.0835	0.0988	0.0538	0.1157	0.1356	0.1411
2.2025	0.0261	0.0617	0.065	0.0918	0.0815	0.0642	0.0706	0.0492	0.0446	0.0813	0.0782	0.0756	0.0537	0.1126	0.137	0.1378
2.45306	0.0238	0.0557	0.0635	0.0848	0.0804	0.0664	0.0756	0.0461	0.0346	0.0746	0.0698	0.0747	0.0541	0.1126	0.1323	0.1335
2.70306	0.0258	0.0584	0.0606	0.086	0.0827	0.063	0.0667	0.0494	0.0308	0.0749	0.062	0.0708	0.0571	0.1154	0.133	0.1314
2.95333	0.0245	0.0584	0.0601	0.0859	0.0806	0.0629	0.0692	0.0492	0.0295	0.0759	0.0608	0.0714	0.0525	0.1152	0.1368	0.1321
3.20333	0.03	0.0565	0.0607	0.0819	0.0816	0.0621	0.0683	0.0542	0.0251	0.0719	0.061	0.07	0.0573	0.1192	0.1359	0.1242
3.45361	0.0314	0.0543	0.0627	0.0865	0.0815	0.0618	0.0667	0.0557	0.0302	0.0756	0.0596	0.0718	0.0624	0.1116	0.1379	0.1226
3.70361	0.0284	0.0508	0.0663	0.0871	0.0804	0.0654	0.0704	0.0532	0.03	0.0774	0.0655	0.0768	0.0657	0.1111	0.1394	0.1242
3.95333	0.0343	0.0537	0.0685	0.0892	0.0832	0.0642	0.0686	0.0591	0.0335	0.0826	0.0664	0.0785	0.0653	0.1132	0.1489	0.1272
4.20278	0.0391	0.0593	0.0724	0.0966	0.0827	0.0639	0.068	0.0618	0.0449	0.0932	0.0716	0.0863	0.0753	0.1192	0.1513	0.1315
4.45278	0.0423	0.0641	0.0779	0.1008	0.0847	0.0658	0.0693	0.0647	0.0506	0.1014	0.0791	0.0932	0.0846	0.1284	0.159	0.1369
4.70306	0.0489	0.0688	0.0785	0.1029	0.0883	0.0672	0.075	0.068	0.0571	0.1112	0.0849	0.0979	0.0928	0.1335	0.1683	0.1465
4.95361	0.0518	0.0664	0.0852	0.107	0.0893	0.0698	0.0788	0.0697	0.0605	0.1166	0.0964	0.105	0.0979	0.1421	0.172	0.1548
5.20389	0.0561	0.0722	0.0928	0.1143	0.0887	0.0757	0.0788	0.0723	0.074	0.1291	0.1077	0.1174	0.1067	0.152	0.1764	0.1641
5.45444	0.0606	0.0768	0.0984	0.12	0.0898	0.0772	0.0837	0.0742	0.0814	0.1372	0.1176	0.1255	0.1164	0.1638	0.1826	0.1704
5.70417	0.0669	0.083	0.1027	0.1273	0.0946	0.0771	0.0852	0.081	0.0904	0.1496	0.124	0.1343	0.1296	0.1713	0.1835	0.1799
5.95417	0.0688	0.0859	0.1069	0.1292	0.0942	0.0799	0.0926	0.0822	0.0978	0.1521	0.1347	0.1426	0.1406	0.1843	0.1748	0.1851
6.20389	0.078	0.0945	0.1118	0.1369	0.1012	0.0795	0.0949	0.0899	0.1075	0.1624	0.1406	0.1491	0.1483	0.1903	0.1783	0.1962
6.45444	0.0805	0.0988	0.1164	0.1405	0.1042	0.0813	0.0999	0.0945	0.1125	0.1701	0.1445	0.1548	0.1557	0.1995	0.1851	0.2008
6.70389	0.0825	0.0993	0.1192	0.1443	0.102	0.0867	0.1012	0.0956	0.1188	0.1748	0.1568	0.1626	0.1635	0.2072	0.1934	0.209
6.95361	0.0872	0.1057	0.1228	0.1513	0.1089	0.0873	0.103	0.1009	0.1264	0.1831	0.159	0.1674	0.1647	0.2056	0.1989	0.2146
7.20417	0.086	0.1047	0.1252	0.1527	0.1089	0.0911	0.1094	0.0986	0.1299	0.1849	0.1662	0.1719	0.1713	0.2123	0.2055	0.2209
7.45389	0.0893	0.1086	0.1268	0.1554	0.1132	0.0908	0.1122	0.1038	0.131	0.1937	0.1669	0.175	0.1734	0.2192	0.2103	0.2266
7.70444	0.0898	0.1112	0.1343	0.1559	0.1117	0.0958	0.1122	0.1049	0.1407	0.1948	0.1778	0.1799	0.1804	0.2234	0.2142	0.2296
7.95417	0.096	0.1141	0.1365	0.1619	0.115	0.0975	0.1087	0.1098	0.1447	0.2023	0.1815	0.186	0.1876	0.2246	0.2182	0.2346
8.20472	0.0987	0.1179	0.1402	0.1635	0.1145	0.0964	0.1125	0.1105	0.1481	0.2054	0.1818	0.1883	0.1933	0.2288	0.2204	0.2398
8.455	0.0999	0.1198	0.1401	0.1642	0.1157	0.0968	0.1144	0.1125	0.1522	0.2079	0.1888	0.1944	0.1982	0.2357	0.223	0.2438
8.705	0.0961	0.1166	0.1407	0.1654	0.115	0.1002	0.117	0.1121	0.1535	0.2077	0.1937	0.1954	0.1998	0.2389	0.2268	0.2451
8.955	0.0968	0.1188	0.1417	0.1652	0.1146	0.0989	0.1168	0.1128	0.1556	0.2114	0.1944	0.1989	0.2056	0.2378	0.2295	0.2518
9.20472	0.0986	0.1214	0.145	0.1679	0.1141	0.0997	0.1191	0.1126	0.1601	0.2143	0.1968	0.2006	0.2058	0.246	0.2351	0.2513
9.45472	0.1015	0.1237	0.1431	0.1692	0.1171	0.096	0.1198	0.1121	0.1589	0.2212	0.1989	0.2045	0.2103	0.248	0.2369	0.2551
9.70444	0.1029	0.1245	0.1451	0.1705	0.1149	0.0994	0.1191	0.11	0.1627	0.2235	0.2029	0.2082	0.2164	0.2508	0.2385	0.2597
9.95444	0.106	0.1285	0.1458	0.1737	0.1159	0.0978	0.1194	0.1106	0.1655	0.2271	0.2056	0.2116	0.221	0.2553	0.2407	0.263
10.2047	0.1096	0.1319	0.1496	0.1767	0.1156	0.0961	0.1195	0.1138	0.1702	0.2293	0.2106	0.214	0.2215	0.2586	0.2458	0.2666
10.4547	0.1085	0.1281	0.1517	0.1751	0.113	0.0993	0.1167	0.1122	0.174	0.2273	0.2153	0.2146	0.2296	0.2578	0.2456	0.2707
10.7042	0.1124	0.1336	0.151	0.1795	0.1124	0.0958	0.1175	0.1131	0.1757	0.2363	0.2162	0.2207	0.2312	0.2588	0.2499	0.2702
10.9539	0.1074	0.131	0.1536	0.1797	0.1119	0.0976	0.1166	0.1108	0.1782	0.235	0.2176	0.22	0.2311	0.2666	0.252	0.2716
11.2033	0.1117	0.1335	0.1562	0.1801	0.1097	0.0997	0.1144	0.1107	0.1802	0.2372	0.2202	0.2233	0.2379	0.2655	0.2539	0.2769
11.4531	0.1124	0.139	0.1575	0.1834	0.1091	0.0976	0.1131	0.1115	0.1838	0.2401	0.2223	0.2266	0.2407	0.2706	0.2549	0.2788
11.7031	0.1156	0.1419	0.16	0.184	0.1102	0.0952	0.1114	0.1122	0.1865	0.2481	0.2266	0.2296	0.2421	0.2705	0.2617	0.281
11.9525	0.1125	0.1396	0.1574	0.1855	0.1118	0.0948	0.1149	0.1061	0.1876	0.2501	0.2262	0.2303	0.2441	0.2746	0.2636	0.2827
12.2028	0.1175	0.1454	0.1611	0.1891	0.1097	0.0909	0.1143	0.1045	0.1886	0.2561	0.2319	0.2358	0.2451	0.2768	0.269	0.2848
12.4528	0.1202	0.1454	0.1649	0.1923	0.11	0.0888	0.1118	0.1065	0.1944	0.2581	0.2345	0.2382	0.2507	0.2821	0.269	0.2899
12.7025	0.1213	0.1469	0.1668	0.1941	0.1062	0.0948	0.1093	0.1061	0.1993	0.2616	0.24	0.2422	0.2505	0.2886	0.2732	0.2932
12.9525	0.1243	0.1485	0.169	0.1945	0.1046	0.0905	0.1098	0.106	0.2037	0.2657	0.2433	0.2473	0.2545	0.2911	0.2766	0.2977
13.2028	0.123	0.1529	0.1723	0.2005	0.1073	0.0885	0.1133	0.1039	0.2054	0.2732	0.2475	0.2525	0.2608	0.2945	0.2837	0.3043
13.4533	0.1253	0.1557	0.1719	0.2019	0.1077	0.0856	0.1145	0.1035	0.2082	0.2784	0.2523	0.2575	0.2616	0.3022	0.2914	0.3062
13.7036	0.1298	0.1581	0.1762	0.2044	0.1083	0.0867	0.1135	0.1056	0.2154	0.2837	0.258	0.2618	0.2689	0.3065	0.2943	0.313
13.9536	0.1326	0.1607	0.1804	0.2066	0.1056	0.0894	0.1121	0.1061	0.2209	0.2899	0.2617	0.2641	0.2734	0.3126	0.2962	0.3169
14.2036	0.1342	0.1616	0.1822	0.208	0.1057	0.0885	0.1097	0.1075	0.2247	0.2935	0.2655	0.2681	0.2772	0.3162	0.301	0.3204
14.4539	0.1343	0.1622	0.186	0.2104	0.1044	0.0877	0.1062	0.1072	0.2294	0.2964	0.267	0.272	0.2788	0.3232	0.3093	0.3239
14.7039	0.1364	0.1652	0.1836	0.213	0.1059	0.0866	0.1091	0.1066	0.2348	0.3041	0.2731	0.2756	0.2882	0.323	0.3118	0.3276
14.9542	0.1384	0.1652	0.1854	0.213	0.1022	0.086	0.1087	0.1048	0.2385	0.3071	0.2745	0.2795	0.2901	0.3334	0.3173	0.331
15.2047	0.1395	0.1719	0.1898	0.2186	0.104	0.085	0.1093	0.1057	0.2447	0.3143	0.2843	0.2839	0.2928	0.3394	0.319	0.3338
15.4544	0.1436	0.1749	0.1909	0.2203	0.1028	0.0824	0.1093	0.1045	0.2508	0.3183	0.2877	0.2878	0.297	0.3445	0.3233	0.34
15.705	0.1431	0.1784	0.1934	0.225	0.1033	0.0826	0.1107	0.1016	0.2525	0.3244	0.2921	0.293	0.3045	0.3494	0.3257	0.344
15.9544	0.1455	0.1803	0.1969	0.2267	0.1019	0.0828	0.1091	0.1039	0.2601	0.3283	0.2955	0.2961	0.3076	0.3515	0.3322	0.3457
16.2042	0.1453	0.183	0.1954	0.2311	0.1046	0.0836	0.1115	0.1022	0.2576	0.333	0.2968	0.3033	0.3088	0.3571	0.3371	0.3505
16.4547	0.1506	0.1822	0.1954	0.2307	0.1002	0.0863	0.1105	0.1061	0.265	0.3356	0.2986	0.3052	0.3121	0.3608	0.3394	0.3514
16.7044	0.1537	0.1829	0.1991	0.231	0.099	0.0876	0.1078	0.1067	0.2667	0.3379	0.3027	0.3089	0.3143	0.3648	0.3426	0.357
16.9533	0.1548	0.1853	0.2	0.2349	0.101	0.086	0.1115	0.1078	0.2673	0.3418	0.3072	0.313	0.3221	0.3669	0.3476	0.3609
17.2022	0.1564	0.1889	0.205	0.236	0.1001	0.089	0.1079	0.1101	0.2697	0.3436	0.3129	0.3143	0.3223	0.3737	0.3508	0.363
17.4519	0.1582	0.1902	0.2063	0.2367	0.0998	0.0879	0.1078	0.1079	0.2727	0.3452	0.3171	0.3152	0.3274	0.3744	0.3544	0.3643
17.7025	0.1573	0.1925	0.205	0.2392	0.101	0.085	0.1135	0.1057	0.273	0.3541	0.3181	0.3189	0.3257	0.3799	0.3531	0.3695
17.9522	0.1623	0.1917	0.2064	0.2388	0.0999	0.0861	0.111	0.109	0.2779	0.352	0.3207	0.3181	0.3267	0.3809	0.3548	0.3707
18.2028	0.1631	0.1969	0.2093	0.241	0.0981	0.0841	0.1107	0.1074	0.2812	0.3536	0.3255	0.3203	0.3324	0.3767	0.36	0.3708
18.4531	0.1624	0.1978	0.2133	0.242	0.1015	0.0859	0.1118	0.1054	0.2795	0.3569	0.3269	0.3204	0.3354	0.3813	0.358	0.3737
18.7031	0.162	0.2003	0.2111	0.2428	0.0993	0.0839	0.1115	0.108	0.2828	0.3583	0.3305	0.3245	0.336	0.3827	0.3615	0.3735
18.9533	0.1632	0.2008	0.2126	0.2435	0.0988	0.0873	0.1138	0.1085	0.2846	0.3605	0.3296	0.3262	0.3368	0.3873	0.3581	0.3738
19.2039	0.167	0.1975	0.2118	0.2433	0.0985	0.0878	0.1103	0.1101	0.287	0.3573	0.3285	0.3286	0.3352	0.3863	0.3569	0.3745
19.4539	0.1629	0.2004	0.2115	0.2468	0.0997	0.085	0.1139	0.1051	0.2843	0.3644	0.331	0.3309	0.3398	0.385	0.3618	0.3734
19.7036	0.163	0.2012	0.2105	0.2486	0.1003	0.0857	0.1149	0.1062	0.2862	0.3649	0.3296	0.3325	0.3392	0.3852	0.3609	0.3755
19.9542	0.1644	0.198	0.2096	0.2478	0.0994	0.089	0.1137	0.1092	0.2888	0.3674	0.327	0.3361	0.3406	0.3873	0.3625	0.3785
20.2039	0.1657	0.2012	0.2119	0.2488	0.0985	0.0878	0.1155	0.1109	0.2908	0.3683	0.3271	0.3359	0.342	0.3888	0.3648	0.3781
20.4539	0.1695	0.1995	0.2157	0.2436	0.0999	0.0909	0.1131	0.1138	0.2962	0.3645	0.3273	0.3344	0.3354	0.3943	0.3613	0.3802
20.7031	0.1672	0.2022	0.216	0.2469	0.1	0.0866	0.1158	0.1095	0.2955	0.3674	0.3274	0.3335	0.3388	0.3972	0.3645	0.3807
20.9531	0.1709	0.2031	0.2148	0.2479	0.0995	0.0878	0.1155	0.1132	0.2999	0.3672	0.3317	0.335	0.3427	0.3938	0.369	0.3819
21.2031	0.1704	0.2038	0.2118	0.2498	0.1	0.0903	0.1146	0.1147	0.3018	0.3697	0.3315	0.3357	0.3483	0.395	0.3676	0.3844
21.4528	0.1713	0.2074	0.2149	0.2523	0.1015	0.0876	0.1161	0.1118	0.3002	0.3705	0.3345	0.3417	0.349	0.3969	0.3681	0.3882
21.7033	0.176	0.2077	0.2173	0.2528	0.0995	0.0924	0.1147	0.1174	0.307	0.3729	0.336	0.3413	0.3509	0.3994	0.3696	0.3887
21.9531	0.1771	0.2057	0.2182	0.2512	0.1017	0.0921	0.1129	0.1173	0.3069	0.3736	0.3376	0.3445	0.3522	0.4007	0.3712	0.3906
22.2036	0.1778	0.2111	0.22	0.2519	0.1012	0.0922	0.1168	0.1159	0.3073	0.3807	0.3412	0.3495	0.3514	0.4095	0.3693	0.3949
22.4539	0.1785	0.2113	0.2165	0.2557	0.1018	0.0923	0.1177	0.1173	0.3086	0.3855	0.3405	0.3548	0.3552	0.412	0.3726	0.3971
22.7044	0.178	0.218	0.2202	0.2561	0.1026	0.0901	0.1188	0.1158	0.3085	0.39	0.3472	0.3548	0.3588	0.4164	0.3739	0.4015
22.9544	0.184	0.2168	0.2196	0.2588	0.1009	0.0913	0.1188	0.1183	0.3152	0.3919	0.3492	0.3589	0.3631	0.4205	0.3764	0.4022
23.2047	0.1875	0.2203	0.2217	0.2598	0.1032	0.0923	0.1159	0.1203	0.3189	0.3966	0.3505	0.3595	0.3699	0.426	0.3806	0.4076
23.4547	0.1862	0.2249	0.2243	0.2624	0.1046	0.089	0.1179	0.1159	0.3212	0.4029	0.3538	0.3646	0.3749	0.4341	0.384	0.413
23.705	0.1928	0.2259	0.2264	0.2659	0.1067	0.09	0.1203	0.117	0.328	0.4063	0.3583	0.3704	0.3813	0.4355	0.3952	0.4164
23.9556	0.2002	0.2254	0.2307	0.2643	0.1029	0.0948	0.1171	0.1215	0.3395	0.4109	0.3662	0.3709	0.3802	0.4459	0.3949	0.423
24.2053	0.2039	0.2272	0.2305	0.2686	0.103	0.0939	0.1174	0.1209	0.3442	0.4189	0.3665	0.3788	0.3835	0.4495	0.4019	0.4283
24.4553	0.2073	0.2264	0.2341	0.2693	0.1041	0.0963	0.1164	0.1212	0.3509	0.4189	0.3727	0.3813	0.3909	0.454	0.406	0.4327
24.7056	0.213	0.2315	0.2378	0.2702	0.1025	0.0952	0.1163	0.1229	0.3557	0.4257	0.3785	0.3866	0.3976	0.4575	0.4126	0.4347
24.9525	0.2103	0.2395	0.2416	0.2779	0.1056	0.0922	0.1199	0.1214	0.3559	0.4341	0.3861	0.3932	0.3992	0.4633	0.4117	0.4397
25.2025	0.2161	0.2421	0.2452	0.2799	0.1084	0.0928	0.1204	0.1243	0.3593	0.443	0.3928	0.3952	0.4065	0.4688	0.4229	0.4426
25.4517	0.2222	0.2475	0.2486	0.285	0.1101	0.0943	0.1222	0.1281	0.367	0.4493	0.4001	0.3991	0.4177	0.4684	0.4287	0.4444
25.7017	0.2252	0.2534	0.2499	0.2916	0.1101	0.0913	0.1223	0.1271	0.3716	0.4583	0.4056	0.4029	0.4172	0.4762	0.4326	0.4533
25.9519	0.2296	0.2555	0.2578	0.2923	0.1087	0.0939	0.1222	0.1299	0.3782	0.4623	0.4125	0.403	0.4198	0.4806	0.4389	0.458
26.2019	0.2322	0.2554	0.2565	0.2962	0.1071	0.0964	0.1183	0.1337	0.3811	0.468	0.4172	0.41	0.43	0.4789	0.445	0.457
26.4525	0.2345	0.2611	0.2592	0.3027	0.11	0.092	0.1213	0.1306	0.3852	0.4749	0.4238	0.414	0.4349	0.4843	0.4499	0.462
26.7022	0.2401	0.2597	0.2622	0.3008	0.1066	0.0964	0.1177	0.135	0.3931	0.4751	0.425	0.415	0.4401	0.4875	0.454	0.466
26.9522	0.2424	0.2614	0.2641	0.3041	0.1059	0.0965	0.1181	0.135	0.3989	0.4842	0.4274	0.417	0.443	0.4925	0.4589	0.4696
27.2025	0.2478	0.2605	0.2662	0.3052	0.1083	0.0966	0.1197	0.1357	0.4031	0.4887	0.4304	0.4201	0.4467	0.4996	0.4598	0.477
27.4525	0.2497	0.2661	0.2706	0.3093	0.1092	0.095	0.1211	0.1369	0.4076	0.4988	0.4373	0.4254	0.4536	0.4997	0.469	0.4765
27.7022	0.2512	0.2694	0.2741	0.312	0.1104	0.0932	0.1224	0.1328	0.4104	0.5055	0.4426	0.429	0.4578	0.5084	0.4737	0.4826
27.9528	0.2578	0.2713	0.2758	0.3145	0.1079	0.096	0.1209	0.1386	0.4169	0.5052	0.4467	0.4317	0.4618	0.5116	0.4775	0.49
28.2033	0.2603	0.2703	0.2761	0.3185	0.1089	0.0958	0.1202	0.1372	0.4207	0.5084	0.4512	0.4355	0.4635	0.5201	0.4789	0.4959
28.4536	0.2614	0.2788	0.2804	0.322	0.1089	0.0967	0.1216	0.1384	0.4227	0.5154	0.4512	0.4401	0.4696	0.5277	0.4808	0.5004
28.7042	0.2649	0.282	0.2829	0.3256	0.1049	0.0957	0.1206	0.1396	0.429	0.5177	0.4557	0.444	0.4765	0.5332	0.4877	0.5038
28.9539	0.2644	0.2843	0.2884	0.3316	0.1096	0.0923	0.1248	0.136	0.4325	0.5271	0.4615	0.4521	0.4817	0.5356	0.4947	0.5068
29.2039	0.2669	0.2873	0.2914	0.3341	0.1067	0.0935	0.1256	0.1403	0.4399	0.5324	0.4661	0.4558	0.484	0.5451	0.5	0.5134
29.4536	0.2724	0.2869	0.2944	0.3408	0.1091	0.0951	0.1223	0.1399	0.4481	0.5387	0.4671	0.4643	0.4875	0.5523	0.5061	0.5232
29.7042	0.2749	0.2892	0.297	0.3429	0.1055	0.0959	0.1212	0.1439	0.4562	0.5433	0.4752	0.4657	0.4971	0.5595	0.5094	0.5306
29.9539	0.2783	0.2893	0.2993	0.3488	0.1093	0.0957	0.1226	0.142	0.4623	0.5544	0.477	0.4686	0.4971	0.5592	0.512	0.5381
30.2039	0.2802	0.2962	0.3026	0.3496	0.1071	0.0958	0.1227	0.1448	0.4668	0.5579	0.4828	0.4721	0.509	0.5651	0.52	0.54
30.4544	0.2827	0.3001	0.3071	0.3524	0.1093	0.0927	0.1231	0.1406	0.466	0.5652	0.4918	0.4796	0.5122	0.5667	0.5292	0.5415
30.7047	0.2865	0.3019	0.31	0.3543	0.1106	0.0928	0.1224	0.1428	0.4732	0.5732	0.4952	0.4877	0.5166	0.5734	0.5354	0.5492
30.9547	0.2907	0.3057	0.3135	0.3557	0.1098	0.0967	0.1225	0.1453	0.4789	0.5776	0.5029	0.4948	0.5223	0.578	0.5415	0.555
31.2044	0.296	0.3094	0.3168	0.3599	0.1106	0.0944	0.1229	0.1442	0.4841	0.5841	0.5071	0.5047	0.5264	0.5828	0.5471	0.5588
31.4544	0.3051	0.3098	0.3185	0.3658	0.1077	0.097	0.116	0.1478	0.4999	0.5894	0.5127	0.5127	0.5339	0.5948	0.5551	0.566
31.7047	0.3053	0.3144	0.3267	0.3715	0.1086	0.0949	0.1189	0.1459	0.5013	0.6005	0.5196	0.5214	0.5349	0.602	0.5593	0.5749
31.9547	0.3105	0.3162	0.3296	0.3784	0.1089	0.0964	0.1201	0.147	0.5105	0.608	0.5248	0.5302	0.5425	0.608	0.5644	0.5779
32.2042	0.3182	0.3169	0.3323	0.3811	0.1076	0.0977	0.118	0.1476	0.5232	0.6182	0.5275	0.5363	0.5534	0.6114	0.5764	0.5844
32.4542	0.3216	0.3202	0.3374	0.3838	0.1082	0.0991	0.1183	0.1488	0.5317	0.6249	0.5337	0.542	0.5559	0.6205	0.5817	0.5915
32.705	0.3234	0.3253	0.3391	0.3864	0.1083	0.0997	0.1179	0.1516	0.5383	0.6307	0.5408	0.5476	0.5652	0.623	0.5909	0.5959
32.955	0.3267	0.3285	0.3448	0.3952	0.1116	0.0976	0.1196	0.1492	0.547	0.6406	0.5518	0.5571	0.5752	0.6264	0.5978	0.6033
33.2053	0.3304	0.3313	0.3488	0.3979	0.1089	0.0992	0.1174	0.1528	0.5533	0.6456	0.5567	0.5641	0.5784	0.639	0.6039	0.6145
33.4556	0.3346	0.3368	0.3542	0.4	0.11	0.0969	0.1208	0.1529	0.5624	0.6539	0.5668	0.5687	0.5905	0.645	0.6125	0.6174
33.7061	0.3347	0.3422	0.359	0.4047	0.1102	0.0984	0.1216	0.1539	0.5651	0.6603	0.5776	0.5737	0.5986	0.6526	0.6207	0.6291
33.9558	0.3367	0.3485	0.3648	0.4111	0.1126	0.0952	0.1228	0.1511	0.5697	0.6709	0.5864	0.5787	0.6018	0.6599	0.6267	0.6336
34.2058	0.3401	0.3522	0.3662	0.4158	0.1096	0.095	0.1237	0.1536	0.5764	0.6736	0.5935	0.5882	0.6121	0.6658	0.6307	0.6374
34.4564	0.3462	0.3524	0.3654	0.4202	0.1104	0.099	0.1195	0.1534	0.5858	0.6813	0.599	0.5978	0.6141	0.6728	0.6374	0.6431
34.7056	0.3477	0.3602	0.3716	0.424	0.11	0.0975	0.1239	0.1544	0.5872	0.6837	0.6058	0.6026	0.6258	0.6755	0.6412	0.6447
34.9556	0.3549	0.3653	0.3755	0.4289	0.1097	0.1001	0.1243	0.1547	0.5995	0.6888	0.6103	0.6072	0.632	0.6785	0.6463	0.6543
35.2053	0.357	0.3687	0.3801	0.4338	0.1141	0.0997	0.1243	0.1547	0.6046	0.6964	0.6206	0.6161	0.6335	0.6872	0.653	0.6622
35.4558	0.3649	0.3707	0.3843	0.4412	0.1131	0.1004	0.1225	0.1535	0.6127	0.704	0.626	0.6262	0.6392	0.6943	0.6563	0.6709
35.705	0.3651	0.3756	0.3922	0.4475	0.114	0.098	0.1258	0.1536	0.6183	0.712	0.6321	0.6321	0.6514	0.6972	0.6632	0.6738
35.9556	0.3683	0.3781	0.398	0.4463	0.1127	0.0999	0.1254	0.1573	0.6244	0.7186	0.6407	0.6395	0.6515	0.7046	0.6651	0.6799
36.2056	0.3732	0.3826	0.4037	0.4481	0.1125	0.1015	0.1251	0.1605	0.6355	0.7259	0.6479	0.6456	0.6614	0.7138	0.6685	0.686
36.4558	0.3791	0.3839	0.407	0.4531	0.1134	0.1017	0.1267	0.1607	0.6461	0.7321	0.6491	0.6507	0.6611	0.7147	0.6726	0.6888
36.7064	0.3813	0.388	0.4139	0.4559	0.1151	0.098	0.1255	0.157	0.6491	0.7426	0.6573	0.6543	0.6685	0.7227	0.6753	0.6902
36.9561	0.3829	0.3917	0.4182	0.4608	0.1159	0.1007	0.1253	0.1583	0.6526	0.7484	0.6605	0.6574	0.6685	0.7251	0.6826	0.692
37.2067	0.3868	0.3944	0.4193	0.4623	0.1138	0.1043	0.125	0.1621	0.6598	0.7542	0.6634	0.6622	0.6696	0.7363	0.6837	0.6984
37.4569	0.393	0.3984	0.4253	0.4656	0.1169	0.1017	0.1268	0.1611	0.6637	0.7617	0.6719	0.6664	0.6736	0.737	0.6888	0.7005
37.7064	0.3943	0.4007	0.427	0.467	0.1135	0.1039	0.1246	0.1626	0.6683	0.7655	0.6768	0.6692	0.6756	0.7441	0.6913	0.7063
37.9564	0.3972	0.4046	0.4305	0.4708	0.1139	0.1039	0.1249	0.1645	0.6733	0.7641	0.683	0.6758	0.6798	0.7568	0.6922	0.7074
38.2067	0.4012	0.4065	0.4319	0.4705	0.1145	0.1037	0.1264	0.1647	0.6832	0.768	0.6914	0.6764	0.6888	0.7596	0.6977	0.7069
38.4572	0.4008	0.412	0.4358	0.4741	0.1168	0.1019	0.1283	0.162	0.6882	0.7734	0.6972	0.6817	0.6927	0.7636	0.7064	0.7127
38.7075	0.3989	0.4165	0.4389	0.4744	0.1177	0.1022	0.1307	0.1644	0.6915	0.7735	0.7012	0.6835	0.6958	0.7731	0.7076	0.7214
38.9575	0.409	0.4156	0.4367	0.4806	0.1193	0.1046	0.127	0.1668	0.7023	0.7768	0.7068	0.6906	0.7006	0.7757	0.719	0.7275
39.2078	0.4117	0.4221	0.444	0.4831	0.1172	0.1039	0.131	0.1636	0.7076	0.7837	0.7102	0.6957	0.7073	0.7795	0.7211	0.7306
39.4583	0.4189	0.4282	0.4463	0.4852	0.1177	0.1059	0.1295	0.1686	0.7187	0.7863	0.7127	0.702	0.7082	0.7852	0.731	0.7343
39.7081	0.4248	0.4324	0.4524	0.4893	0.1166	0.1059	0.1293	0.1709	0.7284	0.7933	0.7165	0.7109	0.7137	0.7915	0.7378	0.7322
39.9586	0.4277	0.4336	0.4524	0.4929	0.1164	0.105	0.1284	0.1692	0.7365	0.8044	0.7268	0.7188	0.7213	0.7998	0.7417	0.7434
40.2075	0.4272	0.4421	0.4569	0.4949	0.1177	0.1067	0.1316	0.1676	0.7412	0.8128	0.7339	0.7235	0.7255	0.806	0.7475	0.7477
40.4578	0.4352	0.4405	0.4576	0.4989	0.1175	0.1064	0.1295	0.1714	0.7532	0.8166	0.7415	0.7303	0.7322	0.8174	0.7564	0.7582
40.7083	0.4392	0.4477	0.4617	0.5056	0.1193	0.1045	0.133	0.169	0.7599	0.8294	0.7516	0.7388	0.7402	0.8259	0.7632	0.7718
40.9586	0.4432	0.4499	0.4659	0.51	0.1183	0.1067	0.13	0.1709	0.7704	0.8319	0.754	0.7499	0.7485	0.8363	0.7695	0.7851
41.2092	0.4477	0.4557	0.4697	0.5124	0.1224	0.1027	0.1315	0.1696	0.7779	0.843	0.7598	0.7549	0.761	0.8494	0.7719	0.7967
41.4589	0.4509	0.4605	0.4759	0.5169	0.1222	0.1043	0.134	0.1685	0.7852	0.854	0.7619	0.7647	0.7708	0.8544	0.7815	0.8033
41.7094	0.4626	0.4601	0.4777	0.5223	0.1209	0.1062	0.1317	0.1719	0.7939	0.8628	0.7655	0.7734	0.7739	0.8601	0.7905	0.8091
41.9597	0.4655	0.4703	0.4845	0.5272	0.1228	0.1063	0.1355	0.1699	0.8008	0.8769	0.7785	0.7809	0.7842	0.8702	0.7999	0.8178
42.2097	0.4781	0.4698	0.4895	0.5359	0.1215	0.1081	0.1314	0.174	0.8141	0.885	0.7884	0.7958	0.7964	0.8745	0.8104	0.8236
42.4603	0.4839	0.4774	0.5002	0.5404	0.1242	0.1065	0.135	0.1714	0.8265	0.8965	0.8007	0.803	0.805	0.8788	0.8217	0.8341
42.7106	0.4914	0.4797	0.503	0.5503	0.1241	0.1112	0.1331	0.1768	0.8379	0.9044	0.8118	0.8116	0.8168	0.8935	0.8252	0.847
42.9606	0.4934	0.4824	0.5089	0.5549	0.1248	0.111	0.1335	0.178	0.8416	0.9207	0.8229	0.8211	0.8234	0.902	0.8387	0.8525
43.2103	0.4983	0.4886	0.513	0.5588	0.1246	0.1116	0.1375	0.1806	0.8497	0.93	0.8306	0.8257	0.8364	0.9148	0.8446	0.8611
43.4603	0.5055	0.4931	0.5199	0.567	0.127	0.1085	0.1365	0.1775	0.8625	0.9478	0.8395	0.8325	0.8395	0.9208	0.856	0.8699
43.7106	0.5095	0.4991	0.5274	0.571	0.1271	0.1084	0.1385	0.1759	0.8745	0.9589	0.8544	0.841	0.8496	0.9363	0.866	0.8793
43.9611	0.5153	0.5057	0.5269	0.5781	0.1272	0.1115	0.1388	0.1811	0.8819	0.964	0.8604	0.8506	0.8528	0.9447	0.8793	0.8864
44.2108	0.5206	0.5111	0.5336	0.5831	0.1264	0.1097	0.1406	0.1794	0.8909	0.9765	0.8707	0.8586	0.8644	0.9533	0.8829	0.8937
44.4614	0.5313	0.5156	0.5419	0.5934	0.1267	0.1115	0.138	0.1808	0.9058	0.9852	0.8821	0.8708	0.871	0.9628	0.8955	0.9014
44.7119	0.5352	0.5227	0.5486	0.5962	0.1284	0.1095	0.1421	0.1756	0.918	1.0023	0.8987	0.8771	0.8819	0.9691	0.9027	0.9158
44.9617	0.542	0.5278	0.5521	0.5995	0.1261	0.1143	0.139	0.1821	0.93	1.0163	0.9077	0.8895	0.8877	0.9872	0.9094	0.9296
45.2117	0.5496	0.536	0.5554	0.6022	0.1273	0.1145	0.1404	0.1833	0.9411	1.0259	0.918	0.9041	0.8979	0.9939	0.9247	0.9396
45.4619	0.5557	0.5409	0.5654	0.6114	0.1293	0.1141	0.1409	0.1823	0.9564	1.0385	0.9264	0.9149	0.9073	1.0085	0.9397	0.9508
45.7119	0.5609	0.5479	0.5709	0.6154	0.1306	0.1128	0.1426	0.1836	0.9659	1.0495	0.939	0.9225	0.9198	1.0186	0.9463	0.9619
45.9617	0.563	0.5577	0.5771	0.62	0.1315	0.1135	0.1468	0.1817	0.9741	1.064	0.9487	0.9313	0.9326	1.0274	0.9536	0.9698
46.2117	0.5741	0.5597	0.5801	0.6285	0.1329	0.1141	0.1425	0.187	0.9874	1.0759	0.9578	0.9375	0.9472	1.038	0.9625	0.9862
46.4617	0.5829	0.5649	0.5887	0.6382	0.1347	0.1166	0.1429	0.1882	0.9964	1.0832	0.9663	0.9464	0.9582	1.0505	0.9756	0.9994
46.7114	0.5854	0.572	0.5976	0.6418	0.1344	0.115	0.1458	0.1881	1.0093	1.0954	0.9739	0.9536	0.9697	1.0592	0.9873	1.0114
46.9619	0.5988	0.5792	0.6007	0.6503	0.1332	0.1178	0.1448	0.1906	1.0203	1.1056	0.984	0.9696	0.9812	1.0656	1.0039	1.026
47.2122	0.6035	0.5847	0.6076	0.6602	0.1363	0.1158	0.1429	0.19	1.0384	1.1203	1.0015	0.9759	0.9894	1.0726	1.0193	1.0374
47.4628	0.6076	0.593	0.6202	0.6608	0.1352	0.1161	0.1465	0.1878	1.045	1.1296	1.0088	0.9852	1.0037	1.0879	1.029	1.0467
47.7119	0.6181	0.5967	0.6261	0.6682	0.137	0.1153	0.1483	0.1895	1.0559	1.1472	1.0215	0.9894	1.0185	1.1045	1.0382	1.0582
47.9625	0.6244	0.5978	0.6305	0.6724	0.1349	0.1195	0.1475	0.1945	1.0666	1.1522	1.0215	0.996	1.0235	1.1118	1.0447	1.0576
48.2125	0.6297	0.6085	0.6426	0.68	0.1375	0.1184	0.1483	0.1928	1.0743	1.1658	1.0347	1.0049	1.0273	1.1255	1.0501	1.0672
48.4628	0.6369	0.6152	0.6479	0.6872	0.1357	0.1178	0.1514	0.1937	1.0905	1.1747	1.0396	1.0194	1.0367	1.1396	1.0547	1.0723
48.7133	0.639	0.6235	0.6552	0.6946	0.1371	0.1201	0.1535	0.1932	1.1026	1.1838	1.0448	1.0313	1.0452	1.1518	1.0762	1.0782
48.9636	0.6489	0.6271	0.6604	0.7023	0.1361	0.1219	0.151	0.1972	1.1191	1.1965	1.0542	1.0521	1.0547	1.1593	1.0893	1.0969
49.2142	0.65	0.6354	0.6714	0.7079	0.1372	0.1189	0.1538	0.1946	1.1349	1.2094	1.0664	1.0623	1.0695	1.1715	1.1023	1.1079
49.4639	0.6595	0.6427	0.6757	0.7162	0.1359	0.1217	0.1543	0.1942	1.1417	1.2185	1.0791	1.0793	1.0822	1.1848	1.1086	1.1167
49.7139	0.669	0.6483	0.6835	0.7256	0.1401	0.1215	0.1537	0.1955	1.157	1.2367	1.0936	1.0879	1.0988	1.195	1.1187	1.1279
49.9636	0.6785	0.6532	0.6866	0.7322	0.1401	0.1256	0.1518	0.1996	1.1689	1.2513	1.1002	1.099	1.1025	1.2028	1.1287	1.1333
50.2142	0.6851	0.6608	0.6933	0.7398	0.1406	0.1255	0.1549	0.2004	1.1778	1.2606	1.1117	1.1101	1.1135	1.2136	1.1388	1.1413
50.4647	0.6952	0.6666	0.6969	0.7511	0.1397	0.1252	0.1548	0.199	1.19	1.2699	1.1232	1.1222	1.127	1.2281	1.1497	1.1482
50.7144	0.7034	0.6739	0.7041	0.7552	0.1412	0.1256	0.157	0.2011	1.2029	1.2771	1.1283	1.1236	1.1382	1.2332	1.1623	1.1577
50.965	0.7104	0.6805	0.7134	0.7655	0.1431	0.1251	0.157	0.2024	1.2008	1.2824	1.1326	1.1296	1.1495	1.2364	1.1718	1.1591
51.2147	0.7164	0.6897	0.7196	0.7733	0.1437	0.1236	0.1577	0.2022	1.2173	1.2958	1.1467	1.1397	1.1543	1.248	1.1808	1.1608
51.4653	0.721	0.6991	0.728	0.7767	0.1433	0.1244	0.1585	0.2004	1.2221	1.3035	1.1598	1.1576	1.1716	1.2542	1.1873	1.1714
51.715	0.7329	0.7002	0.7355	0.787	0.1459	0.1245	0.1561	0.2045	1.2268	1.3191	1.1681	1.1627	1.18	1.2622	1.2042	1.1761
51.9656	0.7386	0.7049	0.7435	0.7928	0.1446	0.1287	0.1577	0.2054	1.2409	1.324	1.1854	1.1761	1.1994	1.2723	1.2167	1.1851
52.2153	0.7428	0.7089	0.7521	0.8012	0.1485	0.1309	0.1587	0.2042	1.2506	1.3352	1.1926	1.1795	1.21	1.2879	1.2221	1.1965
52.4653	0.75	0.7134	0.7626	0.8048	0.149	0.1299	0.1623	0.204	1.246	1.3464	1.2017	1.1888	1.2176	1.2997	1.2263	1.2008
52.7158	0.7554	0.7146	0.7712	0.8127	0.1506	0.1297	0.1588	0.2057	1.2686	1.3576	1.2132	1.1971	1.226	1.3146	1.2357	1.2082
52.9656	0.7631	0.7163	0.7749	0.8259	0.15	0.1319	0.1615	0.2056	1.2787	1.3631	1.213	1.2053	1.2323	1.3136	1.2507	1.2146
53.2161	0.7625	0.724	0.7765	0.8309	0.1501	0.1311	0.1642	0.2037	1.2843	1.375	1.2204	1.2114	1.2341	1.3209	1.2563	1.219
53.4664	0.7731	0.7272	0.7844	0.8418	0.15	0.1346	0.1616	0.2081	1.2949	1.3752	1.2217	1.2261	1.2372	1.3263	1.2568	1.2308
53.7164	0.7778	0.728	0.7911	0.8461	0.1516	0.1326	0.1649	0.207	1.2869	1.3868	1.2356	1.2311	1.2423	1.3305	1.2639	1.2424
53.9667	0.7845	0.7397	0.7965	0.852	0.1555	0.1344	0.1661	0.2067	1.3099	1.3926	1.2404	1.2359	1.2525	1.3395	1.2778	1.2489
54.2167	0.7902	0.7404	0.7992	0.8634	0.1554	0.1346	0.1658	0.2095	1.3119	1.4007	1.2487	1.238	1.2498	1.3552	1.2854	1.2501
54.4661	0.7892	0.7544	0.8071	0.864	0.1561	0.1328	0.1675	0.2071	1.3345	1.4113	1.2657	1.2443	1.2598	1.3678	1.2809	1.2517
54.7164	0.7976	0.7516	0.8113	0.8702	0.1567	0.1333	0.1637	0.2097	1.3535	1.4101	1.2797	1.2628	1.2606	1.3774	1.284	1.2661
54.9664	0.7985	0.7606	0.8224	0.873	0.1545	0.1385	0.1684	0.2106	1.3313	1.4355	1.2992	1.2647	1.2702	1.3821	1.3017	1.2789
55.2167	0.8028	0.7649	0.8291	0.879	0.1547	0.1365	0.1697	0.2109	1.3532	1.4256	1.3073	1.2678	1.2783	1.3916	1.31	1.2991
55.4672	0.8146	0.7704	0.8352	0.8836	0.1589	0.1391	0.172	0.2113	1.3567	1.4445	1.3124	1.2987	1.2879	1.3995	1.3134	1.3128
55.7175	0.8197	0.7745	0.8424	0.8899	0.1601	0.1397	0.1675	0.2134	1.3691	1.4518	1.3217	1.3058	1.3006	1.4025	1.3098	1.3263
55.9675	0.8304	0.7783	0.8484	0.8966	0.1595	0.142	0.1704	0.2137	1.3703	1.4575	1.3299	1.3165	1.3111	1.4119	1.3069	1.3237
56.2178	0.8367	0.7859	0.8563	0.9018	0.161	0.1389	0.1693	0.2111	1.3832	1.4701	1.3334	1.325	1.3161	1.4202	1.3307	1.3265
56.4683	0.8419	0.8004	0.8591	0.9041	0.1602	0.1415	0.172	0.2152	1.3914	1.476	1.3378	1.3381	1.3299	1.4295	1.3444	1.3354
56.7189	0.856	0.8114	0.8678	0.9154	0.1639	0.1395	0.1719	0.215	1.4163	1.4818	1.3494	1.3469	1.3335	1.4353	1.3456	1.357
56.9692	0.862	0.82	0.8728	0.9216	0.1615	0.1425	0.1747	0.2161	1.4376	1.4928	1.3692	1.3526	1.3366	1.4498	1.345	1.369
57.2197	0.8736	0.832	0.8793	0.9276	0.1638	0.1453	0.1761	0.2182	1.4496	1.5069	1.3851	1.3616	1.3434	1.4521	1.3454	1.3751
57.47	0.8835	0.845	0.8949	0.9288	0.1663	0.1443	0.1768	0.2141	1.4421	1.5238	1.4093	1.3756	1.3518	1.467	1.3614	1.3757
57.72	0.8944	0.8513	0.8943	0.9416	0.1677	0.1481	0.177	0.2157	1.4613	1.5258	1.4218	1.391	1.3554	1.4783	1.3814	1.3744
57.9703	0.8969	0.8569	0.905	0.9521	0.1669	0.1494	0.1777	0.2151	1.4682	1.5317	1.4247	1.4025	1.3652	1.49	1.4004	1.3797
58.2208	0.9107	0.8685	0.9157	0.9597	0.166	0.1467	0.1772	0.214	1.4795	1.5389	1.4471	1.4128	1.3741	1.497	1.4231	1.4023
58.4706	0.919	0.8748	0.9227	0.9698	0.1677	0.1489	0.18	0.2142	1.4895	1.5564	1.4486	1.4245	1.376	1.5094	1.4495	1.4304
58.7206	0.919	0.8773	0.9313	0.9796	0.1703	0.1501	0.1795	0.2156	1.5019	1.5667	1.4615	1.4362	1.391	1.5191	1.4569	1.4487
58.9711	0.9275	0.8841	0.9401	0.9887	0.1699	0.1536	0.1813	0.2189	1.5064	1.5763	1.4819	1.4422	1.4004	1.525	1.468	1.459
59.2214	0.9376	0.8899	0.9452	0.9933	0.1695	0.1535	0.181	0.2223	1.5207	1.5981	1.4977	1.4555	1.4193	1.5362	1.481	1.4574
59.4719	0.9477	0.8934	0.9566	1.0011	0.1703	0.1532	0.1808	0.2198	1.5331	1.6178	1.509	1.4616	1.4342	1.5493	1.4897	1.4582
59.7217	0.9601	0.8918	0.9572	1.0125	0.1714	0.1531	0.181	0.2229	1.5446	1.628	1.5247	1.4804	1.4457	1.555	1.5067	1.4535
59.9717	0.9684	0.8977	0.9662	1.0248	0.1736	0.1528	0.1821	0.2211	1.5543	1.6228	1.5488	1.4841	1.4582	1.5692	1.5208	1.4619
60.2214	0.9809	0.9059	0.9748	1.0325	0.1732	0.1569	0.1858	0.2231	1.5781	1.6416	1.5601	1.4941	1.4716	1.573	1.5212	1.4842
60.4714	0.9962	0.9122	0.986	1.0394	0.1719	0.1539	0.1868	0.2202	1.5858	1.6705	1.5726	1.5034	1.4749	1.5799	1.5388	1.4937
60.7211	1.0008	0.9214	0.9918	1.0507	0.1758	0.1583	0.1885	0.2225	1.6188	1.6932	1.5763	1.5171	1.4898	1.5999	1.5382	1.5044
60.9711	1.0186	0.9269	0.9965	1.0579	0.1764	0.1583	0.1891	0.2274	1.6172	1.707	1.5901	1.5405	1.5039	1.6264	1.5604	1.5153
61.2211	1.018	0.9356	0.9934	1.0691	0.1774	0.159	0.1889	0.2291	1.6295	1.7026	1.601	1.5387	1.5186	1.643	1.5703	1.5235
61.4708	1.0318	0.9458	1.0045	1.0784	0.1777	0.1579	0.1908	0.2253	1.6493	1.7311	1.6093	1.5287	1.5316	1.6555	1.5856	1.5382
61.7208	1.0427	0.9526	1.0084	1.0855	0.1823	0.1566	0.1918	0.2286	1.6465	1.7404	1.6314	1.5503	1.5403	1.6714	1.6079	1.5687
61.9711	1.0526	0.962	1.021	1.093	0.1825	0.1612	0.1903	0.2325	1.6569	1.7502	1.6517	1.5537	1.5471	1.688	1.5992	1.582
62.2211	1.0655	0.9757	1.0271	1.1054	0.1827	0.1641	0.1952	0.2336	1.6754	1.7698	1.6592	1.5482	1.5572	1.6975	1.6305	1.5962
62.4714	1.0695	0.9843	1.0401	1.1162	0.1858	0.1637	0.1957	0.2345	1.6814	1.7781	1.6686	1.5703	1.569	1.7118	1.6525	1.6013
62.7219	1.08	0.9969	1.0558	1.1253	0.185	0.1623	0.196	0.2305	1.7034	1.8034	1.6791	1.5847	1.5692	1.7141	1.6576	1.6118
62.9719	1.0875	0.9979	1.0569	1.1378	0.1868	0.1622	0.1943	0.2352	1.7029	1.8137	1.6878	1.5787	1.5733	1.7172	1.673	1.6035
63.2217	1.1	1.0037	1.0696	1.1459	0.1856	0.1615	0.1964	0.2329	1.7358	1.7903	1.6987	1.5792	1.5944	1.7234	1.6889	1.6286
63.4722	1.1098	1.011	1.0782	1.156	0.1857	0.1627	0.193	0.2363	1.7554	1.8384	1.7007	1.6257	1.5982	1.7052	1.6982	1.6589
63.7219	1.1192	1.0206	1.0899	1.1645	0.1856	0.1671	0.1993	0.2344	1.7578	1.8435	1.6943	1.6472	1.6031	1.7023	1.7113	1.6737
63.9714	1.1298	1.0314	1.0951	1.1683	0.1884	0.169	0.1976	0.2391	1.7779	1.8481	1.712	1.658	1.6186	1.7225	1.729	1.6871
64.2217	1.1275	1.0377	1.1012	1.1799	0.1879	0.1695	0.1995	0.2384	1.7791	1.8754	1.7348	1.664	1.6277	1.7323	1.7369	1.6983
64.4722	1.1473	1.0447	1.1045	1.1873	0.189	0.1697	0.1972	0.2403	1.7932	1.8714	1.7415	1.6804	1.6449	1.7444	1.7445	1.6902
64.7222	1.154	1.0573	1.1209	1.1978	0.1867	0.169	0.2018	0.2388	1.787	1.911	1.7604	1.6915	1.6503	1.7687	1.7554	1.7075
64.9725	1.1567	1.063	1.129	1.2071	0.189	0.1671	0.2015	0.2359	1.792	1.9295	1.7607	1.7061	1.6626	1.7855	1.7423	1.7315
65.2231	1.1635	1.0683	1.1356	1.2174	0.1905	0.1679	0.203	0.2375	1.8175	1.9437	1.7621	1.7197	1.6817	1.7974	1.7299	1.7449
65.4728	1.1772	1.0767	1.1395	1.2222	0.1916	0.1666	0.2013	0.2403	1.8231	1.9544	1.7234	1.7225	1.6915	1.7957	1.7649	1.7569
65.7233	1.1869	1.0836	1.1512	1.2279	0.1929	0.1695	0.2008	0.2419	1.8557	1.9565	1.774	1.7169	1.7001	1.8085	1.7761	1.757
65.9731	1.194	1.0972	1.1633	1.232	0.1915	0.1717	0.2059	0.239	1.8408	1.9583	1.7868	1.7343	1.7023	1.821	1.8145	1.7673
66.2236	1.2068	1.1023	1.1724	1.2363	0.1921	0.1739	0.2068	0.2429	1.8401	1.9595	1.8092	1.7475	1.7065	1.8367	1.8221	1.7763
66.4733	1.216	1.105	1.182	1.248	0.1939	0.1729	0.2051	0.241	1.8674	1.9672	1.7936	1.7807	1.7168	1.8549	1.8216	1.7879
66.7239	1.2232	1.1148	1.1985	1.2605	0.193	0.1749	0.2088	0.2394	1.8908	1.9724	1.8239	1.7865	1.7271	1.8799	1.8247	1.7943
66.9739	1.2279	1.1201	1.2039	1.2781	0.197	0.174	0.2059	0.2435	1.9093	1.9897	1.8488	1.7818	1.7375	1.8974	1.8441	1.8108
67.2242	1.2444	1.1333	1.2206	1.2813	0.1967	0.1754	0.2081	0.2408	1.9141	2.0058	1.8624	1.8028	1.7568	1.9159	1.8522	1.827
67.4742	1.2532	1.1427	1.2222	1.2908	0.1968	0.1762	0.2093	0.2416	1.9307	2.0135	1.8865	1.815	1.7588	1.9273	1.8208	1.8487
67.7239	1.2656	1.1526	1.2298	1.2961	0.1999	0.1738	0.2041	0.246	1.9122	2.0077	1.9025	1.8281	1.7721	1.9341	1.83	1.8528
67.9744	1.2735	1.1592	1.2436	1.3064	0.1994	0.1731	0.2075	0.2443	1.9183	2.0201	1.9075	1.8493	1.7817	1.9323	1.8909	1.8734
68.2247	1.2815	1.1764	1.249	1.3203	0.2019	0.1766	0.209	0.2474	1.9438	2.0284	1.9255	1.8527	1.7967	1.9537	1.9158	1.8669
68.4747	1.2866	1.184	1.2557	1.33	0.2005	0.1802	0.2121	0.2499	1.9814	2.0504	1.9167	1.8594	1.7903	1.9611	1.9368	1.8823
68.725	1.2848	1.1897	1.2672	1.3439	0.2026	0.1821	0.2135	0.2507	1.9726	2.0691	1.9279	1.8756	1.808	1.9628	1.9209	1.8983
68.9756	1.3001	1.1975	1.276	1.3494	0.205	0.1822	0.214	0.2496	2.0092	2.0688	1.9479	1.8948	1.8153	1.9746	1.9324	1.9086
69.2256	1.3038	1.1949	1.2829	1.3471	0.2078	0.1792	0.2089	0.2529	2.0242	2.0761	1.9585	1.9081	1.8158	1.9766	1.9427	1.9121
69.4758	1.3123	1.206	1.2886	1.3531	0.2077	0.1813	0.2161	0.2497	2.048	2.0541	1.9681	1.9206	1.8307	1.9851	1.9273	1.9135
69.7264	1.3266	1.2173	1.2942	1.3726	0.2098	0.1831	0.2147	0.2536	2.0472	2.0824	1.9527	1.9242	1.8414	1.9999	1.9322	1.9169
69.9767	1.3147	1.2161	1.2914	1.3913	0.2099	0.1806	0.217	0.2503	2.0309	2.079	1.9918	1.9286	1.8475	1.9606	1.9294	1.9298
70.2267	1.3491	1.2388	1.3181	1.4138	0.2097	0.1864	0.2204	0.2548	2.0783	2.1391	2.0078	1.9473	1.8806	2.0433	1.9695	1.9484
70.4769	1.3569	1.2428	1.3233	1.4209	0.2122	0.1847	0.2194	0.2545	2.0679	2.1329	2.0346	1.9322	1.8887	2.0551	1.9623	1.9586
70.7269	1.361	1.2418	1.3197	1.4285	0.2158	0.1855	0.2198	0.2543	2.0841	2.1256	2.0386	1.8964	1.8949	2.067	1.945	1.9507
70.9772	1.3713	1.2508	1.3341	1.4384	0.2152	0.1889	0.2189	0.2568	2.0797	2.1056	2.0565	1.9225	1.8931	2.0758	1.9756	1.9745
71.2272	1.3774	1.251	1.3401	1.4555	0.2123	0.1888	0.2223	0.252	2.0716	2.1258	2.0382	1.951	1.8972	2.0688	1.9645	1.981
71.4767	1.3847	1.2593	1.3573	1.4636	0.2147	0.1901	0.2197	0.2567	2.0724	2.1371	2.0538	1.9995	1.9195	2.0757	2.004	1.999
71.7264	1.3932	1.2642	1.366	1.4673	0.2136	0.19	0.2244	0.2533	2.0769	2.1009	2.0417	1.9856	1.9112	2.0845	2.0114	1.9957
71.9764	1.3945	1.2613	1.3748	1.4665	0.2158	0.1922	0.2271	0.2555	2.0767	2.1435	2.0529	2.0116	1.9023	2.0948	1.9898	2.0092
72.2267	1.4034	1.2686	1.3733	1.4682	0.2203	0.1909	0.2237	0.2575	2.0738	2.124	2.0652	1.9722	1.9035	2.0937	1.9952	2.0011
72.4767	1.4143	1.2709	1.3855	1.4705	0.2215	0.1921	0.2244	0.2609	2.0736	2.147	2.0549	1.9607	1.902	2.0968	1.9794	2.0093
72.7269	1.4263	1.2794	1.3889	1.4708	0.2205	0.1922	0.2277	0.2592	2.0732	2.1593	2.0655	1.9963	1.8971	2.1013	1.9751	2.0417
72.9775	1.4254	1.2814	1.392	1.4806	0.2199	0.1939	0.2278	0.2615	2.0825	2.162	2.0604	2.0125	1.9126	2.1153	2.0119	2.0632
73.2281	1.4192	1.2974	1.3951	1.4681	0.2206	0.1988	0.2279	0.2642	2.094	2.1761	2.0754	2.013	1.9199	2.1125	2.0253	2.0542
73.4783	1.4365	1.297	1.4109	1.4999	0.2223	0.1991	0.2275	0.2653	2.0939	2.1665	2.06	2.0165	1.9262	2.1307	2.0254	2.0453
73.7289	1.4283	1.3063	1.4054	1.5074	0.2221	0.1995	0.2298	0.2656	2.0955	2.178	2.0387	2.0139	1.9313	2.1345	2.0284	2.06
73.9786	1.4382	1.3144	1.4186	1.528	0.2258	0.1979	0.2303	0.263	2.1108	2.1624	2.0357	2.0234	1.9412	2.147	2.0528	2.0634
74.2286	1.436	1.3333	1.425	1.5407	0.2249	0.2017	0.2328	0.2666	2.1347	2.1782	2.08	2.0162	1.9357	2.1274	2.0478	2.0766
74.4789	1.4616	1.3379	1.4401	1.5418	0.2287	0.203	0.2347	0.2627	2.1383	2.1786	2.1187	2.0105	1.9419	2.1368	2.0715	2.0654
74.7294	1.451	1.3452	1.4461	1.5458	0.2332	0.2039	0.2333	0.2671	2.1739	2.1803	2.098	2.0139	1.9523	2.142	2.0796	2.0896
74.9792	1.4656	1.3558	1.465	1.5497	0.2323	0.203	0.2338	0.2641	2.1738	2.2162	2.111	2.0447	1.961	2.1651	2.0868	2.0995
75.2292	1.4586	1.3693	1.4697	1.5559	0.234	0.2068	0.2366	0.2661	2.1698	2.2139	2.1484	2.0589	1.9613	2.1755	2.0578	2.0852
75.4792	1.4694	1.3713	1.4706	1.5474	0.2359	0.2041	0.2346	0.266	2.1703	2.2287	2.1379	2.0726	1.9766	2.1733	2.0718	2.0999
75.7289	1.4889	1.3895	1.4525	1.5497	0.2366	0.2076	0.2378	0.2695	2.1722	2.2325	2.1372	2.064	1.9776	2.1866	2.1204	2.0804
75.9794	1.5095	1.4052	1.459	1.5695	0.2374	0.2067	0.2431	0.2658	2.1718	2.2461	2.1005	2.0914	1.9785	2.1726	2.1398	2.0573
76.2297	1.5214	1.4144	1.4755	1.5802	0.2415	0.2076	0.2417	0.2713	2.1852	2.2555	2.1314	2.0891	1.9933	2.212	2.1364	2.0872
76.4803	1.5425	1.4159	1.4928	1.5622	0.2401	0.2057	0.245	0.2716	2.2055	2.2564	2.1311	2.0618	1.9898	2.2256	2.1668	2.1366
76.73	1.5536	1.4393	1.5092	1.5681	0.2387	0.2086	0.2478	0.2723	2.2109	2.2638	2.1738	2.0734	2.0053	2.2428	2.1804	2.1811
76.9806	1.5684	1.4493	1.5402	1.5933	0.2399	0.2074	0.2501	0.2718	2.2415	2.2755	2.2178	2.1135	1.9986	2.2296	2.1972	2.1866
77.2306	1.5728	1.4644	1.549	1.6217	0.2429	0.2077	0.2493	0.2792	2.251	2.2938	2.2052	2.1333	2.0042	2.2462	2.1945	2.1785
77.4808	1.5821	1.4637	1.5678	1.6279	0.245	0.2063	0.2485	0.2766	2.2473	2.2988	2.198	2.1144	2.0085	2.2143	2.195	2.1891
77.7314	1.5955	1.4715	1.5679	1.6338	0.2479	0.2057	0.2479	0.2779	2.2391	2.3184	2.2057	2.0945	2.0156	2.2412	2.1935	2.1953
77.9817	1.6167	1.484	1.5775	1.6509	0.246	0.2083	0.2516	0.2798	2.2322	2.3303	2.2095	2.1073	2.0182	2.2693	2.1758	2.199
78.2317	1.6145	1.49	1.5765	1.6589	0.2467	0.2119	0.2493	0.2816	2.2379	2.333	2.224	2.1303	2.018	2.2779	2.1584	2.1903
78.4819	1.6314	1.501	1.5772	1.6654	0.249	0.2106	0.2531	0.2813	2.2483	2.3422	2.2331	2.1598	2.035	2.2997	2.1847	2.2045
78.7325	1.6435	1.5133	1.5828	1.6633	0.251	0.2101	0.2531	0.2846	2.2701	2.3093	2.2504	2.1834	2.0421	2.3091	2.2181	2.1977
78.9828	1.6434	1.5172	1.5962	1.6596	0.2554	0.2123	0.2527	0.2846	2.3096	2.333	2.2709	2.2189	2.0436	2.3266	2.2604	2.2167
79.2333	1.6613	1.5275	1.6041	1.6708	0.2551	0.2156	0.2573	0.2864	2.3113	2.3585	2.2808	2.2004	2.0551	2.3348	2.2603	2.2257
79.4822	1.6735	1.5267	1.6157	1.6891	0.2528	0.214	0.2572	0.2831	2.3151	2.372	2.296	2.2059	2.0566	2.3591	2.2656	2.2295
79.7319	1.6747	1.5412	1.6333	1.7015	0.254	0.2167	0.26	0.2876	2.33	2.3752	2.279	2.2059	2.0714	2.3762	2.2419	2.2698
79.9819	1.6994	1.5422	1.6461	1.7006	0.2558	0.2173	0.2596	0.2855	2.3185	2.3662	2.2985	2.2005	2.0718	2.3883	2.2968	2.2935
80.2311	1.7095	1.5491	1.6587	1.7302	0.257	0.2167	0.257	0.2871	2.3331	2.3968	2.3002	2.2409	2.0891	2.3768	2.3202	2.2953
80.4811	1.7076	1.5581	1.6528	1.7526	0.2589	0.2201	0.2626	0.2917	2.33	2.3975	2.3111	2.2546	2.0934	2.3805	2.3302	2.3057
80.7314	1.7135	1.563	1.6687	1.755	0.2599	0.217	0.2609	0.2908	2.3196	2.4132	2.3156	2.223	2.1109	2.3844	2.3107	2.3191
80.9808	1.7204	1.5684	1.6728	1.7657	0.2566	0.2168	0.2641	0.2871	2.3443	2.4239	2.2831	2.2681	2.1171	2.4044	2.2912	2.3004
81.2308	1.7273	1.5802	1.68	1.7784	0.2599	0.2193	0.2634	0.2945	2.3562	2.426	2.3113	2.2743	2.129	2.4175	2.3444	2.3236
81.48	1.7335	1.5955	1.6862	1.7827	0.2594	0.222	0.2666	0.2923	2.3617	2.4561	2.3407	2.2834	2.1301	2.4244	2.366	2.3359
81.7306	1.7392	1.587	1.688	1.7955	0.265	0.2228	0.266	0.2963	2.3868	2.4569	2.3154	2.2758	2.1498	2.4163	2.3646	2.3418
81.9803	1.743	1.6042	1.7106	1.8055	0.2619	0.228	0.2735	0.2969	2.3961	2.469	2.342	2.318	2.1465	2.3975	2.358	2.353
82.2303	1.7907	1.6041	1.7185	1.812	0.2601	0.2308	0.2778	0.295	2.3987	2.4611	2.3472	2.3163	2.1535	2.4004	2.3402	2.3636
82.4797	1.7857	1.6	1.7316	1.8293	0.2602	0.2268	0.2742	0.2994	2.407	2.4823	2.3646	2.3004	2.1606	2.4209	2.3857	2.3735
82.73	1.8014	1.6267	1.7609	1.8287	0.2592	0.2307	0.2782	0.302	2.4229	2.4853	2.3533	2.3106	2.1618	2.4585	2.4024	2.3736
82.9794	1.8099	1.6389	1.7644	1.8325	0.2628	0.2299	0.281	0.3001	2.4139	2.4814	2.3313	2.3124	2.1744	2.4945	2.409	2.3809
83.2286	1.8183	1.6448	1.777	1.8479	0.2613	0.2319	0.2809	0.3037	2.4192	2.4946	2.369	2.3309	2.1705	2.5141	2.3936	2.367
83.4781	1.8264	1.6526	1.7801	1.87	0.2625	0.2316	0.2805	0.3006	2.425	2.497	2.3947	2.3577	2.1812	2.5201	2.3882	2.3824
83.7272	1.8367	1.6559	1.7871	1.8856	0.2632	0.2324	0.2822	0.3023	2.4528	2.5017	2.4227	2.3874	2.1847	2.4786	2.4212	2.4263
83.9767	1.8436	1.669	1.791	1.8988	0.2641	0.235	0.2852	0.3028	2.4499	2.5083	2.42	2.3978	2.1984	2.5174	2.4476	2.461
84.2267	1.8511	1.6641	1.7961	1.8951	0.2694	0.2338	0.2821	0.3077	2.469	2.5249	2.4206	2.3893	2.1992	2.5508	2.4517	2.4455
84.4758	1.8619	1.6718	1.7945	1.9025	0.2705	0.2382	0.2874	0.3045	2.464	2.5386	2.4082	2.4023	2.2061	2.5507	2.4671	2.4638
84.7258	1.8686	1.6698	1.7882	1.9188	0.2714	0.2386	0.287	0.3059	2.486	2.5427	2.412	2.411	2.2055	2.5525	2.4384	2.4522
84.9744	1.8705	1.6849	1.8062	1.9104	0.2729	0.2431	0.2877	0.3123	2.4974	2.5429	2.4204	2.4323	2.2073	2.5452	2.3851	2.4054
85.2239	1.8784	1.69	1.8235	1.9202	0.2778	0.2427	0.2877	0.3127	2.5038	2.5563	2.4243	2.4455	2.2061	2.5707	2.4486	2.4126
85.4733	1.8804	1.7012	1.842	1.9372	0.2805	0.2416	0.2904	0.3119	2.5109	2.5696	2.4316	2.4593	2.2118	2.5576	2.4874	2.4746
85.7225	1.8946	1.7147	1.8278	1.9424	0.2782	0.2424	0.2946	0.3097	2.4908	2.577	2.4709	2.4547	2.2154	2.5745	2.4846	2.5161
85.9719	1.9071	1.7309	1.8468	1.9449	0.2841	0.2423	0.2929	0.3125	2.484	2.5742	2.4707	2.4214	2.2177	2.6001	2.4889	2.5244
86.2217	1.9004	1.7355	1.865	1.9593	0.2827	0.2472	0.2967	0.312	2.5045	2.5578	2.4778	2.3841	2.2272	2.5982	2.4829	2.4697
86.4711	1.9085	1.7469	1.8777	1.9605	0.284	0.2522	0.3027	0.3115	2.5205	2.5799	2.4797	2.4135	2.232	2.5934	2.4874	2.4733
86.72	1.9268	1.7451	1.8447	1.9805	0.2869	0.2479	0.304	0.311	2.5275	2.5814	2.4847	2.4434	2.2315	2.6119	2.5258	2.4754
86.9697	1.946	1.7586	1.8778	1.9956	0.2851	0.2507	0.306	0.3125	2.5386	2.5866	2.483	2.4752	2.2451	2.6174	2.531	2.5088
87.2197	1.943	1.764	1.8905	2.0077	0.2852	0.2569	0.3075	0.3126	2.5433	2.5967	2.4862	2.4658	2.2385	2.6244	2.5363	2.5506
87.4689	1.9423	1.7656	1.9048	2.0147	0.2885	0.2573	0.3103	0.3144	2.5272	2.6115	2.476	2.4719	2.2238	2.6213	2.4893	2.5782
87.7183	1.926	1.772	1.9318	2.0203	0.288	0.2566	0.3072	0.3203	2.5556	2.6171	2.4683	2.5155	2.2349	2.6192	2.5003	2.5648
87.9672	1.9575	1.784	1.9399	2.0275	0.2881	0.2634	0.3122	0.321	2.5659	2.6213	2.4847	2.5142	2.2676	2.6166	2.5291	2.5161
88.2164	1.9484	1.7925	1.9381	2.0277	0.293	0.2635	0.3079	0.3216	2.5707	2.6319	2.5169	2.4508	2.2756	2.6413	2.5646	2.509
88.4653	1.9548	1.7941	1.9458	2.0443	0.2942	0.2667	0.3082	0.3212	2.5737	2.6251	2.5065	2.48	2.276	2.6377	2.5667	2.4991
88.715	1.9745	1.7975	1.9432	2.0693	0.2948	0.2669	0.3129	0.3237	2.5907	2.638	2.5211	2.4996	2.301	2.64	2.5718	2.5537
88.9644	1.9741	1.8	1.9601	2.0661	0.294	0.2664	0.3134	0.3247	2.5899	2.6448	2.5192	2.5117	2.3019	2.6475	2.5579	2.6177
89.2139	1.985	1.7958	1.9664	2.0847	0.2988	0.2676	0.3166	0.3237	2.6006	2.6424	2.5144	2.5325	2.3081	2.647	2.551	2.6336
89.4625	2.0088	1.8292	1.9695	2.0928	0.3009	0.2682	0.3165	0.3273	2.5929	2.6485	2.5202	2.5433	2.2962	2.6449	2.5714	2.635
89.7125	1.9927	1.849	1.9711	2.0953	0.3037	0.2729	0.3173	0.3257	2.6093	2.6455	2.5333	2.5438	2.3086	2.649	2.5924	2.6112
89.9617	2.0011	1.8494	1.9811	2.1042	0.3017	0.2763	0.3228	0.3268	2.6087	2.6458	2.5387	2.55	2.3139	2.6664	2.59	2.5886
90.2111	2.0088	1.8599	1.9878	2.1081	0.3026	0.2733	0.3212	0.3293	2.6099	2.6541	2.5105	2.5509	2.3116	2.6881	2.5833	2.6331
90.4611	2.0242	1.8587	1.9929	2.1157	0.306	0.2758	0.3249	0.3273	2.6141	2.6453	2.4964	2.5514	2.3149	2.6902	2.5835	2.6475
90.7103	2.0326	1.8641	2.0135	2.1158	0.3089	0.278	0.3239	0.3309	2.6188	2.645	2.5234	2.5556	2.3178	2.6786	2.6012	2.6603
90.9592	2.0336	1.8787	2.0036	2.1267	0.307	0.2772	0.3258	0.331	2.6294	2.6615	2.5477	2.5662	2.3269	2.6814	2.5979	2.657
91.2083	2.0322	1.8789	2.0071	2.1406	0.306	0.2789	0.3308	0.3298	2.6379	2.6626	2.5637	2.5656	2.3281	2.7097	2.5967	2.6327
91.4578	2.059	1.8622	2.0206	2.1454	0.3059	0.2806	0.3324	0.3337	2.6372	2.6537	2.5626	2.5519	2.3288	2.7156	2.5946	2.5945
91.7072	2.0599	1.8688	2.0321	2.1585	0.3068	0.2778	0.3317	0.3332	2.6401	2.6691	2.5598	2.5645	2.3404	2.7256	2.6145	2.5928
91.9564	2.0728	1.8848	2.0508	2.1592	0.3106	0.2808	0.3349	0.3346	2.6224	2.691	2.5645	2.5712	2.3412	2.7227	2.601	2.622
92.2058	2.0789	1.9093	2.0586	2.1516	0.3118	0.281	0.3353	0.3378	2.6106	2.6928	2.5574	2.564	2.3464	2.721	2.617	2.6647
92.4544	2.0779	1.9099	2.054	2.171	0.3176	0.2792	0.3329	0.3385	2.6148	2.6972	2.5266	2.548	2.3526	2.7345	2.6111	2.6948
92.7039	2.0674	1.9064	2.0566	2.1797	0.3204	0.2829	0.3329	0.3421	2.6292	2.6928	2.5795	2.5255	2.354	2.7429	2.6205	2.6876
92.9533	2.0865	1.929	2.0645	2.1886	0.3218	0.2861	0.3355	0.3429	2.6305	2.6763	2.5901	2.566	2.3555	2.755	2.6208	2.6853
93.2019	2.0967	1.9403	2.0767	2.1881	0.3243	0.2899	0.3413	0.3443	2.62	2.6655	2.5841	2.5876	2.3615	2.7525	2.6232	2.6544
93.4514	2.0999	1.9514	2.0775	2.1969	0.3248	0.2933	0.3442	0.3431	2.6474	2.6877	2.5939	2.5907	2.3578	2.7575	2.6244	2.6347
93.7011	2.1081	1.9669	2.1002	2.206	0.3327	0.2969	0.3444	0.3489	2.6637	2.6956	2.5837	2.5656	2.3611	2.7596	2.6301	2.6453
93.9506	2.1318	1.9687	2.1137	2.2195	0.3316	0.2991	0.3485	0.347	2.674	2.6715	2.5559	2.5723	2.3729	2.7536	2.6377	2.6907
94.2	2.1283	1.9711	2.1148	2.2122	0.3349	0.2969	0.3464	0.3492	2.6697	2.6885	2.5875	2.571	2.3728	2.7561	2.6307	2.7188
94.4497	2.1309	1.9708	2.1258	2.2138	0.332	0.3002	0.3502	0.348	2.6616	2.7033	2.5942	2.6041	2.3878	2.7617	2.6447	2.7334
94.6992	2.1485	1.9771	2.1269	2.2224	0.338	0.2988	0.3533	0.3465	2.6697	2.6804	2.5984	2.6137	2.3735	2.7705	2.6226	2.727
94.9489	2.1484	1.9859	2.1389	2.239	0.3319	0.3032	0.3573	0.3435	2.6848	2.6954	2.5958	2.6126	2.3893	2.7819	2.5997	2.7013
95.1989	2.172	1.9825	2.1437	2.2489	0.3372	0.3036	0.3585	0.3461	2.6904	2.7058	2.6002	2.5992	2.3772	2.7929	2.5874	2.6815
95.4483	2.1639	1.9878	2.1471	2.2525	0.3369	0.3024	0.3608	0.3471	2.6965	2.7	2.5884	2.6281	2.3874	2.7981	2.6384	2.7137
95.6981	2.1567	1.9979	2.1537	2.2663	0.3401	0.3023	0.361	0.3435	2.6965	2.7113	2.6024	2.64	2.3956	2.7992	2.6857	2.7201
95.9481	2.1671	1.9958	2.1711	2.2778	0.3437	0.3039	0.365	0.3458	2.7114	2.7093	2.6032	2.6261	2.3973	2.7873	2.6921	2.7521
96.1978	2.1928	1.9999	2.1889	2.2799	0.3469	0.3055	0.367	0.345	2.7123	2.7166	2.6023	2.6312	2.4079	2.795	2.703	2.7593
96.4472	2.185	1.9996	2.1823	2.2567	0.3471	0.308	0.3708	0.3441	2.7179	2.735	2.5991	2.6183	2.4076	2.796	2.7029	2.764
96.6961	2.1978	1.9996	2.1676	2.2748	0.3487	0.3046	0.3712	0.3479	2.7253	2.7303	2.5736	2.6227	2.4148	2.8116	2.6777	2.7506
96.9458	2.2093	2.0201	2.1798	2.2801	0.3521	0.3038	0.3738	0.3556	2.7183	2.7178	2.6225	2.6328	2.4207	2.8334	2.647	2.7533
97.1964	2.2209	2.0299	2.1954	2.2945	0.3532	0.305	0.376	0.3523	2.7167	2.727	2.6213	2.6494	2.4203	2.8338	2.6631	2.744
97.4456	2.2177	2.0412	2.1916	2.3056	0.3585	0.3098	0.3782	0.3556	2.7163	2.7155	2.6288	2.6444	2.4284	2.8302	2.6919	2.7405
97.695	2.2346	2.0517	2.2024	2.3043	0.3611	0.3051	0.3774	0.3568	2.7238	2.7203	2.6199	2.6397	2.4235	2.8455	2.7247	2.7483
97.9447	2.2394	2.0558	2.2132	2.2894	0.3631	0.3105	0.3788	0.3583	2.7282	2.734	2.6242	2.6453	2.4249	2.8382	2.7236	2.7604
98.1947	2.2459	2.0708	2.2214	2.2975	0.3675	0.3142	0.3821	0.359	2.7253	2.7319	2.6253	2.6567	2.4199	2.8449	2.726	2.7621
98.4447	2.2622	2.0873	2.23	2.2955	0.3693	0.3178	0.3829	0.3632	2.7259	2.734	2.6208	2.6348	2.4223	2.8372	2.7058	2.7429
98.6939	2.2577	2.0945	2.2452	2.3264	0.37	0.3139	0.3824	0.3621	2.7258	2.7377	2.6234	2.6304	2.4283	2.8477	2.6922	2.7498
98.9439	2.2626	2.0945	2.242	2.3353	0.3692	0.3192	0.3858	0.3628	2.7282	2.7151	2.5912	2.6213	2.4275	2.8528	2.6882	2.7561
99.1931	2.2643	2.0859	2.2412	2.3541	0.3649	0.3209	0.3908	0.3653	2.7264	2.7196	2.6106	2.6384	2.4318	2.8523	2.7122	2.7494
99.4425	2.2587	2.0843	2.2359	2.3432	0.372	0.3237	0.3918	0.3681	2.7292	2.7314	2.6222	2.6442	2.439	2.8444	2.7204	2.7811
99.6919	2.2703	2.1052	2.2469	2.3479	0.3767	0.3257	0.3904	0.3699	2.7267	2.7302	2.6263	2.6687	2.4377	2.8568	2.7382	2.7802
99.9411	2.2704	2.1201	2.2554	2.3561	0.3748	0.3306	0.3962	0.3704	2.7291	2.731	2.6293	2.6671	2.4401	2.8508	2.7181	2.7861
100.19	2.2687	2.1315	2.2541	2.3519	0.3756	0.3345	0.399	0.3756	2.7327	2.7378	2.6249	2.6588	2.4361	2.8492	2.7086	2.7774
100.44	2.2769	2.1423	2.2653	2.341	0.3751	0.3339	0.3971	0.3793	2.7371	2.724	2.6223	2.6655	2.4361	2.854	2.7025	2.7748
100.69	2.2904	2.1454	2.2722	2.3468	0.3795	0.3339	0.3993	0.3814	2.7414	2.7405	2.6261	2.6698	2.4402	2.8631	2.6918	2.7591
100.939	2.2893	2.153	2.2752	2.3615	0.3813	0.334	0.4007	0.3831	2.7462	2.7327	2.6087	2.6709	2.4353	2.8575	2.6968	2.7658
101.188	2.2862	2.1607	2.2839	2.3638	0.3823	0.3334	0.4035	0.3839	2.7328	2.7384	2.6229	2.6549	2.4405	2.8573	2.7132	2.7749
101.438	2.2912	2.169	2.2893	2.3787	0.3801	0.3389	0.4083	0.3885	2.7291	2.7373	2.6408	2.6403	2.4528	2.8615	2.7103	2.7935
101.687	2.2962	2.1744	2.2957	2.3817	0.3797	0.3418	0.409	0.3834	2.7359	2.7314	2.6342	2.6503	2.4571	2.8634	2.7384	2.7677
101.937	2.3152	2.1669	2.2956	2.3845	0.3842	0.3451	0.4113	0.3893	2.7398	2.7343	2.6435	2.6451	2.4556	2.8568	2.7259	2.7437
102.186	2.3189	2.1729	2.3078	2.3908	0.3837	0.3471	0.4133	0.3878	2.7464	2.7263	2.6405	2.6628	2.4486	2.8848	2.7048	2.7679
102.436	2.3219	2.1833	2.3174	2.3969	0.3918	0.3478	0.4144	0.3859	2.7466	2.7335	2.6472	2.6662	2.4493	2.8825	2.7224	2.7655
102.684	2.3346	2.1831	2.3343	2.3807	0.3915	0.3499	0.415	0.3874	2.7514	2.7215	2.6346	2.6946	2.4474	2.8709	2.7293	2.7795
102.934	2.338	2.1986	2.3395	2.3902	0.3967	0.3504	0.4168	0.3905	2.7581	2.7334	2.6363	2.687	2.4392	2.866	2.7187	2.7937
103.183	2.338	2.2034	2.3418	2.401	0.3964	0.3509	0.4217	0.3956	2.7564	2.7338	2.628	2.6776	2.4524	2.87	2.7197	2.7903
103.433	2.3466	2.2082	2.3426	2.4054	0.3942	0.3558	0.4263	0.3949	2.7619	2.7258	2.624	2.6847	2.4503	2.8696	2.716	2.7756
103.682	2.3572	2.2124	2.3459	2.407	0.3997	0.3567	0.4273	0.3991	2.7708	2.7262	2.6104	2.6836	2.459	2.8724	2.7053	2.7702
103.932	2.3474	2.2194	2.3532	2.4184	0.4003	0.3571	0.4264	0.3957	2.7665	2.7294	2.6085	2.6964	2.4544	2.871	2.7014	2.7611
104.181	2.3653	2.2238	2.3529	2.4249	0.3982	0.3631	0.429	0.4008	2.779	2.7093	2.6186	2.6974	2.4537	2.8774	2.7384	2.7611
104.431	2.3775	2.2146	2.3614	2.4286	0.4006	0.3672	0.4363	0.3995	2.7726	2.708	2.625	2.6777	2.4428	2.8782	2.7417	2.7727
104.681	2.3852	2.2268	2.3678	2.4296	0.4033	0.3694	0.4365	0.4019	2.7786	2.7135	2.6349	2.6681	2.4483	2.8851	2.7124	2.7722
104.931	2.3998	2.2329	2.3681	2.44	0.4026	0.3729	0.4397	0.4014	2.767	2.7213	2.6338	2.6796	2.4473	2.8787	2.7239	2.7881
105.179	2.4093	2.2467	2.3663	2.4363	0.401	0.3748	0.4426	0.4023	2.7767	2.7201	2.6281	2.6731	2.4426	2.8806	2.7381	2.7864
105.429	2.4113	2.239	2.3693	2.427	0.4022	0.3822	0.4443	0.4066	2.7931	2.7248	2.6384	2.6764	2.4423	2.8735	2.7478	2.7956
105.679	2.4133	2.2392	2.3766	2.4101	0.401	0.3772	0.4471	0.4118	2.7842	2.7135	2.6385	2.6433	2.442	2.8725	2.7247	2.784
105.929	2.4106	2.2413	2.3903	2.4262	0.4041	0.383	0.4477	0.4123	2.7869	2.7129	2.6483	2.639	2.4364	2.8643	2.7314	2.7915
106.179	2.4116	2.2529	2.386	2.4518	0.4113	0.3864	0.4494	0.412	2.749	2.7118	2.6356	2.66	2.4382	2.8638	2.7235	2.7741
106.428	2.4142	2.2517	2.389	2.4599	0.4147	0.3905	0.4545	0.4096	2.7541	2.7059	2.6302	2.6608	2.4468	2.8781	2.7261	2.7692
106.678	2.422	2.2447	2.4019	2.4434	0.4182	0.3901	0.4565	0.4095	2.7503	2.7068	2.647	2.6417	2.4675	2.8789	2.7174	2.7708
106.927	2.423	2.2627	2.4142	2.4577	0.4141	0.3936	0.4575	0.4158	2.7462	2.7022	2.6399	2.6733	2.4454	2.8844	2.7503	2.7902
107.176	2.4332	2.2809	2.4146	2.4736	0.417	0.3943	0.4576	0.4159	2.7405	2.6949	2.6314	2.6763	2.434	2.8881	2.7579	2.7889
107.426	2.4243	2.2818	2.4141	2.4826	0.4177	0.4	0.4662	0.4203	2.7425	2.7018	2.629	2.6564	2.4573	2.8693	2.7279	2.8052
107.676	2.4325	2.2858	2.4293	2.4863	0.419	0.4011	0.4608	0.42	2.7423	2.6954	2.6235	2.6711	2.4545	2.8752	2.7315	2.7865
107.925	2.433	2.2952	2.429	2.4647	0.4218	0.4033	0.4684	0.4246	2.7422	2.6968	2.6241	2.6927	2.4384	2.8651	2.7065	2.7855
108.175	2.4305	2.2834	2.4292	2.4817	0.4213	0.4072	0.4676	0.4229	2.742	2.6873	2.6326	2.6558	2.4372	2.865	2.7257	2.7732
108.424	2.429	2.2896	2.4222	2.4819	0.4328	0.4104	0.4691	0.4227	2.7371	2.6806	2.6297	2.6509	2.4319	2.8762	2.7459	2.7848
108.674	2.4228	2.2881	2.4226	2.4873	0.4263	0.4119	0.4762	0.4225	2.7429	2.6776	2.6241	2.6505	2.4364	2.877	2.7117	2.7989
108.923	2.4265	2.297	2.4196	2.4673	0.4336	0.4115	0.4758	0.4269	2.7351	2.6699	2.6234	2.6452	2.4295	2.8634	2.7138	2.7861
109.172	2.4239	2.3002	2.4296	2.4772	0.4384	0.4109	0.479	0.4322	2.7308	2.668	2.6144	2.6597	2.4272	2.8633	2.6951	2.779
109.421	2.4229	2.2848	2.4234	2.4824	0.4406	0.4091	0.4824	0.4357	2.7293	2.6712	2.6305	2.6687	2.4249	2.8892	2.6915	2.7686
109.671	2.4319	2.2934	2.4366	2.482	0.4366	0.4108	0.4856	0.4385	2.7409	2.67	2.629	2.6367	2.4237	2.879	2.696	2.7778
109.92	2.4345	2.2998	2.44	2.4873	0.4402	0.4177	0.489	0.4385	2.7329	2.6597	2.6057	2.6423	2.4271	2.8642	2.7009	2.7516
110.169	2.4324	2.3161	2.4325	2.4758	0.4425	0.4204	0.4905	0.4352	2.7469	2.6603	2.6026	2.6353	2.424	2.8635	2.6959	2.767
110.419	2.4426	2.3209	2.4505	2.4801	0.4452	0.4238	0.4928	0.4405	2.74	2.6563	2.6012	2.6355	2.4164	2.8462	2.695	2.7592
110.668	2.4536	2.3071	2.4472	2.4841	0.4446	0.4273	0.4966	0.4409	2.7317	2.659	2.6158	2.6352	2.4221	2.8528	2.6992	2.7642
110.918	2.4579	2.3218	2.4466	2.4945	0.4465	0.4305	0.4998	0.4382	2.7336	2.6538	2.6083	2.6382	2.4192	2.8307	2.6992	2.7741
111.167	2.4534	2.3164	2.4284	2.4914	0.4527	0.4338	0.4985	0.4429	2.7348	2.6575	2.6059	2.624	2.4181	2.8299	2.706	2.7967
111.417	2.4566	2.325	2.436	2.4901	0.458	0.4318	0.4983	0.447	2.7231	2.6526	2.6008	2.6279	2.4079	2.8306	2.7011	2.7938
111.666	2.4525	2.3277	2.4423	2.4965	0.4556	0.4353	0.4996	0.4488	2.7309	2.6468	2.5963	2.631	2.4096	2.8295	2.6947	2.7863
111.916	2.4471	2.3281	2.4502	2.4978	0.4634	0.4391	0.5085	0.4512	2.7429	2.6382	2.5926	2.6306	2.3978	2.8336	2.698	2.7788
112.166	2.45	2.3255	2.4486	2.4964	0.469	0.445	0.5062	0.4517	2.7361	2.6345	2.5833	2.6298	2.4016	2.8245	2.6958	2.7857
112.416	2.4468	2.3336	2.4506	2.4965	0.4723	0.4429	0.5118	0.4522	2.7231	2.6231	2.5859	2.6185	2.4037	2.7998	2.7067	2.7937
112.665	2.4471	2.3391	2.4501	2.5019	0.4744	0.4515	0.5184	0.452	2.7177	2.6169	2.587	2.6287	2.3919	2.7986	2.6968	2.7991
112.915	2.4487	2.3464	2.45	2.5092	0.4759	0.4556	0.5224	0.4582	2.7096	2.6243	2.5874	2.6198	2.3945	2.8069	2.6955	2.7837
113.164	2.4506	2.3538	2.4508	2.5024	0.4713	0.4544	0.518	0.4512	2.7035	2.6101	2.5893	2.6242	2.3892	2.7997	2.7005	2.8024
113.413	2.4513	2.3392	2.4526	2.4971	0.4761	0.4618	0.5242	0.4531	2.7021	2.6286	2.5884	2.6308	2.3883	2.7947	2.6972	2.7951
113.663	2.4548	2.3412	2.4576	2.5047	0.4765	0.4636	0.5265	0.4531	2.6951	2.6356	2.5858	2.6286	2.3836	2.7989	2.6944	2.7923
113.913	2.4612	2.3473	2.4622	2.5101	0.4785	0.4644	0.5297	0.4552	2.6944	2.6292	2.587	2.6254	2.3844	2.7994	2.6867	2.7834
114.162	2.4571	2.3616	2.4587	2.5123	0.4856	0.4667	0.5332	0.4547	2.6939	2.6033	2.586	2.6131	2.3768	2.8047	2.7001	2.7758
114.412	2.451	2.365	2.4619	2.4998	0.4868	0.4706	0.5349	0.4499	2.6955	2.5761	2.5817	2.6027	2.3699	2.8078	2.6859	2.769
114.662	2.4572	2.3767	2.4633	2.5155	0.489	0.465	0.5339	0.4495	2.6997	2.6066	2.5924	2.6047	2.3647	2.8161	2.6885	2.7647
114.912	2.4577	2.3803	2.4624	2.5203	0.4905	0.4658	0.5323	0.456	2.7069	2.635	2.5866	2.5937	2.3654	2.8006	2.6835	2.7672
115.161	2.4669	2.3807	2.4432	2.5206	0.492	0.469	0.5355	0.4517	2.7062	2.6517	2.583	2.5989	2.3641	2.7921	2.6887	2.7599
115.411	2.4736	2.3775	2.4496	2.5051	0.4972	0.4643	0.54	0.4553	2.7003	2.6432	2.5811	2.5976	2.3535	2.8043	2.6833	2.7535
115.66	2.4753	2.3906	2.4712	2.5104	0.5031	0.4669	0.5468	0.4591	2.7006	2.6323	2.5737	2.5802	2.3561	2.789	2.6765	2.7503
115.909	2.4759	2.3866	2.4713	2.5109	0.5048	0.4694	0.5463	0.4594	2.7015	2.6069	2.5717	2.5794	2.3566	2.7917	2.6762	2.7542

## Sheet: Fig 3e
Time (Hour)	siCtrl + LacZ				siKMT9a + LacZ				siCtrl + MTS-KMT9a				siKMT9a + MTS-KMT9a
0	0	0	0	0	0	0	0	0	0	0	0	0	0	0	0	0
0.791944	0.0073	0.009	-0.0044	0	-0.0005	0.0089	-0.0006	-0.0014	0.0006	0.003	0.0032	0.0048	-0.008	0.0058	-0.0314	-0.0051
1.04194	0.031	0.0446	0.0429	0.0617	0.06	0.0486	0.0181	0.0005	0.068	0.0577	0.0377	0.0269	0.0032	0.0337	0.0404	0.0469
1.29194	0.0528	0.0722	0.0693	0.0883	0.0874	0.0711	0.03	0.0145	0.0986	0.0887	0.0611	0.0504	0.0185	0.0542	0.0673	0.077
1.54194	0.0691	0.086	0.0856	0.1044	0.1015	0.0872	0.0426	0.0242	0.1185	0.0999	0.0732	0.0633	0.0343	0.0635	0.0747	0.0904
1.79194	0.0738	0.093	0.0904	0.1203	0.1087	0.0957	0.0444	0.0279	0.1297	0.1142	0.0782	0.0703	0.0442	0.0669	0.0866	0.0975
2.04194	0.0814	0.0985	0.1032	0.132	0.1196	0.1007	0.0492	0.0343	0.1497	0.1145	0.0817	0.0767	0.0491	0.0733	0.0829	0.1045
2.29222	0.0918	0.108	0.1071	0.1387	0.1191	0.1074	0.0524	0.0351	0.1557	0.1293	0.0892	0.0896	0.0534	0.0714	0.0882	0.1067
2.54222	0.0959	0.1157	0.1151	0.1457	0.1147	0.1069	0.06	0.0365	0.1661	0.1381	0.0937	0.0957	0.0539	0.0759	0.0892	0.1001
2.79222	0.111	0.1277	0.1238	0.1476	0.1079	0.1116	0.0548	0.0442	0.1789	0.138	0.101	0.1037	0.0609	0.0836	0.0868	0.1089
3.0425	0.1106	0.1337	0.1243	0.15	0.1106	0.1112	0.0632	0.0453	0.1768	0.1471	0.1051	0.1132	0.0587	0.0857	0.0858	0.1061
3.29222	0.1199	0.1362	0.1316	0.155	0.1156	0.1162	0.068	0.0489	0.1838	0.1473	0.1046	0.1156	0.0671	0.0843	0.0871	0.1123
3.54222	0.126	0.1477	0.1311	0.155	0.1103	0.1143	0.0637	0.0507	0.1837	0.1588	0.1142	0.1271	0.0705	0.0937	0.0934	0.1077
3.79194	0.1298	0.1521	0.1385	0.1616	0.1093	0.1185	0.0721	0.0508	0.1988	0.164	0.1198	0.1354	0.071	0.0923	0.0902	0.1186
4.04222	0.1366	0.1591	0.1429	0.1708	0.115	0.1127	0.0715	0.0538	0.2028	0.1714	0.126	0.1432	0.0731	0.0947	0.0899	0.1159
4.29222	0.1471	0.1645	0.1579	0.1785	0.1161	0.1248	0.0767	0.0598	0.2139	0.1776	0.1307	0.1538	0.0786	0.0968	0.0896	0.1248
4.5425	0.155	0.1719	0.1673	0.1855	0.121	0.1285	0.0795	0.0625	0.2237	0.1865	0.138	0.162	0.0819	0.0992	0.0929	0.126
4.79278	0.1648	0.1817	0.1746	0.1975	0.1199	0.1311	0.0821	0.0625	0.2344	0.1996	0.1512	0.1761	0.0832	0.1064	0.0964	0.1311
5.04278	0.1769	0.1946	0.1793	0.2062	0.1205	0.1291	0.0844	0.0638	0.2448	0.2111	0.162	0.1898	0.0873	0.1128	0.1017	0.1339
5.29306	0.1862	0.2047	0.1901	0.2153	0.1209	0.1304	0.0808	0.0712	0.2517	0.2207	0.1744	0.2023	0.0958	0.1191	0.1098	0.1308
5.54306	0.1922	0.21	0.2065	0.2252	0.1305	0.1392	0.0922	0.0696	0.2694	0.2309	0.1773	0.2137	0.0945	0.1213	0.1063	0.1432
5.79333	0.2053	0.2237	0.2095	0.2305	0.1246	0.139	0.0881	0.0778	0.2717	0.2413	0.1909	0.2249	0.1044	0.1259	0.1168	0.1427
6.04333	0.2074	0.225	0.225	0.2415	0.1283	0.142	0.097	0.0787	0.2903	0.2478	0.1948	0.2345	0.1012	0.1275	0.116	0.149
6.29361	0.2143	0.237	0.2313	0.2507	0.1358	0.1484	0.1006	0.0813	0.296	0.2497	0.2008	0.2409	0.1035	0.1305	0.1206	0.1538
6.54361	0.2257	0.2437	0.2352	0.2566	0.1348	0.1468	0.0981	0.0836	0.3025	0.2661	0.2121	0.2544	0.1127	0.1372	0.129	0.1556
6.79361	0.2266	0.2453	0.247	0.2659	0.1397	0.1517	0.1039	0.0824	0.3148	0.2688	0.2135	0.2582	0.1094	0.1376	0.129	0.1637
7.04389	0.234	0.2526	0.252	0.2736	0.1449	0.1547	0.1052	0.0891	0.3234	0.2746	0.2184	0.2669	0.1095	0.1397	0.1318	0.1662
7.29389	0.2422	0.2626	0.2546	0.275	0.1396	0.1542	0.1008	0.0932	0.3242	0.2864	0.2301	0.2741	0.114	0.1466	0.1377	0.1606
7.54417	0.2473	0.2695	0.2578	0.2794	0.1402	0.1576	0.1037	0.0933	0.3332	0.2915	0.2356	0.2785	0.1143	0.1473	0.1378	0.1629
7.79417	0.2504	0.2722	0.2627	0.2837	0.1452	0.1611	0.1083	0.0951	0.3366	0.2964	0.24	0.2831	0.116	0.1465	0.1357	0.1664
8.04444	0.2553	0.275	0.2706	0.2902	0.1481	0.1567	0.1087	0.0946	0.3439	0.2978	0.2441	0.2929	0.1155	0.149	0.1426	0.1682
8.29444	0.2552	0.2724	0.2762	0.2901	0.1474	0.1618	0.1117	0.0941	0.3475	0.2975	0.2437	0.2959	0.1138	0.1484	0.1394	0.1707
8.54472	0.2566	0.2807	0.2761	0.2928	0.145	0.1638	0.1138	0.0975	0.3519	0.3043	0.2487	0.2963	0.1151	0.1442	0.1476	0.1698
8.795	0.2591	0.2776	0.2805	0.3005	0.1451	0.1629	0.1149	0.0954	0.3615	0.3041	0.2498	0.3047	0.1163	0.147	0.1424	0.1753
9.045	0.26	0.2831	0.2827	0.3014	0.1497	0.163	0.1127	0.1009	0.3631	0.311	0.2545	0.3051	0.1172	0.1475	0.1468	0.1726
9.29528	0.2647	0.287	0.2808	0.3079	0.1424	0.1604	0.1106	0.1001	0.3636	0.3128	0.2582	0.3125	0.1214	0.1533	0.1475	0.1718
9.54528	0.2659	0.2879	0.2886	0.3115	0.1458	0.1608	0.1121	0.1	0.3687	0.3165	0.2598	0.315	0.1209	0.1519	0.1462	0.1734
9.79556	0.2694	0.2882	0.29	0.3163	0.1446	0.1613	0.11	0.1003	0.3696	0.3195	0.2633	0.3184	0.1207	0.1534	0.1439	0.1715
10.0456	0.2715	0.2908	0.2914	0.3177	0.1407	0.1624	0.1083	0.1028	0.3728	0.3237	0.2657	0.3201	0.12	0.153	0.1472	0.1706
10.2958	0.2736	0.2936	0.2964	0.3226	0.1444	0.1612	0.1144	0.0989	0.3774	0.3218	0.2648	0.3227	0.1217	0.1515	0.1463	0.1774
10.5458	0.2725	0.2902	0.3003	0.3199	0.146	0.1627	0.1152	0.0998	0.3787	0.3224	0.2635	0.3246	0.1192	0.1515	0.1428	0.1794
10.7958	0.2759	0.2927	0.3051	0.324	0.1442	0.164	0.1166	0.1	0.3824	0.3272	0.2682	0.3283	0.1181	0.1521	0.1465	0.1781
11.0461	0.2794	0.3003	0.3104	0.3279	0.1451	0.1624	0.1148	0.1013	0.3885	0.3341	0.2709	0.3308	0.1199	0.1525	0.147	0.1782
11.2961	0.2829	0.3031	0.316	0.3348	0.1437	0.1597	0.1138	0.1016	0.3895	0.3338	0.2737	0.3336	0.1207	0.1519	0.1466	0.1771
11.5464	0.2854	0.3071	0.3161	0.339	0.1416	0.1556	0.1095	0.102	0.3922	0.3379	0.2805	0.3351	0.1204	0.154	0.1501	0.1785
11.7964	0.2849	0.3106	0.3115	0.3354	0.1411	0.163	0.1116	0.1038	0.3908	0.3441	0.2853	0.3359	0.1168	0.154	0.1497	0.1754
12.0467	0.2871	0.3078	0.3237	0.3397	0.1432	0.1635	0.1128	0.1007	0.3977	0.3465	0.2839	0.3402	0.1168	0.1522	0.1487	0.1793
12.2967	0.2936	0.3145	0.3308	0.3481	0.1406	0.1576	0.1081	0.103	0.4029	0.352	0.2905	0.3487	0.1204	0.1548	0.1508	0.1773
12.5469	0.2899	0.3152	0.328	0.3462	0.1418	0.1638	0.1133	0.1024	0.4013	0.3552	0.2927	0.3471	0.1181	0.1521	0.1513	0.1774
12.7972	0.3001	0.3203	0.3366	0.3528	0.1445	0.1586	0.1102	0.1026	0.4083	0.3574	0.2928	0.3556	0.1232	0.1567	0.1514	0.1795
13.0472	0.3043	0.3264	0.3391	0.3586	0.1392	0.1573	0.1106	0.1046	0.4159	0.363	0.2966	0.3614	0.1203	0.1568	0.1543	0.1763
13.2972	0.309	0.331	0.3439	0.3646	0.14	0.155	0.1101	0.1059	0.4187	0.3663	0.3047	0.3655	0.1229	0.1582	0.1541	0.1759
13.5472	0.315	0.3331	0.3504	0.3668	0.142	0.1583	0.1092	0.1031	0.4269	0.3699	0.3026	0.3699	0.124	0.1597	0.151	0.1819
13.7975	0.3165	0.34	0.3545	0.3723	0.1402	0.1595	0.1097	0.1042	0.4316	0.3775	0.3082	0.3733	0.1227	0.161	0.1549	0.1821
14.0475	0.3202	0.3406	0.3615	0.3777	0.1404	0.159	0.1089	0.1032	0.4374	0.3821	0.3102	0.3792	0.1272	0.1603	0.1533	0.1829
14.2978	0.3202	0.3472	0.3601	0.3778	0.1374	0.1609	0.1045	0.1039	0.4388	0.3882	0.3118	0.3823	0.121	0.1559	0.1558	0.1768
14.5478	0.3263	0.3465	0.3686	0.3885	0.1431	0.1594	0.1081	0.1027	0.4476	0.3921	0.3178	0.3891	0.1242	0.1588	0.1529	0.1802
14.7978	0.3296	0.3467	0.3729	0.3886	0.141	0.1652	0.1123	0.1018	0.4541	0.3934	0.3185	0.392	0.125	0.1561	0.1513	0.1848
15.0481	0.3348	0.3497	0.3786	0.3959	0.1408	0.1632	0.1121	0.1017	0.4584	0.3983	0.3218	0.3961	0.129	0.1571	0.1537	0.1855
15.2981	0.3363	0.3583	0.3733	0.3985	0.1368	0.1655	0.1105	0.1057	0.4565	0.4089	0.3299	0.3985	0.121	0.1527	0.1586	0.183
15.5483	0.3395	0.3561	0.3869	0.4038	0.1446	0.1664	0.1143	0.1008	0.4698	0.4095	0.3288	0.4061	0.1263	0.1566	0.1563	0.1845
15.7983	0.3414	0.3661	0.3859	0.4102	0.1381	0.1642	0.1109	0.1046	0.473	0.4173	0.3416	0.4088	0.1255	0.1573	0.1586	0.1805
16.0486	0.3466	0.3649	0.3931	0.4082	0.1425	0.1673	0.1162	0.1034	0.474	0.422	0.3415	0.4138	0.1261	0.1548	0.163	0.1867
16.2986	0.3447	0.3736	0.3922	0.4166	0.1433	0.1667	0.113	0.1078	0.4798	0.4255	0.3473	0.4156	0.1252	0.1545	0.162	0.1832
16.5489	0.3477	0.3754	0.3952	0.4151	0.1446	0.1665	0.1153	0.1059	0.4816	0.4316	0.3478	0.4182	0.1287	0.1556	0.1599	0.1841
16.7992	0.3534	0.3748	0.4031	0.4235	0.1461	0.1677	0.1164	0.1032	0.4851	0.4312	0.3482	0.4238	0.1316	0.1575	0.1592	0.1893
17.0492	0.3535	0.3833	0.4037	0.4283	0.146	0.16	0.1114	0.1081	0.4889	0.4395	0.3552	0.4285	0.1312	0.1598	0.1617	0.1882
17.2994	0.3511	0.3851	0.405	0.4282	0.146	0.1646	0.1167	0.1076	0.4911	0.4434	0.3586	0.4276	0.1288	0.1547	0.1634	0.187
17.5494	0.3552	0.3855	0.4125	0.437	0.1448	0.1672	0.1181	0.1076	0.4956	0.4396	0.3585	0.4361	0.1336	0.1587	0.1598	0.1896
17.7997	0.3542	0.3904	0.4165	0.4331	0.1443	0.1673	0.1171	0.1074	0.4956	0.4478	0.3626	0.4372	0.1316	0.1563	0.1611	0.1896
18.0497	0.3546	0.3959	0.4229	0.4424	0.1464	0.1649	0.1152	0.1084	0.5024	0.4458	0.3624	0.4432	0.1345	0.1598	0.159	0.1908
18.3	0.3563	0.3946	0.4248	0.4463	0.1468	0.1684	0.1165	0.107	0.5021	0.4515	0.363	0.4445	0.1346	0.1591	0.1584	0.1916
18.55	0.3536	0.4028	0.4281	0.4533	0.1444	0.1685	0.1188	0.1111	0.5076	0.4601	0.372	0.4474	0.1299	0.1557	0.1639	0.1889
18.8	0.3597	0.4036	0.4351	0.4563	0.1422	0.1654	0.1131	0.1124	0.5105	0.4601	0.3739	0.4547	0.1323	0.1632	0.1595	0.1921
19.05	0.3568	0.4084	0.431	0.4604	0.1426	0.1665	0.1151	0.1154	0.5121	0.4661	0.3759	0.4567	0.1309	0.1579	0.1629	0.1879
19.3	0.3633	0.405	0.4339	0.4613	0.1472	0.1622	0.116	0.1136	0.5155	0.465	0.3722	0.461	0.137	0.1638	0.1612	0.1925
19.55	0.367	0.4054	0.4364	0.4628	0.1491	0.1681	0.1178	0.1131	0.5163	0.4676	0.3728	0.4616	0.1357	0.1632	0.1615	0.1892
19.8	0.3653	0.411	0.4393	0.4662	0.1462	0.1669	0.1171	0.1167	0.5203	0.4751	0.3804	0.4589	0.1329	0.1578	0.1672	0.1849
20.0503	0.3655	0.4134	0.4414	0.4678	0.1422	0.169	0.1188	0.1169	0.5203	0.4754	0.3824	0.461	0.1327	0.1591	0.1686	0.1862
20.3006	0.3728	0.4099	0.4468	0.468	0.1549	0.1661	0.1185	0.1143	0.5248	0.4701	0.3807	0.4663	0.1378	0.1624	0.1639	0.1922
20.5508	0.3725	0.4119	0.4447	0.4656	0.1488	0.1698	0.1207	0.1165	0.5231	0.4773	0.3854	0.4682	0.1367	0.1572	0.1698	0.1903
20.8011	0.3766	0.4144	0.4457	0.4709	0.1462	0.1718	0.1187	0.1156	0.5259	0.4801	0.3872	0.4698	0.1376	0.1549	0.1701	0.1886
21.0511	0.3793	0.4145	0.449	0.4719	0.1511	0.1704	0.1198	0.1114	0.5354	0.4784	0.3869	0.4773	0.1397	0.1607	0.1673	0.191
21.3014	0.3788	0.4195	0.4515	0.4816	0.1476	0.1654	0.1156	0.1155	0.5399	0.4742	0.3935	0.482	0.1379	0.1604	0.1676	0.1947
21.5514	0.3803	0.4224	0.4503	0.4796	0.1506	0.1693	0.1179	0.1173	0.5412	0.482	0.3958	0.4792	0.1354	0.159	0.1729	0.1892
21.8017	0.3829	0.4268	0.4557	0.481	0.1461	0.1712	0.1175	0.1177	0.5475	0.4815	0.3988	0.4833	0.1379	0.1617	0.1705	0.186
22.0517	0.3857	0.4303	0.4564	0.4827	0.1511	0.1672	0.1182	0.116	0.5476	0.4806	0.3991	0.4873	0.1386	0.1645	0.1682	0.1929
22.3019	0.3856	0.4347	0.4624	0.4859	0.1528	0.1679	0.1196	0.1155	0.5489	0.4872	0.4019	0.4884	0.14	0.1633	0.1677	0.1929
22.5519	0.3859	0.4378	0.467	0.4841	0.1506	0.1688	0.1177	0.1155	0.5523	0.4913	0.4048	0.4905	0.1382	0.1653	0.1703	0.1915
22.8022	0.389	0.4395	0.4683	0.4879	0.1544	0.1754	0.1258	0.1149	0.5457	0.4976	0.4059	0.4924	0.1372	0.1642	0.1733	0.1917
23.0525	0.3931	0.4402	0.4741	0.4942	0.1535	0.1741	0.1258	0.1112	0.5544	0.4977	0.4059	0.4981	0.138	0.167	0.1716	0.1932
23.3025	0.391	0.4495	0.4786	0.5036	0.1535	0.175	0.1264	0.1159	0.5618	0.4995	0.4158	0.498	0.1379	0.1654	0.1759	0.1885
23.5528	0.394	0.4521	0.4788	0.5073	0.152	0.1702	0.1281	0.1151	0.5627	0.5052	0.421	0.4999	0.1393	0.1654	0.1744	0.1942
23.8028	0.3995	0.4522	0.4827	0.5081	0.1552	0.1725	0.1284	0.1134	0.5633	0.5096	0.4186	0.5065	0.1403	0.1676	0.1755	0.1952
24.0531	0.4019	0.4595	0.4823	0.5137	0.1536	0.1744	0.1283	0.1138	0.5688	0.5157	0.4245	0.5062	0.141	0.1666	0.177	0.1952
24.3031	0.4003	0.4665	0.4887	0.5185	0.1506	0.1742	0.1254	0.1167	0.576	0.5123	0.425	0.5084	0.1392	0.1664	0.1763	0.1927
24.5533	0.4019	0.4702	0.4894	0.5227	0.1513	0.1752	0.1274	0.1173	0.5743	0.5168	0.4295	0.5125	0.1404	0.168	0.1779	0.1927
24.8033	0.4076	0.4689	0.501	0.5227	0.1549	0.1759	0.1283	0.1141	0.5803	0.5169	0.4282	0.5186	0.1426	0.1699	0.1773	0.1959
25.0533	0.4082	0.4712	0.5023	0.5272	0.1566	0.1758	0.1296	0.1146	0.5849	0.5234	0.4328	0.5222	0.1427	0.1687	0.1812	0.1951
25.3036	0.4124	0.4763	0.5057	0.5365	0.1516	0.1768	0.1286	0.1132	0.5923	0.5272	0.4344	0.527	0.1434	0.1693	0.182	0.1933
25.5536	0.413	0.4793	0.508	0.5412	0.1537	0.1771	0.1294	0.1137	0.5948	0.53	0.4393	0.5271	0.1431	0.1687	0.1827	0.1927
25.8039	0.4149	0.4839	0.5155	0.5471	0.1536	0.1753	0.1262	0.1152	0.6026	0.5321	0.44	0.5336	0.1432	0.169	0.1871	0.1951
26.0539	0.4159	0.4873	0.5148	0.5489	0.1517	0.1743	0.1251	0.116	0.6063	0.5314	0.4432	0.5372	0.1438	0.1713	0.1838	0.1952
26.3042	0.4228	0.4896	0.5179	0.5489	0.156	0.1733	0.1253	0.1114	0.6054	0.5298	0.4466	0.5422	0.1413	0.175	0.1813	0.2009
26.5542	0.4245	0.4932	0.5192	0.5567	0.1536	0.1724	0.1256	0.1134	0.6092	0.5402	0.4492	0.5452	0.1425	0.1732	0.1886	0.1964
26.8044	0.431	0.4937	0.5236	0.5586	0.1581	0.1769	0.1282	0.1115	0.6086	0.5436	0.4527	0.5487	0.1454	0.1718	0.1889	0.1958
27.0547	0.4307	0.4996	0.529	0.5674	0.1572	0.173	0.1261	0.1111	0.6143	0.5473	0.4523	0.5566	0.143	0.1764	0.1856	0.2022
27.3047	0.4374	0.4989	0.5354	0.5661	0.1545	0.1753	0.1308	0.1089	0.6133	0.5488	0.4521	0.5571	0.1446	0.1755	0.1868	0.1972
27.555	0.4386	0.505	0.5388	0.57	0.1573	0.1756	0.1304	0.107	0.6137	0.554	0.4559	0.5608	0.1458	0.1785	0.1854	0.2019
27.805	0.4382	0.514	0.5481	0.5791	0.1556	0.1718	0.1266	0.11	0.6262	0.5552	0.4632	0.5646	0.1431	0.1805	0.1849	0.2035
28.0553	0.4424	0.5156	0.546	0.5782	0.1518	0.1773	0.1292	0.1088	0.6278	0.5646	0.4699	0.5636	0.1467	0.1736	0.1912	0.1978
28.3053	0.4476	0.5142	0.5558	0.5815	0.1545	0.1803	0.1318	0.1062	0.6302	0.5726	0.4682	0.5717	0.1495	0.1787	0.1942	0.201
28.5556	0.4489	0.5188	0.5659	0.5874	0.1577	0.1735	0.1261	0.1077	0.6395	0.5696	0.4773	0.5771	0.146	0.1804	0.1887	0.2036
28.8058	0.452	0.521	0.5699	0.5937	0.1576	0.1736	0.1279	0.1084	0.6462	0.5778	0.4794	0.5809	0.1483	0.1805	0.1913	0.204
29.0558	0.4591	0.5281	0.574	0.6005	0.1556	0.176	0.1301	0.108	0.6475	0.5805	0.483	0.5876	0.1486	0.1835	0.1907	0.2044
29.3061	0.4624	0.5281	0.5771	0.5958	0.1574	0.1759	0.1317	0.1062	0.6497	0.5849	0.4832	0.5917	0.1503	0.1825	0.1904	0.2072
29.5561	0.4633	0.536	0.5837	0.6086	0.1573	0.176	0.1288	0.1068	0.6506	0.5892	0.4881	0.597	0.1511	0.1807	0.1939	0.2061
29.8064	0.4667	0.5437	0.5918	0.6119	0.1521	0.1789	0.1286	0.1084	0.6542	0.6033	0.4948	0.5973	0.1567	0.1792	0.1983	0.2017
30.0564	0.4736	0.5405	0.5958	0.6105	0.1567	0.1811	0.1304	0.103	0.6553	0.6102	0.4948	0.6047	0.1562	0.1846	0.1955	0.2065
30.3067	0.4747	0.5514	0.6038	0.6244	0.1547	0.1794	0.1305	0.1062	0.666	0.6143	0.5052	0.6072	0.155	0.1833	0.1973	0.2055
30.5567	0.4768	0.5559	0.6079	0.6272	0.1531	0.1798	0.1294	0.1068	0.6721	0.6212	0.5099	0.6091	0.1582	0.1822	0.1988	0.2032
30.8069	0.4819	0.5568	0.6136	0.6308	0.1539	0.1816	0.1289	0.1019	0.6735	0.6274	0.5118	0.6157	0.159	0.1857	0.1992	0.2121
31.0572	0.4855	0.5602	0.6192	0.6375	0.1562	0.1806	0.1299	0.1028	0.6832	0.6335	0.5195	0.6204	0.1606	0.1844	0.2038	0.2079
31.3072	0.487	0.5653	0.629	0.6459	0.1562	0.1767	0.1262	0.1046	0.6918	0.6319	0.5238	0.6267	0.158	0.1841	0.2048	0.2052
31.5575	0.4935	0.5646	0.632	0.6432	0.1605	0.1824	0.1278	0.0992	0.6948	0.6398	0.5234	0.6322	0.1616	0.188	0.207	0.2128
31.8075	0.4965	0.5716	0.641	0.6594	0.164	0.1784	0.1261	0.101	0.7061	0.6376	0.532	0.6377	0.1608	0.1881	0.205	0.2128
32.0578	0.5021	0.5751	0.6437	0.6673	0.1582	0.1817	0.1283	0.1013	0.7051	0.6504	0.5383	0.6378	0.1661	0.1851	0.2084	0.2114
32.3078	0.5041	0.5797	0.6522	0.6683	0.1629	0.1814	0.1284	0.101	0.7157	0.6536	0.5399	0.6457	0.166	0.1915	0.2054	0.2142
32.5581	0.5066	0.5901	0.6578	0.6779	0.158	0.1814	0.1273	0.1041	0.7235	0.6536	0.5496	0.646	0.1683	0.1858	0.2098	0.2117
32.8083	0.5145	0.5935	0.6595	0.684	0.1607	0.1813	0.1311	0.0975	0.731	0.6612	0.5503	0.6574	0.1693	0.1887	0.2099	0.2126
33.0586	0.5173	0.5962	0.6664	0.6829	0.1633	0.182	0.1283	0.0992	0.7383	0.6606	0.5561	0.6582	0.1681	0.1906	0.2072	0.2151
33.3089	0.5237	0.5993	0.6671	0.6954	0.1603	0.1835	0.1316	0.0956	0.7405	0.6728	0.5615	0.6601	0.1717	0.1904	0.2149	0.2155
33.5589	0.5272	0.6048	0.6725	0.6998	0.1586	0.1824	0.1279	0.0961	0.7467	0.6829	0.5697	0.6675	0.1719	0.1878	0.2159	0.2119
33.8092	0.525	0.6114	0.6834	0.7045	0.1623	0.1771	0.1236	0.0982	0.755	0.6854	0.5712	0.677	0.1692	0.1931	0.2147	0.2215
34.0592	0.5339	0.6155	0.6827	0.7072	0.1623	0.1826	0.13	0.0941	0.7586	0.6979	0.5771	0.6788	0.174	0.193	0.2205	0.2214
34.3094	0.5357	0.6244	0.6945	0.7119	0.1613	0.1848	0.1269	0.0969	0.7609	0.6958	0.5782	0.6841	0.1711	0.1972	0.2169	0.2261
34.5594	0.5372	0.6308	0.7034	0.7184	0.1589	0.1811	0.1264	0.0985	0.77	0.7027	0.5863	0.6848	0.1737	0.1957	0.2223	0.2247
34.8097	0.5378	0.6327	0.7083	0.7227	0.1625	0.1804	0.1255	0.0979	0.7772	0.7018	0.5885	0.6911	0.1738	0.2	0.2221	0.2311
35.0597	0.5444	0.6324	0.7131	0.7287	0.1614	0.1833	0.1293	0.095	0.7725	0.7177	0.5914	0.6984	0.1785	0.2009	0.2272	0.2295
35.3097	0.5435	0.6396	0.716	0.7424	0.161	0.1829	0.128	0.0982	0.7787	0.7145	0.5949	0.7029	0.18	0.2049	0.2263	0.2333
35.56	0.5467	0.6445	0.7216	0.7462	0.1647	0.181	0.1261	0.0987	0.787	0.7196	0.6008	0.7067	0.1809	0.2057	0.2264	0.2363
35.81	0.5511	0.6483	0.7235	0.7457	0.1636	0.1845	0.1299	0.0971	0.7915	0.726	0.6019	0.7118	0.1828	0.2067	0.2314	0.2373
36.0603	0.5539	0.6528	0.7311	0.7576	0.1606	0.1815	0.126	0.1003	0.8015	0.7315	0.6094	0.7115	0.1856	0.2049	0.2347	0.2399
36.3103	0.5603	0.6504	0.732	0.7659	0.1619	0.1853	0.1325	0.0968	0.8034	0.7431	0.6102	0.7193	0.1872	0.207	0.2398	0.2419
36.5606	0.565	0.654	0.7313	0.7721	0.1626	0.1842	0.1298	0.0968	0.8082	0.743	0.6132	0.7236	0.1891	0.2062	0.2413	0.2396
36.8108	0.5642	0.6583	0.7363	0.7792	0.1589	0.1842	0.132	0.0956	0.8124	0.7461	0.6191	0.7258	0.1912	0.2052	0.2421	0.2382
37.0611	0.5659	0.6592	0.7419	0.7805	0.1647	0.1863	0.1322	0.0961	0.8081	0.7561	0.6186	0.7356	0.1902	0.2086	0.2403	0.2417
37.3114	0.5682	0.6656	0.7441	0.7885	0.1639	0.1863	0.1327	0.0965	0.8179	0.7633	0.6235	0.7385	0.1914	0.2095	0.2429	0.2458
37.5614	0.5719	0.6687	0.7509	0.7895	0.1643	0.1897	0.1329	0.0971	0.8211	0.7689	0.626	0.7429	0.1943	0.2131	0.247	0.2486
37.8117	0.5711	0.6783	0.7609	0.7909	0.1642	0.1824	0.1304	0.1026	0.8295	0.7642	0.6326	0.7409	0.1956	0.2128	0.2487	0.2486
38.0617	0.576	0.6795	0.7651	0.8013	0.1664	0.1856	0.1291	0.1019	0.8416	0.7691	0.6351	0.7475	0.1942	0.2154	0.2493	0.252
38.3119	0.5789	0.6851	0.7668	0.8086	0.1614	0.1892	0.1315	0.1015	0.8475	0.7812	0.64	0.7484	0.2012	0.2138	0.2536	0.249
38.5619	0.5798	0.6881	0.7703	0.8133	0.1675	0.1841	0.1293	0.1034	0.8531	0.7765	0.6451	0.7537	0.2001	0.2172	0.2534	0.2579
38.8122	0.5841	0.6924	0.7743	0.816	0.1653	0.1873	0.1294	0.1049	0.8578	0.7852	0.65	0.7555	0.2031	0.2184	0.2537	0.2569
39.0622	0.5859	0.6931	0.7782	0.8148	0.1702	0.1864	0.1293	0.1038	0.8626	0.7836	0.6496	0.7575	0.2029	0.2194	0.2562	0.2601
39.3125	0.5927	0.693	0.78	0.8172	0.164	0.1902	0.1332	0.1027	0.87	0.7924	0.6574	0.7586	0.2063	0.2211	0.2619	0.2577
39.5628	0.5954	0.7005	0.7918	0.8307	0.1692	0.1863	0.1308	0.1042	0.8758	0.7936	0.6617	0.7616	0.208	0.2216	0.2636	0.2617
39.8128	0.5951	0.7063	0.7947	0.8293	0.1713	0.1841	0.1322	0.1059	0.8795	0.7944	0.6653	0.7656	0.2085	0.2236	0.2627	0.2676
40.0631	0.6011	0.7053	0.7969	0.8316	0.1727	0.1899	0.1369	0.1016	0.8832	0.805	0.6625	0.7713	0.2092	0.2262	0.2675	0.2666
40.3131	0.6022	0.7128	0.8029	0.836	0.166	0.1885	0.1345	0.1049	0.8847	0.8064	0.6735	0.7692	0.2139	0.2248	0.2709	0.2689
40.5633	0.6027	0.7148	0.8095	0.8416	0.1735	0.1889	0.1333	0.1039	0.8903	0.8084	0.6752	0.7783	0.2117	0.2304	0.2691	0.2733
40.8133	0.6114	0.7146	0.8102	0.8588	0.1744	0.19	0.1385	0.1025	0.9019	0.8126	0.6824	0.7822	0.2169	0.2302	0.2772	0.2742
41.0636	0.6121	0.7197	0.8166	0.8663	0.1683	0.1888	0.1368	0.1061	0.9115	0.8144	0.6913	0.7814	0.2186	0.2282	0.2818	0.2736
41.3139	0.6155	0.7249	0.8269	0.8709	0.1741	0.1901	0.1363	0.1057	0.9211	0.8222	0.6918	0.7932	0.2183	0.2352	0.2779	0.2795
41.5639	0.6199	0.7323	0.8274	0.8834	0.1707	0.1882	0.1353	0.109	0.9294	0.8299	0.7044	0.7915	0.2201	0.2326	0.2829	0.279
41.8142	0.6209	0.7346	0.8348	0.8922	0.1693	0.1908	0.1361	0.1082	0.9252	0.8288	0.7039	0.7983	0.2244	0.2334	0.2849	0.2765
42.0642	0.6225	0.7412	0.8428	0.8956	0.1741	0.1907	0.1339	0.1076	0.9295	0.8461	0.6996	0.8019	0.2199	0.2426	0.2828	0.2838
42.3144	0.6305	0.7432	0.8453	0.9107	0.1694	0.1927	0.1375	0.1064	0.9435	0.855	0.7087	0.7996	0.2257	0.2394	0.2875	0.2775
42.5633	0.6315	0.7511	0.854	0.9131	0.1742	0.1894	0.1327	0.1066	0.9489	0.8555	0.7125	0.8068	0.2267	0.2443	0.2861	0.2869
42.8136	0.6375	0.7566	0.8612	0.9126	0.1759	0.1931	0.1377	0.1048	0.9469	0.8639	0.7179	0.8127	0.2297	0.2456	0.2919	0.2877
43.0636	0.6387	0.7683	0.8686	0.9201	0.1727	0.1896	0.1346	0.1071	0.9545	0.8671	0.7211	0.8142	0.2325	0.2424	0.2924	0.2899
43.3136	0.6475	0.7702	0.8686	0.9361	0.1715	0.1963	0.1389	0.1045	0.9558	0.8786	0.7279	0.8218	0.2367	0.2486	0.3014	0.2913
43.5639	0.65	0.774	0.8771	0.9343	0.1721	0.1905	0.1355	0.1072	0.9679	0.8871	0.7296	0.8266	0.2363	0.2512	0.302	0.298
43.8139	0.6549	0.7826	0.8795	0.949	0.1717	0.1906	0.1362	0.1088	0.9783	0.8831	0.7358	0.8257	0.2416	0.2507	0.3045	0.297
44.0642	0.6624	0.7827	0.8842	0.9494	0.1718	0.1957	0.1388	0.1082	0.9781	0.9015	0.7412	0.8298	0.2412	0.2559	0.3084	0.2958
44.3142	0.6674	0.7987	0.8943	0.9615	0.1768	0.1946	0.1373	0.1088	0.9875	0.9059	0.7539	0.8324	0.2422	0.2587	0.3063	0.2986
44.5644	0.6717	0.8045	0.895	0.9706	0.1761	0.1932	0.1345	0.1101	0.9937	0.9204	0.756	0.8338	0.2445	0.2624	0.3093	0.3025
44.8144	0.6743	0.8094	0.9045	0.9812	0.1754	0.1939	0.1327	0.1114	0.989	0.9169	0.7696	0.8368	0.2501	0.2619	0.3105	0.3048
45.0647	0.6779	0.8122	0.9076	0.9812	0.1757	0.1997	0.1356	0.1086	0.9996	0.9169	0.7689	0.8452	0.2486	0.2659	0.3134	0.3058
45.3147	0.6826	0.8156	0.9161	0.9955	0.1755	0.1998	0.1365	0.1056	1.0091	0.9221	0.7709	0.8486	0.2508	0.2682	0.318	0.3074
45.5647	0.6829	0.82	0.924	1	0.1765	0.195	0.1341	0.1101	1.0007	0.9263	0.7773	0.8517	0.2544	0.2676	0.3175	0.3151
45.815	0.6898	0.8298	0.9359	1.0028	0.1743	0.1983	0.1357	0.1117	1.0223	0.9365	0.7819	0.8596	0.2598	0.2671	0.3215	0.3142
46.0639	0.6958	0.8366	0.9398	1.0054	0.1739	0.1991	0.1358	0.111	1.0275	0.9403	0.7815	0.8721	0.2568	0.2727	0.3223	0.3178
46.3142	0.7017	0.8415	0.9487	1.0233	0.172	0.1944	0.1306	0.115	1.031	0.9426	0.7888	0.8763	0.2603	0.2692	0.322	0.319
46.5642	0.7093	0.8496	0.9588	1.0448	0.1691	0.1953	0.1325	0.115	1.0377	0.9528	0.7973	0.8824	0.2636	0.2725	0.3284	0.3228
46.8144	0.7095	0.8607	0.9616	1.0536	0.1746	0.1928	0.1304	0.1151	1.0428	0.9601	0.8033	0.8848	0.2662	0.2732	0.3307	0.33
47.0644	0.7146	0.8604	0.9732	1.059	0.1717	0.1973	0.134	0.1128	1.044	0.9686	0.8	0.8853	0.2658	0.2752	0.3347	0.3273
47.3144	0.724	0.8652	0.9787	1.0712	0.1704	0.1958	0.1342	0.1129	1.0557	0.9849	0.8082	0.8933	0.2721	0.2729	0.3374	0.327
47.5644	0.7216	0.8776	0.9868	1.0716	0.1729	0.1955	0.1333	0.1159	1.0594	0.9891	0.8204	0.8989	0.2777	0.275	0.3416	0.3345
47.8144	0.7205	0.8766	0.9919	1.0655	0.1744	0.1951	0.1321	0.1157	1.0546	0.9813	0.8191	0.8997	0.2755	0.2797	0.3426	0.3339
48.0647	0.7303	0.8877	1.0088	1.0893	0.1755	0.1931	0.1351	0.1136	1.0782	0.9964	0.8308	0.9111	0.2798	0.2787	0.3459	0.3335
48.3147	0.7314	0.8942	1.016	1.0879	0.1781	0.1975	0.134	0.1135	1.0892	1.0009	0.8343	0.9205	0.2797	0.2827	0.3402	0.3383
48.565	0.735	0.8944	1.0163	1.097	0.1798	0.197	0.1383	0.1106	1.0871	1.0103	0.8421	0.928	0.2822	0.2859	0.3494	0.3446
48.815	0.737	0.8972	1.0237	1.0912	0.1813	0.1948	0.1351	0.1157	1.0873	1.0045	0.8456	0.9287	0.2872	0.2839	0.3499	0.3462
49.065	0.7385	0.903	1.0265	1.1125	0.1809	0.1952	0.1358	0.1145	1.087	1.0108	0.847	0.9293	0.2888	0.2888	0.3547	0.3468
49.3153	0.7447	0.9051	1.0313	1.1172	0.1757	0.1978	0.1388	0.1131	1.1008	1.0138	0.8518	0.9316	0.2943	0.2853	0.3592	0.3445
49.5653	0.7491	0.9039	1.0315	1.1296	0.1832	0.2011	0.1358	0.1161	1.1005	1.0238	0.8548	0.9356	0.2946	0.2915	0.3589	0.3521
49.8153	0.7528	0.9119	1.0435	1.1311	0.1826	0.2003	0.1374	0.1157	1.104	1.0256	0.8609	0.943	0.2989	0.2936	0.3625	0.3534
50.0653	0.751	0.9229	1.0466	1.142	0.1848	0.199	0.136	0.1172	1.1107	1.018	0.8654	0.9436	0.3046	0.2912	0.3632	0.3581
50.3156	0.7627	0.9264	1.0558	1.1498	0.1846	0.1984	0.1429	0.1144	1.1168	1.0224	0.8752	0.9547	0.3024	0.2937	0.3704	0.3623
50.5658	0.7662	0.9304	1.0657	1.1542	0.1759	0.2001	0.1442	0.1142	1.1244	1.0329	0.8833	0.9608	0.3094	0.2916	0.3702	0.3625
50.8161	0.772	0.9364	1.0699	1.1572	0.1812	0.2025	0.1436	0.1143	1.121	1.0422	0.8865	0.9616	0.3114	0.2994	0.3745	0.3615
51.0661	0.7762	0.943	1.0819	1.1525	0.1835	0.2043	0.1446	0.115	1.129	1.0376	0.8947	0.9661	0.3098	0.3003	0.3774	0.3637
51.3161	0.7784	0.9517	1.0932	1.1696	0.1827	0.2034	0.1436	0.1155	1.1425	1.0519	0.9024	0.9747	0.3166	0.3001	0.382	0.3638
51.5661	0.7828	0.9613	1.0953	1.1803	0.1832	0.205	0.1441	0.1176	1.1537	1.0584	0.911	0.9789	0.3224	0.3079	0.3821	0.3705
51.8161	0.7873	0.9671	1.1063	1.1938	0.1832	0.2055	0.1447	0.1142	1.1432	1.0737	0.912	0.9879	0.325	0.311	0.3883	0.3673
52.0664	0.7885	0.9755	1.1179	1.1866	0.1909	0.2004	0.1418	0.1176	1.1569	1.0843	0.9188	0.9895	0.3263	0.3147	0.3881	0.3802
52.3164	0.7963	0.9759	1.1173	1.2066	0.1836	0.2068	0.1449	0.1155	1.16	1.0951	0.9245	0.9994	0.3352	0.3156	0.3972	0.3763
52.5667	0.7991	0.9897	1.1284	1.2176	0.1862	0.2076	0.1446	0.1145	1.1804	1.1057	0.9298	1.0003	0.3351	0.3204	0.4002	0.3842
52.8167	0.805	0.9963	1.1301	1.2327	0.1885	0.2082	0.1456	0.1143	1.1794	1.1085	0.9304	1.0067	0.3372	0.3234	0.4011	0.3906
53.0664	0.8075	1.0082	1.1446	1.2472	0.1913	0.2042	0.1443	0.1179	1.1943	1.1135	0.9433	1.0042	0.3419	0.3223	0.4025	0.396
53.3167	0.8106	1.0072	1.1419	1.2356	0.1909	0.2114	0.148	0.1143	1.1781	1.1206	0.9467	1.0189	0.3397	0.3283	0.409	0.3983
53.5667	0.8149	1.0206	1.1583	1.2622	0.1935	0.2068	0.1454	0.1201	1.177	1.1244	0.9574	1.0196	0.3455	0.3304	0.4089	0.4036
53.8169	0.8217	1.0314	1.1584	1.2586	0.1959	0.2056	0.1465	0.1192	1.198	1.1358	0.9559	1.0242	0.3491	0.3301	0.4175	0.4079
54.0669	0.8283	1.0307	1.1566	1.27	0.1915	0.2101	0.1519	0.1172	1.217	1.1509	0.9667	1.0366	0.3527	0.3344	0.4257	0.4075
54.3172	0.8319	1.0386	1.1562	1.2685	0.1928	0.2099	0.1496	0.1203	1.227	1.1451	0.976	1.0385	0.3565	0.3319	0.4308	0.4137
54.5675	0.8319	1.0473	1.1799	1.2745	0.1987	0.2111	0.1468	0.1218	1.2329	1.1578	0.9828	1.0433	0.357	0.3393	0.4296	0.416
54.8175	0.8363	1.0472	1.1767	1.2977	0.1952	0.2127	0.1526	0.1181	1.2162	1.1603	0.9883	1.055	0.3619	0.3417	0.4386	0.4186
55.0675	0.8398	1.0489	1.1885	1.3066	0.1902	0.2103	0.1527	0.1193	1.2219	1.1537	0.9995	1.0572	0.3677	0.3455	0.4441	0.4174
55.3175	0.8425	1.0577	1.1918	1.3175	0.1933	0.2129	0.1531	0.1184	1.2294	1.176	1.0042	1.0639	0.3684	0.3494	0.444	0.4254
55.5678	0.8443	1.0718	1.2072	1.3215	0.2003	0.2085	0.1542	0.1235	1.2525	1.1743	1.0116	1.07	0.3709	0.3495	0.4471	0.4344
55.8178	0.8461	1.0785	1.2115	1.304	0.2002	0.2086	0.153	0.122	1.2399	1.1832	1.013	1.0779	0.3707	0.3538	0.4501	0.4391
56.0681	0.8532	1.0868	1.2095	1.3283	0.1997	0.2145	0.1552	0.1211	1.2428	1.1734	1.0201	1.0854	0.3736	0.3558	0.4566	0.4402
56.3181	0.8599	1.0899	1.219	1.3444	0.1931	0.213	0.1545	0.1208	1.2497	1.1808	1.025	1.0867	0.378	0.3551	0.466	0.4464
56.5683	0.864	1.0933	1.2348	1.3518	0.2007	0.2149	0.1544	0.1198	1.2499	1.1899	1.0353	1.0933	0.3807	0.3575	0.4716	0.4505
56.8183	0.8683	1.1012	1.2435	1.3547	0.2011	0.2157	0.1541	0.1218	1.2515	1.1955	1.045	1.1	0.3826	0.3601	0.4724	0.4551
57.0683	0.8693	1.1046	1.2542	1.3475	0.2019	0.2173	0.1539	0.1225	1.2666	1.1973	1.054	1.1025	0.3861	0.3648	0.4739	0.4619
57.3186	0.8725	1.113	1.264	1.363	0.2052	0.2123	0.1505	0.1255	1.2788	1.203	1.0582	1.1031	0.3923	0.3674	0.4742	0.4661
57.5686	0.8761	1.1158	1.2763	1.3835	0.2082	0.2188	0.1544	0.1216	1.2778	1.216	1.0587	1.1122	0.3915	0.3713	0.4828	0.463
57.8189	0.8822	1.1196	1.2711	1.3859	0.2051	0.2177	0.152	0.1226	1.2778	1.2149	1.0568	1.1111	0.3965	0.3736	0.4888	0.4674
58.0689	0.8805	1.1305	1.284	1.3743	0.2124	0.2151	0.1485	0.1271	1.2778	1.2096	1.0705	1.116	0.396	0.3755	0.4902	0.481
58.3192	0.8877	1.1274	1.2849	1.3745	0.2061	0.2183	0.1523	0.1239	1.2924	1.2151	1.0686	1.1218	0.3988	0.3794	0.4986	0.4774
58.5694	0.8946	1.129	1.2936	1.4024	0.2045	0.2232	0.1522	0.1245	1.2981	1.2367	1.0758	1.13	0.4004	0.3812	0.5041	0.478
58.8194	0.8976	1.1384	1.3085	1.3977	0.2109	0.2181	0.1491	0.1269	1.2932	1.2259	1.0837	1.1275	0.3995	0.3838	0.5019	0.4813
59.0694	0.9073	1.144	1.3081	1.4136	0.2101	0.2187	0.1502	0.1282	1.3089	1.242	1.0862	1.1351	0.4057	0.3795	0.5078	0.4877
59.3194	0.912	1.1497	1.3119	1.426	0.2097	0.2208	0.1519	0.1261	1.3169	1.2428	1.0895	1.1351	0.4088	0.384	0.5182	0.4898
59.5694	0.9126	1.1582	1.3204	1.42	0.2106	0.2244	0.1509	0.1247	1.3252	1.2533	1.0886	1.1437	0.4073	0.3885	0.5186	0.4953
59.8194	0.9151	1.1655	1.3411	1.4393	0.2116	0.2229	0.1498	0.1296	1.3293	1.2544	1.0964	1.1457	0.412	0.3854	0.5223	0.5044
60.0697	0.9139	1.1722	1.3396	1.4403	0.2122	0.2265	0.1482	0.1245	1.3197	1.259	1.1034	1.1482	0.4082	0.3957	0.527	0.5089
60.3197	0.9192	1.1773	1.3509	1.4351	0.2088	0.2255	0.1518	0.1249	1.3217	1.2709	1.1057	1.1531	0.4131	0.3938	0.5304	0.5108
60.57	0.9205	1.1878	1.3588	1.4141	0.2085	0.2246	0.1507	0.1252	1.3191	1.2652	1.1061	1.1621	0.4193	0.3985	0.5337	0.5117
60.82	0.931	1.1909	1.3692	1.4455	0.2119	0.2252	0.1528	0.1281	1.3293	1.284	1.1099	1.161	0.4264	0.3968	0.5333	0.5153
61.07	0.934	1.1961	1.3775	1.46	0.2094	0.2281	0.1559	0.1238	1.336	1.3027	1.1113	1.1665	0.4302	0.4034	0.5424	0.5179
61.3203	0.9432	1.1998	1.3791	1.4616	0.2134	0.2302	0.1544	0.1267	1.3499	1.3094	1.1184	1.1708	0.432	0.4052	0.548	0.5241
61.5703	0.9459	1.2073	1.3886	1.4685	0.2159	0.2297	0.1582	0.126	1.3528	1.3013	1.1249	1.1767	0.4374	0.4078	0.5522	0.5297
61.8206	0.9577	1.2106	1.3803	1.4535	0.2147	0.23	0.1583	0.1279	1.3728	1.3252	1.1267	1.1791	0.4443	0.4046	0.5552	0.5373
62.0706	0.9589	1.2169	1.3996	1.4575	0.2141	0.2312	0.1584	0.1272	1.3833	1.3287	1.142	1.1884	0.4458	0.4077	0.5622	0.5342
62.3208	0.9626	1.2286	1.407	1.4856	0.218	0.2287	0.1566	0.1297	1.3723	1.3337	1.1519	1.1864	0.4487	0.4082	0.5634	0.5395
62.5708	0.9607	1.2409	1.4123	1.5014	0.2174	0.2313	0.1585	0.1236	1.362	1.3282	1.1522	1.1923	0.4486	0.4165	0.572	0.5434
62.8211	0.9609	1.2602	1.4268	1.5102	0.2163	0.2318	0.158	0.1224	1.3731	1.3431	1.1568	1.1919	0.4529	0.4173	0.5752	0.5435
63.0714	0.9609	1.2628	1.4359	1.5112	0.2175	0.2292	0.1533	0.1277	1.3971	1.3496	1.1689	1.1938	0.4586	0.4198	0.5786	0.5445
63.3214	0.9719	1.2693	1.4346	1.5247	0.221	0.2333	0.1543	0.1261	1.3838	1.3547	1.1665	1.2005	0.4592	0.4241	0.5837	0.5505
63.5714	0.9772	1.2705	1.4551	1.5345	0.2211	0.233	0.1522	0.1289	1.3954	1.3598	1.172	1.2026	0.4659	0.4279	0.5901	0.5617
63.8214	0.9885	1.2714	1.4477	1.5464	0.2216	0.2327	0.1567	0.1325	1.3767	1.3595	1.1793	1.2121	0.4715	0.4306	0.5939	0.5623
64.0717	0.9922	1.2877	1.4582	1.5475	0.2217	0.2301	0.153	0.1308	1.4129	1.3633	1.188	1.2167	0.4726	0.4346	0.5963	0.5669
64.3217	0.9973	1.2961	1.4779	1.5507	0.2224	0.236	0.1553	0.1304	1.4182	1.3708	1.1878	1.2287	0.4756	0.4397	0.6022	0.5716
64.5719	0.9937	1.3122	1.4819	1.5519	0.225	0.2343	0.1539	0.1328	1.4226	1.3709	1.1966	1.2272	0.4796	0.4439	0.6036	0.5801
64.8222	0.9956	1.3182	1.4982	1.5613	0.2261	0.2303	0.158	0.1338	1.428	1.3751	1.2038	1.2385	0.4866	0.4417	0.6071	0.5857
65.0722	0.9981	1.3315	1.5017	1.5719	0.2231	0.2372	0.1596	0.1317	1.4392	1.4043	1.2124	1.2473	0.4846	0.4444	0.617	0.5822
65.3222	0.9991	1.3366	1.5069	1.579	0.2262	0.2348	0.1562	0.1364	1.4421	1.4054	1.2224	1.2496	0.4853	0.448	0.6177	0.5896
65.5722	0.9984	1.3512	1.5037	1.5838	0.2295	0.2372	0.1621	0.1321	1.4377	1.4098	1.2327	1.2578	0.4877	0.4526	0.6272	0.5967
65.8225	1.013	1.3512	1.5187	1.5906	0.2257	0.2386	0.1629	0.1321	1.4598	1.402	1.2384	1.2639	0.4955	0.4547	0.6302	0.5986
66.0725	1.0149	1.3636	1.5273	1.5971	0.2278	0.2364	0.1584	0.1351	1.4465	1.42	1.2497	1.2695	0.4966	0.4579	0.6366	0.596
66.3228	1.0252	1.3645	1.5391	1.6072	0.2287	0.2399	0.1639	0.1336	1.4358	1.4322	1.2449	1.2725	0.5033	0.4591	0.6371	0.6149
66.5731	1.0271	1.3815	1.5516	1.5822	0.231	0.2403	0.1639	0.1346	1.4593	1.4432	1.2624	1.2737	0.5017	0.462	0.6427	0.6074
66.8233	1.0268	1.3671	1.5327	1.6068	0.2338	0.2403	0.1588	0.1368	1.4748	1.44	1.2681	1.2727	0.5041	0.4705	0.6409	0.613
67.0733	1.033	1.3862	1.5594	1.628	0.231	0.2394	0.1628	0.1385	1.4752	1.4426	1.2688	1.2894	0.5101	0.4677	0.6508	0.619
67.3233	1.0255	1.404	1.587	1.6443	0.2332	0.2436	0.1599	0.1361	1.4772	1.4404	1.2816	1.2893	0.5093	0.4756	0.6527	0.6235
67.5736	1.0348	1.4098	1.5918	1.6517	0.2398	0.2416	0.1595	0.1384	1.489	1.4427	1.2953	1.2938	0.5091	0.4779	0.6547	0.6341
67.8236	1.0352	1.4168	1.6143	1.6566	0.2347	0.2431	0.1592	0.1393	1.4833	1.407	1.2998	1.3014	0.5158	0.4838	0.6558	0.6394
68.0739	1.0425	1.4255	1.6259	1.661	0.2391	0.2463	0.1646	0.1373	1.4971	1.4032	1.2965	1.3002	0.5171	0.4862	0.6635	0.6348
68.3239	1.0557	1.4293	1.6103	1.681	0.2444	0.2414	0.1607	0.1406	1.4924	1.4313	1.3089	1.3056	0.5225	0.4843	0.6559	0.6462
68.5742	1.0602	1.4375	1.6307	1.6738	0.2446	0.2424	0.1646	0.1409	1.5025	1.4365	1.3191	1.3211	0.5262	0.4882	0.66	0.6476
68.8242	1.0611	1.4443	1.6204	1.6852	0.2471	0.2432	0.1631	0.1409	1.5169	1.4525	1.3242	1.3234	0.5296	0.4893	0.666	0.6529
69.0742	1.0659	1.4583	1.6359	1.6821	0.2447	0.2466	0.167	0.1398	1.5306	1.4672	1.3214	1.3287	0.5334	0.4924	0.6725	0.6571
69.3244	1.0653	1.4645	1.6583	1.6816	0.2486	0.2469	0.1632	0.1416	1.5406	1.4662	1.3351	1.3238	0.5356	0.5017	0.6746	0.6653
69.5744	1.0691	1.4751	1.6639	1.6861	0.2466	0.2498	0.1629	0.142	1.5472	1.4724	1.3402	1.3386	0.5368	0.5051	0.6844	0.6696
69.8247	1.0732	1.4772	1.6759	1.692	0.2452	0.2519	0.1655	0.1395	1.5521	1.4703	1.3425	1.3397	0.537	0.5055	0.6925	0.6745
70.0747	1.078	1.4956	1.6863	1.6931	0.2489	0.2543	0.1649	0.1419	1.561	1.4794	1.3544	1.3409	0.5472	0.5094	0.6927	0.6818
70.325	1.0819	1.4935	1.6766	1.7169	0.2445	0.2523	0.1692	0.1441	1.5593	1.5005	1.3446	1.3608	0.549	0.5063	0.7022	0.685
70.5753	1.0874	1.501	1.6925	1.7111	0.2501	0.2538	0.1646	0.1447	1.5882	1.5096	1.3654	1.3525	0.5536	0.5123	0.7006	0.6919
70.8256	1.0848	1.5154	1.6834	1.721	0.2482	0.2537	0.1696	0.1422	1.588	1.5129	1.3675	1.3658	0.5558	0.5135	0.7087	0.6935
71.0756	1.0943	1.5185	1.6954	1.7159	0.2516	0.2504	0.1704	0.1466	1.5868	1.4992	1.3751	1.3678	0.5647	0.5144	0.7149	0.7026
71.3256	1.0996	1.5257	1.7083	1.7463	0.2487	0.2566	0.1679	0.1439	1.6018	1.5368	1.369	1.3795	0.5662	0.5219	0.7243	0.703
71.5756	1.0968	1.5384	1.7255	1.7411	0.2569	0.256	0.1657	0.1446	1.6059	1.522	1.3763	1.3686	0.5613	0.525	0.7222	0.7143
71.8256	1.1122	1.5374	1.7431	1.7502	0.2595	0.2561	0.1713	0.1453	1.5833	1.5224	1.3813	1.3817	0.5697	0.5243	0.7295	0.7271
72.0758	1.1138	1.5544	1.7356	1.7164	0.2551	0.2557	0.1732	0.145	1.5712	1.5373	1.3934	1.385	0.5707	0.5334	0.7383	0.7262
72.3258	1.1165	1.5617	1.7545	1.7166	0.2592	0.2568	0.1711	0.1475	1.6242	1.5503	1.4077	1.3992	0.5715	0.539	0.7418	0.7319
72.5761	1.1151	1.5596	1.7216	1.7511	0.2585	0.2581	0.1746	0.1465	1.6184	1.5621	1.4152	1.4127	0.5795	0.5428	0.749	0.7355
72.8264	1.1215	1.5816	1.7533	1.7689	0.2589	0.257	0.1733	0.1467	1.6431	1.5315	1.4086	1.4118	0.5805	0.5452	0.7458	0.7422
73.0767	1.1247	1.5816	1.7557	1.7835	0.2608	0.2567	0.1717	0.1484	1.6244	1.5477	1.4191	1.4109	0.5819	0.5483	0.7501	0.746
73.3269	1.1259	1.5871	1.7765	1.7885	0.2562	0.265	0.1743	0.1453	1.6457	1.5477	1.4347	1.4097	0.5808	0.5515	0.7595	0.7538
73.5769	1.1272	1.6038	1.7618	1.7989	0.2596	0.265	0.1743	0.1475	1.6524	1.5537	1.4348	1.4238	0.5798	0.5543	0.7626	0.7632
73.8272	1.1296	1.6051	1.781	1.7845	0.2619	0.2624	0.1729	0.1491	1.6727	1.5791	1.4494	1.4255	0.5802	0.5571	0.7693	0.7694
74.0772	1.1364	1.6086	1.7882	1.7756	0.2608	0.2632	0.1809	0.1489	1.671	1.5898	1.4539	1.4271	0.5859	0.5566	0.7796	0.7721
74.3275	1.1376	1.6191	1.7959	1.7976	0.2633	0.2619	0.1771	0.1503	1.6925	1.5788	1.4574	1.4327	0.5913	0.5609	0.7781	0.7654
74.5775	1.1305	1.6236	1.7647	1.7886	0.2613	0.2659	0.1761	0.1495	1.6933	1.592	1.464	1.4366	0.5907	0.5679	0.7774	0.7801
74.8278	1.1362	1.631	1.7847	1.7837	0.2647	0.2619	0.1787	0.1509	1.6946	1.5981	1.4739	1.4453	0.5971	0.5688	0.7864	0.7997
75.0778	1.1364	1.6272	1.8224	1.8067	0.2599	0.2678	0.1793	0.1477	1.7017	1.5949	1.4739	1.4447	0.5959	0.5761	0.8067	0.793
75.3278	1.1429	1.6289	1.812	1.8274	0.2614	0.2668	0.181	0.15	1.6964	1.6039	1.4877	1.4485	0.5966	0.5786	0.8116	0.7938
75.5781	1.1487	1.6431	1.8188	1.815	0.2641	0.2677	0.1768	0.15	1.7108	1.6047	1.4815	1.4514	0.6013	0.5852	0.8195	0.8084
75.8281	1.1513	1.6412	1.8513	1.8411	0.2673	0.2682	0.1786	0.1523	1.7237	1.602	1.4916	1.4558	0.6022	0.5841	0.8177	0.8169
76.0783	1.155	1.6302	1.8373	1.8432	0.2672	0.2715	0.1825	0.1493	1.7103	1.6066	1.4893	1.4685	0.6129	0.5895	0.8281	0.8165
76.3283	1.1545	1.6506	1.8359	1.8528	0.2701	0.2673	0.1821	0.152	1.7231	1.6132	1.4861	1.4821	0.6207	0.5878	0.8287	0.8156
76.5786	1.1589	1.6527	1.831	1.8169	0.2695	0.2717	0.1814	0.1511	1.7173	1.6145	1.4914	1.4837	0.6218	0.5915	0.8403	0.8195
76.8286	1.1572	1.6743	1.8552	1.861	0.266	0.2718	0.1843	0.1496	1.7394	1.641	1.4955	1.4848	0.6254	0.5962	0.8429	0.8212
77.0789	1.1554	1.6796	1.8593	1.8795	0.2655	0.2767	0.1867	0.1496	1.7433	1.6436	1.5045	1.4829	0.6303	0.6024	0.8509	0.833
77.3289	1.1776	1.6766	1.887	1.8746	0.2709	0.2757	0.1811	0.1553	1.7656	1.6331	1.512	1.5011	0.6356	0.6016	0.8433	0.8414
77.5789	1.1694	1.6921	1.902	1.8769	0.2691	0.2784	0.1788	0.1522	1.7735	1.6475	1.5152	1.5032	0.6355	0.6124	0.8477	0.8447
77.8292	1.1776	1.7028	1.9073	1.8752	0.2726	0.2788	0.1806	0.1506	1.774	1.6588	1.5285	1.5145	0.6413	0.6152	0.861	0.8351
78.0792	1.1868	1.7024	1.8892	1.9048	0.2698	0.2774	0.182	0.1496	1.7698	1.6609	1.5299	1.5171	0.6447	0.6235	0.8764	0.8397
78.3294	1.1919	1.7098	1.9093	1.9099	0.2744	0.2785	0.1808	0.1521	1.7853	1.6791	1.5426	1.5237	0.6489	0.6272	0.8807	0.8498
78.5794	1.1941	1.72	1.9256	1.915	0.2726	0.2767	0.1839	0.1535	1.751	1.6925	1.5444	1.5306	0.6558	0.6328	0.888	0.8592
78.8297	1.194	1.7237	1.9206	1.8927	0.2768	0.274	0.1858	0.1544	1.7777	1.7013	1.5449	1.533	0.661	0.6358	0.8835	0.8636
79.0797	1.1935	1.7362	1.9059	1.9	0.2756	0.2813	0.1821	0.1538	1.7742	1.7046	1.5661	1.5373	0.6631	0.6423	0.8884	0.8692
79.3297	1.195	1.7332	1.937	1.9168	0.2732	0.2787	0.186	0.1527	1.7947	1.6965	1.5519	1.5483	0.6682	0.6463	0.8936	0.8784
79.58	1.1976	1.7397	1.9696	1.9316	0.2738	0.28	0.1838	0.1519	1.7853	1.7061	1.5582	1.5564	0.6657	0.6515	0.91	0.8861
79.83	1.1993	1.7387	1.9697	1.9338	0.2821	0.28	0.1814	0.1527	1.7995	1.7084	1.5599	1.5597	0.6658	0.6607	0.9232	0.8839
80.08	1.2057	1.7568	1.9925	1.9267	0.2777	0.2796	0.1852	0.1508	1.81	1.7193	1.5773	1.5719	0.6696	0.6637	0.9352	0.8879
80.33	1.2098	1.762	1.9918	1.9557	0.2834	0.2764	0.1823	0.1555	1.8164	1.7338	1.5837	1.5708	0.6759	0.6668	0.9299	0.8959
80.5803	1.2098	1.7757	1.9921	1.9407	0.2823	0.2795	0.1857	0.1563	1.8288	1.7361	1.5961	1.5746	0.679	0.6653	0.9478	0.9046
80.8303	1.2091	1.7878	1.9878	1.9549	0.2871	0.279	0.181	0.1564	1.84	1.7189	1.5963	1.5718	0.6793	0.6702	0.955	0.9138
81.0806	1.2139	1.7991	1.9718	1.9503	0.2864	0.2836	0.181	0.1562	1.8364	1.7436	1.6009	1.569	0.6865	0.6737	0.9609	0.9223
81.3308	1.2147	1.7938	1.9938	1.974	0.2878	0.2828	0.1817	0.1568	1.8317	1.7569	1.6163	1.5814	0.6892	0.6763	0.9561	0.931
81.5808	1.2109	1.8029	2.0163	1.9624	0.2841	0.2841	0.1835	0.1556	1.8321	1.7651	1.6195	1.5893	0.6924	0.6826	0.9714	0.9412
81.8311	1.2154	1.81	2.0299	1.9842	0.2811	0.2886	0.1844	0.1555	1.8416	1.784	1.6272	1.5913	0.6935	0.6861	0.9724	0.9426
82.0811	1.2265	1.818	2.0522	1.9856	0.2834	0.2873	0.1883	0.1549	1.8354	1.7901	1.622	1.5941	0.6971	0.6919	0.9759	0.946
82.3314	1.2317	1.8149	2.0102	2.0052	0.2842	0.2896	0.1851	0.1539	1.8571	1.784	1.6334	1.6018	0.6986	0.6969	0.9757	0.9514
82.5814	1.23	1.8368	2.0376	2.0153	0.2904	0.2861	0.1893	0.1586	1.8641	1.8012	1.6468	1.6027	0.7069	0.7009	0.9883	0.9632
82.8317	1.2433	1.8467	2.0559	2.0249	0.2885	0.2886	0.1907	0.1547	1.8741	1.8003	1.6591	1.6011	0.7094	0.7082	0.9984	0.9662
83.0817	1.2441	1.8459	2.0562	2.0097	0.2876	0.2893	0.1933	0.1561	1.8843	1.8002	1.6645	1.6081	0.7153	0.7099	1.0002	0.9717
83.3317	1.2492	1.8613	2.0831	2.0126	0.2914	0.291	0.1916	0.1566	1.8922	1.7962	1.6686	1.6086	0.7112	0.7162	1.0064	0.9701
83.5819	1.2571	1.88	2.0432	2.0479	0.2965	0.2909	0.1883	0.1585	1.9074	1.8109	1.6776	1.6191	0.7143	0.7222	1.0008	0.98
83.8319	1.2616	1.8981	2.0563	2.0387	0.2961	0.2923	0.1906	0.1579	1.9169	1.8215	1.6975	1.6274	0.7184	0.73	1.0161	0.9886
84.0822	1.2785	1.9132	2.101	2.0443	0.297	0.2916	0.188	0.1592	1.9248	1.8362	1.7031	1.6442	0.7251	0.7323	1.0146	0.9971
84.3322	1.2872	1.8937	2.1149	2.05	0.2957	0.293	0.1911	0.1625	1.9262	1.8364	1.7137	1.6528	0.7265	0.7345	1.0333	1.0032
84.5825	1.2866	1.916	2.1109	2.065	0.3014	0.2924	0.1936	0.161	1.9374	1.8414	1.7224	1.6609	0.7325	0.7347	1.038	0.9987
84.8328	1.2887	1.9212	2.1351	2.0663	0.2965	0.2964	0.1932	0.159	1.9334	1.8508	1.7349	1.6646	0.7326	0.7461	1.0422	1.0024
85.0831	1.292	1.9291	2.1203	2.0907	0.3029	0.2944	0.1962	0.1645	1.9392	1.8624	1.7402	1.6685	0.7362	0.748	1.0486	1.0221
85.3331	1.2975	1.9361	2.116	2.1047	0.303	0.2993	0.1965	0.1644	1.9453	1.8722	1.7418	1.6783	0.7365	0.7526	1.0618	1.0318
85.5831	1.3034	1.9387	2.1355	2.1021	0.3042	0.2986	0.2018	0.1652	1.9361	1.879	1.7487	1.6968	0.7405	0.7554	1.0739	1.0376
85.8333	1.3049	1.9472	2.1549	2.1145	0.2993	0.304	0.2017	0.1618	1.9326	1.8732	1.7597	1.6972	0.7399	0.7648	1.0847	1.0307
86.0833	1.308	1.9539	2.1489	2.1252	0.3026	0.3047	0.2034	0.1635	1.9449	1.888	1.7739	1.7037	0.7456	0.7653	1.0994	1.0507
86.3336	1.3198	1.9557	2.1735	2.1213	0.3063	0.3003	0.2023	0.1668	1.9518	1.8991	1.7697	1.7083	0.753	0.7713	1.0937	1.0527
86.5836	1.3275	1.9663	2.1621	2.1289	0.3074	0.3016	0.2029	0.1663	1.9583	1.8928	1.7878	1.7201	0.7569	0.7823	1.1116	1.0503
86.8339	1.3274	1.9665	2.1707	2.1197	0.3067	0.3045	0.2021	0.1661	1.9645	1.8982	1.804	1.7332	0.7629	0.7891	1.1094	1.0609
87.0839	1.3285	1.9793	2.1857	2.1295	0.3062	0.3079	0.2082	0.1636	1.9706	1.9066	1.7982	1.7358	0.765	0.7928	1.1234	1.0838
87.3339	1.3315	1.9883	2.1955	2.141	0.3092	0.3082	0.2072	0.1634	1.9871	1.9143	1.8146	1.7388	0.7648	0.7939	1.1204	1.0899
87.5842	1.3315	1.9919	2.1993	2.1662	0.3061	0.3114	0.2069	0.1637	1.9986	1.9126	1.8226	1.7495	0.7663	0.7997	1.1216	1.0977
87.8342	1.3358	1.9991	2.2068	2.1629	0.3072	0.3122	0.2091	0.163	2.01	1.9157	1.8194	1.7559	0.7706	0.8013	1.1304	1.1028
88.0842	1.3391	2.0127	2.2148	2.1672	0.3158	0.313	0.2046	0.1676	2.0232	1.9123	1.8285	1.7597	0.7738	0.8077	1.1206	1.1152
88.3342	1.3376	2.0177	2.1962	2.184	0.3149	0.3101	0.2084	0.1648	2.0444	1.9196	1.8379	1.7653	0.7737	0.8075	1.148	1.1202
88.5844	1.3339	2.0325	2.1996	2.1745	0.321	0.3071	0.2092	0.1688	2.0381	1.9352	1.8429	1.7763	0.7867	0.8126	1.155	1.1336
88.8347	1.3372	2.0396	2.21	2.1942	0.3224	0.3063	0.211	0.1684	2.0494	1.943	1.8534	1.7893	0.7915	0.8138	1.16	1.1362
89.0847	1.3451	2.0327	2.2246	2.1982	0.3152	0.3101	0.2129	0.1658	2.0637	1.9437	1.8642	1.7886	0.7898	0.8155	1.1693	1.1344
89.3347	1.344	2.0494	2.2329	2.2004	0.3184	0.3065	0.2142	0.1703	2.0566	1.9482	1.8588	1.7941	0.7976	0.8217	1.1816	1.1557
89.5847	1.3533	2.0561	2.2539	2.2069	0.3174	0.3097	0.2166	0.1692	2.0718	1.9564	1.8663	1.8012	0.8039	0.8307	1.1907	1.17
89.835	1.357	2.0629	2.2641	2.2002	0.3186	0.3119	0.2133	0.1707	2.0841	1.9637	1.8677	1.8116	0.8046	0.8386	1.206	1.182
90.085	1.3748	2.0682	2.2755	2.2087	0.3222	0.3111	0.2139	0.1708	2.0907	1.9734	1.8844	1.8216	0.8041	0.8421	1.2129	1.1929
90.3353	1.3771	2.0635	2.2795	2.2325	0.3197	0.3097	0.2206	0.1689	2.0953	1.9814	1.8931	1.8279	0.8038	0.8426	1.2139	1.1981
90.5853	1.3799	2.0706	2.2922	2.1962	0.3209	0.3122	0.2179	0.1708	2.1046	1.9859	1.8948	1.8327	0.8134	0.851	1.2169	1.2116
90.8356	1.3763	2.0797	2.2964	2.2395	0.3269	0.3102	0.2227	0.1724	2.11	1.9855	1.9003	1.8387	0.8223	0.8555	1.225	1.2163
91.0856	1.3805	2.0892	2.295	2.2356	0.327	0.3193	0.2169	0.1707	2.1062	2.0041	1.9128	1.8514	0.8202	0.8611	1.2419	1.2261
91.3356	1.3857	2.1056	2.3065	2.2377	0.326	0.3184	0.2212	0.1721	2.1263	2.0057	1.9248	1.8497	0.8206	0.8609	1.251	1.221
91.5858	1.3967	2.1204	2.3026	2.2594	0.3328	0.3152	0.2193	0.1759	2.1262	2.0111	1.9332	1.8642	0.8274	0.864	1.25	1.2365
91.8358	1.4008	2.1256	2.3035	2.2748	0.3288	0.3243	0.2216	0.1728	2.1276	2.0066	1.9365	1.8601	0.8258	0.884	1.2578	1.2308
92.0861	1.4044	2.1386	2.3285	2.2813	0.3314	0.324	0.2177	0.1741	2.13	2.0184	1.9622	1.8646	0.8253	0.892	1.267	1.239
92.3361	1.4031	2.1525	2.3391	2.2833	0.3347	0.3215	0.2237	0.1763	2.139	2.0109	1.9569	1.8701	0.8321	0.8865	1.2796	1.2469
92.5864	1.4059	2.1547	2.3237	2.2958	0.3343	0.3225	0.2256	0.1766	2.1571	2.0081	1.9533	1.8858	0.8362	0.8916	1.2851	1.2592
92.8364	1.4108	2.1658	2.3383	2.2951	0.3364	0.3243	0.2279	0.1737	2.1596	2.0305	1.9655	1.8907	0.8403	0.8955	1.3013	1.2781
93.0867	1.4159	2.1619	2.3474	2.3017	0.3385	0.3229	0.2286	0.1776	2.1595	2.0331	1.971	1.9054	0.8445	0.898	1.3061	1.284
93.3367	1.4174	2.1749	2.3426	2.3083	0.3371	0.3253	0.2248	0.1765	2.1774	2.0443	1.9815	1.9111	0.8441	0.9068	1.3125	1.3002
93.5867	1.4337	2.1748	2.3498	2.3184	0.3364	0.3307	0.2298	0.1756	2.2018	2.0546	1.9877	1.9193	0.8485	0.9098	1.3117	1.2983
93.8369	1.4351	2.1762	2.3648	2.3221	0.34	0.3299	0.2288	0.1784	2.1984	2.0513	1.9877	1.9294	0.8559	0.912	1.3264	1.3041
94.0869	1.4435	2.1875	2.3627	2.3375	0.339	0.3323	0.2321	0.181	2.2039	2.0726	2.0031	1.9379	0.8567	0.9221	1.3359	1.3071
94.3372	1.4452	2.1898	2.3706	2.3259	0.337	0.3393	0.2318	0.1767	2.2197	2.0654	2.01	1.9394	0.8564	0.9304	1.3435	1.3221
94.5872	1.4455	2.1967	2.3748	2.3356	0.3404	0.3409	0.2339	0.1798	2.2324	2.0866	2.0237	1.9468	0.8655	0.9372	1.3554	1.3322
94.8375	1.45	2.2115	2.3932	2.3409	0.3461	0.335	0.2334	0.1838	2.2207	2.0919	2.0269	1.9438	0.8739	0.9422	1.3711	1.3423
95.0875	1.4593	2.2153	2.3874	2.3457	0.3447	0.3406	0.2327	0.1852	2.2302	2.0898	2.034	1.9554	0.8731	0.952	1.3788	1.3485
95.3375	1.4645	2.2098	2.3923	2.3428	0.3467	0.3348	0.2349	0.1856	2.2209	2.084	2.0503	1.962	0.8817	0.9522	1.3822	1.3484
95.5878	1.471	2.2259	2.4104	2.3524	0.3422	0.3366	0.2351	0.186	2.2414	2.084	2.0599	1.9745	0.8745	0.9657	1.397	1.3684
95.8378	1.4734	2.2424	2.4094	2.3732	0.3459	0.34	0.2317	0.1857	2.2598	2.1146	2.0683	1.9816	0.8832	0.9684	1.3982	1.351
96.0881	1.4727	2.2456	2.4175	2.3715	0.3454	0.3398	0.2362	0.1879	2.2501	2.1115	2.0743	1.9851	0.8912	0.9723	1.3991	1.3709
96.3381	1.4809	2.2456	2.409	2.3823	0.3471	0.339	0.2366	0.1884	2.2738	2.1222	2.085	1.9907	0.8982	0.9781	1.4017	1.3836
96.5883	1.4831	2.2483	2.3762	2.3749	0.3462	0.3441	0.2358	0.184	2.2697	2.1285	2.0818	1.9996	0.9026	0.9931	1.4216	1.3919
96.8386	1.4849	2.253	2.4262	2.3688	0.3454	0.3449	0.2407	0.1835	2.2816	2.1165	2.0989	2.0023	0.9076	0.9975	1.4337	1.4055
97.0889	1.4856	2.2566	2.4252	2.3952	0.3535	0.3402	0.2406	0.1895	2.2751	2.1333	2.1028	2.0058	0.9103	1.0048	1.4435	1.3949
97.3389	1.4989	2.2561	2.4267	2.3977	0.348	0.3442	0.2418	0.1861	2.2993	2.1347	2.1117	2.008	0.9125	1.0092	1.4496	1.4114
97.5889	1.4987	2.2628	2.4316	2.3841	0.3503	0.3408	0.2424	0.1906	2.2905	2.131	2.1091	2.004	0.9115	1.0125	1.4579	1.4085
97.8392	1.5076	2.2623	2.4151	2.3973	0.3512	0.3433	0.24	0.1907	2.2864	2.134	2.1095	2.0052	0.9179	1.0193	1.4778	1.415
98.0892	1.5049	2.264	2.4443	2.4014	0.3527	0.3431	0.2405	0.1904	2.2973	2.1511	2.1223	2.0211	0.9258	1.0312	1.4768	1.4202
98.3394	1.5061	2.266	2.4466	2.4035	0.3509	0.3474	0.2421	0.1903	2.3043	2.1435	2.1361	2.028	0.9261	1.0358	1.4939	1.4389
98.5894	1.508	2.2828	2.4655	2.4056	0.3532	0.346	0.2442	0.1938	2.3129	2.1541	2.1403	2.0348	0.9236	1.0366	1.4877	1.4391
98.8397	1.5186	2.2821	2.4644	2.4005	0.3518	0.3485	0.246	0.1927	2.3225	2.1647	2.1431	2.0414	0.9364	1.0422	1.4944	1.4418
99.0897	1.5237	2.2874	2.455	2.4104	0.3588	0.3469	0.244	0.1946	2.3245	2.1562	2.1477	2.0488	0.9485	1.0497	1.4848	1.4652
99.34	1.5151	2.2933	2.4576	2.4197	0.3598	0.3519	0.2481	0.1939	2.3281	2.1658	2.1592	2.0551	0.953	1.0564	1.5069	1.4738
99.5903	1.5196	2.2951	2.4839	2.4262	0.3612	0.3536	0.2464	0.1955	2.345	2.1797	2.1654	2.0567	0.9571	1.0631	1.531	1.4807
99.8403	1.5228	2.2881	2.493	2.427	0.3601	0.3556	0.2503	0.1936	2.3538	2.1767	2.174	2.0639	0.9622	1.0688	1.5413	1.49
100.091	1.5274	2.3088	2.4938	2.4335	0.3628	0.3556	0.2478	0.1947	2.3409	2.1932	2.184	2.075	0.9728	1.0745	1.5429	1.5103
100.341	1.5327	2.3197	2.4911	2.4326	0.3693	0.3539	0.2499	0.1961	2.3444	2.1924	2.1955	2.0779	0.9615	1.0833	1.5487	1.5113
100.591	1.5316	2.3285	2.5025	2.4369	0.3742	0.3553	0.2516	0.1951	2.3558	2.1945	2.2024	2.0798	0.9668	1.0915	1.5549	1.5225
100.841	1.5305	2.321	2.5026	2.4444	0.3731	0.3586	0.2537	0.1948	2.358	2.2072	2.2136	2.084	0.9642	1.0941	1.5454	1.5397
101.091	1.5322	2.3348	2.4973	2.4533	0.3769	0.3561	0.2509	0.1987	2.3541	2.225	2.2062	2.089	0.97	1.0999	1.5483	1.5318
101.341	1.5415	2.3396	2.5076	2.4505	0.3766	0.3619	0.256	0.195	2.372	2.2301	2.2186	2.0957	0.9771	1.1111	1.5668	1.5404
101.591	1.5457	2.3389	2.5033	2.4567	0.3771	0.3645	0.2534	0.1972	2.3752	2.2285	2.2214	2.0973	0.9817	1.1217	1.5663	1.5521
101.841	1.5516	2.3456	2.5012	2.4462	0.3762	0.367	0.2557	0.1986	2.3727	2.2282	2.2366	2.1029	0.9838	1.1389	1.585	1.5697
102.091	1.5587	2.347	2.4811	2.4391	0.3795	0.3706	0.2559	0.1985	2.3881	2.2372	2.2407	2.117	1.0016	1.1449	1.5755	1.5662
102.342	1.5619	2.3516	2.515	2.4639	0.3799	0.3719	0.2589	0.2008	2.3872	2.231	2.2391	2.1135	1.0048	1.1522	1.6034	1.5642
102.592	1.5474	2.3548	2.5263	2.4706	0.3811	0.3666	0.2639	0.2037	2.3922	2.2254	2.259	2.1172	1.0114	1.152	1.6046	1.5831
102.842	1.574	2.3516	2.544	2.4822	0.381	0.3738	0.2641	0.1979	2.4036	2.2423	2.2701	2.133	1.0111	1.1612	1.614	1.5924
103.092	1.5671	2.3671	2.5336	2.4775	0.3884	0.372	0.2631	0.2018	2.4067	2.2574	2.2754	2.1322	1.0183	1.1647	1.625	1.6104
103.342	1.5627	2.3472	2.5508	2.4791	0.3894	0.3713	0.2673	0.2036	2.4079	2.2615	2.2758	2.1416	1.0158	1.168	1.6365	1.613
103.592	1.5726	2.3803	2.5457	2.4839	0.3908	0.3742	0.266	0.2014	2.4171	2.2703	2.2817	2.1495	1.0185	1.1798	1.6385	1.6094
103.842	1.5709	2.3864	2.5482	2.4935	0.3895	0.3723	0.2723	0.2021	2.4152	2.2742	2.2899	2.1515	1.0187	1.1858	1.6616	1.6209
104.093	1.5795	2.3893	2.5215	2.5018	0.3985	0.373	0.272	0.2035	2.4197	2.2986	2.3024	2.1524	1.026	1.192	1.6767	1.6428
104.343	1.5876	2.3872	2.5348	2.5072	0.3988	0.3769	0.2715	0.2044	2.4183	2.307	2.3016	2.1664	1.0315	1.1992	1.6747	1.6522
104.593	1.5909	2.4012	2.5559	2.5099	0.4009	0.3755	0.2753	0.2095	2.4296	2.3091	2.3095	2.1694	1.0354	1.2053	1.6743	1.6643
104.843	1.5863	2.393	2.5601	2.5173	0.4015	0.3783	0.2768	0.208	2.433	2.3043	2.3107	2.1677	1.0357	1.21	1.6936	1.674
105.093	1.6009	2.4098	2.5522	2.5221	0.3998	0.3816	0.2824	0.2072	2.4455	2.3102	2.3245	2.1721	1.0355	1.2168	1.7127	1.6889
105.343	1.5883	2.4188	2.5602	2.5157	0.4073	0.3794	0.2814	0.212	2.4482	2.3211	2.3233	2.1633	1.0416	1.2212	1.7234	1.696
105.593	1.5977	2.4204	2.5551	2.5236	0.4088	0.382	0.2824	0.2123	2.4391	2.3196	2.3284	2.1657	1.0449	1.2216	1.726	1.7058
105.843	1.6004	2.4206	2.5565	2.5186	0.4108	0.3879	0.2815	0.2122	2.4465	2.3383	2.3315	2.178	1.0435	1.2321	1.7217	1.7254
106.093	1.5968	2.4341	2.5572	2.5172	0.4162	0.3843	0.2851	0.2148	2.4605	2.3259	2.3475	2.1784	1.0504	1.24	1.7561	1.7367
106.343	1.6073	2.4256	2.5528	2.522	0.4141	0.3898	0.2873	0.2132	2.4643	2.3323	2.3525	2.1819	1.0545	1.2471	1.7496	1.7435
106.593	1.6079	2.4227	2.5566	2.5157	0.4154	0.393	0.286	0.2171	2.4721	2.346	2.3486	2.195	1.0597	1.2575	1.7586	1.7504
106.844	1.6116	2.4314	2.5574	2.5068	0.4207	0.3931	0.2873	0.2178	2.4709	2.3526	2.3603	2.1871	1.0652	1.2557	1.7693	1.7535
107.094	1.6068	2.4376	2.5628	2.5143	0.425	0.3928	0.2903	0.2196	2.4788	2.3478	2.3661	2.1922	1.0688	1.2649	1.7844	1.7577
107.344	1.6193	2.4399	2.5718	2.5269	0.4235	0.3927	0.2955	0.2177	2.4743	2.3246	2.3858	2.204	1.0721	1.2825	1.7976	1.7631
107.594	1.6307	2.4482	2.5743	2.5455	0.4226	0.3977	0.2942	0.2189	2.4935	2.3482	2.3815	2.2171	1.0759	1.2923	1.7892	1.7961
107.844	1.6261	2.4605	2.5741	2.5447	0.4259	0.3956	0.2934	0.2229	2.4881	2.3502	2.3872	2.2153	1.084	1.2938	1.8028	1.8081
108.094	1.6289	2.4568	2.5788	2.5496	0.4226	0.4018	0.2955	0.2203	2.4812	2.3508	2.3889	2.2135	1.0825	1.3017	1.8171	1.7994
108.344	1.63	2.4389	2.5838	2.5435	0.4255	0.3999	0.2971	0.2257	2.4729	2.361	2.3949	2.2093	1.0979	1.3059	1.814	1.8198
108.595	1.626	2.4596	2.5817	2.5203	0.4244	0.4029	0.3005	0.2277	2.4728	2.3733	2.4011	2.2142	1.0978	1.3148	1.8234	1.841
108.845	1.6264	2.4635	2.5695	2.5281	0.4228	0.4104	0.3031	0.2224	2.4861	2.3733	2.3995	2.2113	1.0991	1.3168	1.8328	1.8503
109.095	1.6266	2.4664	2.572	2.5305	0.4344	0.4121	0.3064	0.2265	2.4944	2.3675	2.4083	2.2133	1.1001	1.3229	1.847	1.8554
109.345	1.6256	2.4669	2.5659	2.5369	0.4355	0.4152	0.3041	0.226	2.4633	2.3766	2.4028	2.2148	1.0984	1.3289	1.8474	1.8596
109.595	1.6324	2.4771	2.5607	2.5389	0.4355	0.4165	0.3109	0.2253	2.4904	2.3768	2.4163	2.224	1.1133	1.3377	1.8615	1.8699
109.846	1.6344	2.4845	2.5599	2.5405	0.4343	0.4155	0.3104	0.2251	2.4955	2.371	2.4128	2.2268	1.1057	1.3375	1.8547	1.8866
110.096	1.6419	2.4775	2.5679	2.5413	0.442	0.4206	0.3051	0.2279	2.5013	2.3666	2.4255	2.2313	1.1101	1.3476	1.8732	1.8949
110.346	1.6453	2.4657	2.5552	2.547	0.44	0.4197	0.3096	0.2276	2.5055	2.3783	2.4332	2.2371	1.1161	1.356	1.8757	1.9032
110.596	1.6431	2.4755	2.5619	2.5499	0.4405	0.4169	0.3139	0.2269	2.4966	2.3835	2.4323	2.2448	1.1138	1.3669	1.8883	1.9124
110.846	1.6406	2.4785	2.5638	2.5334	0.4425	0.4249	0.3138	0.2318	2.4961	2.3783	2.4395	2.2481	1.1228	1.3674	1.8898	1.9238
111.096	1.6445	2.4938	2.5564	2.5502	0.4427	0.4267	0.3154	0.2317	2.5038	2.3731	2.4458	2.2464	1.126	1.384	1.8893	1.917
111.347	1.6566	2.4869	2.5578	2.5523	0.4489	0.4328	0.3185	0.2285	2.4977	2.3724	2.44	2.248	1.121	1.3954	1.9109	1.9147
111.597	1.6592	2.4935	2.5713	2.5532	0.4512	0.434	0.316	0.2329	2.5089	2.3863	2.4593	2.2505	1.1315	1.3979	1.9125	1.927
111.847	1.6519	2.4944	2.5594	2.5362	0.4544	0.4332	0.3169	0.2339	2.4884	2.3773	2.4604	2.2486	1.1349	1.398	1.9185	1.9338
112.097	1.6523	2.4865	2.551	2.536	0.4558	0.4342	0.3218	0.233	2.4607	2.3628	2.4665	2.2454	1.1467	1.4037	1.9207	1.941
112.347	1.6603	2.4905	2.558	2.54	0.4565	0.4436	0.3229	0.2314	2.5036	2.3585	2.4544	2.2592	1.152	1.4153	1.9347	1.9413
112.597	1.6671	2.4783	2.5609	2.5547	0.4574	0.437	0.3183	0.2314	2.4777	2.3898	2.4649	2.2562	1.1549	1.4329	1.9445	1.9572
112.847	1.6692	2.4843	2.5714	2.5495	0.4651	0.4358	0.3203	0.2354	2.446	2.3745	2.4712	2.2554	1.1621	1.4369	1.9545	1.9672
113.098	1.6668	2.4873	2.5768	2.5598	0.4564	0.4476	0.3212	0.2315	2.4618	2.3847	2.4735	2.2571	1.1536	1.4546	1.9591	1.9713
113.348	1.6669	2.482	2.5712	2.5581	0.4619	0.4465	0.327	0.2311	2.4679	2.3817	2.4637	2.2709	1.1541	1.4618	1.9704	1.9806
113.598	1.6656	2.4921	2.5674	2.5466	0.4562	0.4443	0.327	0.2322	2.4923	2.39	2.4717	2.2691	1.1633	1.4722	1.9764	1.9983
113.848	1.6675	2.4956	2.5705	2.5459	0.4681	0.4493	0.3312	0.2338	2.4988	2.3938	2.4834	2.2787	1.1695	1.4833	1.9913	2.0222
114.098	1.6954	2.5168	2.5863	2.586	0.4703	0.4539	0.3355	0.2356	2.4892	2.3945	2.5015	2.3056	1.1876	1.4994	2.0083	2.0373
114.348	1.6977	2.517	2.6139	2.593	0.4651	0.4535	0.3355	0.234	2.5253	2.4053	2.5092	2.3017	1.1878	1.4926	2.0211	2.0496
114.598	1.6927	2.5183	2.6096	2.6053	0.4696	0.4548	0.3344	0.232	2.5227	2.4153	2.5116	2.2945	1.1916	1.5308	2.0292	2.0668
114.848	1.6969	2.5165	2.5833	2.605	0.4666	0.4585	0.3384	0.2348	2.5255	2.4123	2.4935	2.2979	1.1932	1.5399	2.0289	2.0745
115.098	1.6875	2.4905	2.5752	2.5809	0.4695	0.4606	0.3399	0.2348	2.5103	2.3946	2.4922	2.2979	1.181	1.5424	2.0369	2.0706

## Sheet: Fig 3f
	Time (Hour)	siCtrl + LacZ				siKMT9a + LacZ				siCtrl + NLS-KMT9a				siKMT9a + NLS-KMT9a
	0	0	0	0	0	0	0	0	0	0	0	0	0	0	0	0	0
	0.823056	0.0043	0.0027	-0.0053	-0.0105	-0.0134	-0.0127	-0.0073	-0.0069	-0.008	-0.0096	-0.001	0.0038	-0.0045	-0.0021	-0.0087	-0.0069
	1.0725	0.019	0.0329	0.0366	0.0419	0.0274	0.0242	0.0125	0.0051	0.0466	0.0403	0.0287	0.0229	-0.0154	0.0121	0.0201	0.0418
	1.3225	0.0299	0.052	0.0549	0.0675	0.0503	0.0362	0.0198	0.0164	0.0719	0.0566	0.0464	0.0348	-0.0158	0.0166	0.0419	0.0599
	1.5725	0.014	0.0569	0.0667	0.0793	0.0561	0.0419	0.0247	0.0187	0.0871	0.058	0.0514	0.0433	-0.0136	0.021	0.0477	0.0714
	1.82278	0.0108	0.0545	0.075	0.092	0.0565	0.0445	0.0235	0.0165	0.0965	0.0596	0.0491	0.0503	-0.0125	0.0167	0.0456	0.0784
	2.07278	0.0122	0.0596	0.0752	0.0986	0.0618	0.0399	0.0247	0.0233	0.1083	0.0689	0.0543	0.0534	-0.0153	0.0102	0.0481	0.0779
	2.3225	0.0126	0.0603	0.0838	0.1028	0.0632	0.0428	0.0243	0.0229	0.1174	0.075	0.0566	0.0669	-0.0128	0.0124	0.0495	0.0757
	2.5725	0.0149	0.0606	0.0869	0.1055	0.064	0.0419	0.021	0.0277	0.1205	0.0822	0.0661	0.0746	-0.0124	0.0118	0.0485	0.0806
	2.82222	0.0213	0.0662	0.092	0.1109	0.0637	0.0473	0.0267	0.0266	0.1284	0.0843	0.0712	0.0793	-0.0097	0.0129	0.0503	0.079
	3.07278	0.0235	0.0695	0.0952	0.1101	0.0631	0.0465	0.0261	0.0286	0.1295	0.0866	0.0743	0.0838	-0.0084	0.0128	0.0475	0.0806
	3.32278	0.0253	0.0766	0.0959	0.1152	0.0645	0.0488	0.0314	0.0344	0.1363	0.0921	0.0824	0.0833	-0.012	0.0098	0.0511	0.0774
	3.57306	0.0294	0.0799	0.1021	0.1198	0.0628	0.0512	0.0346	0.0345	0.1387	0.0944	0.0853	0.0891	-0.0089	0.0129	0.0489	0.0775
	3.82306	0.0323	0.0851	0.1078	0.1246	0.0631	0.0522	0.034	0.0356	0.1449	0.0985	0.0894	0.0951	-0.008	0.013	0.0481	0.0784
	4.07222	0.0362	0.0879	0.1136	0.1293	0.063	0.0516	0.0348	0.037	0.1508	0.1051	0.0941	0.1056	-0.0049	0.0171	0.0457	0.0806
	4.32278	0.0417	0.0961	0.1226	0.1376	0.0643	0.0558	0.0361	0.0408	0.1603	0.1111	0.1036	0.112	-0.0044	0.0164	0.047	0.0815
	4.57306	0.0463	0.0977	0.127	0.1461	0.0675	0.0541	0.0344	0.0471	0.1674	0.1228	0.1144	0.1226	-0.0022	0.0178	0.0482	0.0816
	4.82306	0.0517	0.1057	0.1352	0.1551	0.0677	0.0583	0.0391	0.046	0.1774	0.1331	0.1204	0.1304	-0.0002	0.0182	0.0493	0.0858
	5.07278	0.0588	0.1139	0.1445	0.1619	0.0703	0.0591	0.0411	0.0488	0.186	0.1417	0.1302	0.1411	0.0015	0.018	0.0487	0.084
	5.32278	0.0647	0.1205	0.1539	0.17	0.0698	0.0626	0.0454	0.0514	0.1937	0.1514	0.1387	0.149	0.0048	0.0219	0.0505	0.0826
	5.57333	0.0704	0.1263	0.1596	0.1782	0.0748	0.0632	0.0455	0.0543	0.2031	0.162	0.1472	0.1569	0.0061	0.0228	0.0527	0.0857
	5.82361	0.0764	0.1329	0.1675	0.1874	0.0756	0.0675	0.0504	0.0558	0.2145	0.1716	0.1556	0.1654	0.0078	0.0229	0.0544	0.088
	6.07361	0.0813	0.1425	0.1741	0.198	0.0776	0.0705	0.0547	0.0631	0.2238	0.1751	0.16	0.1669	0.0054	0.0194	0.0574	0.0856
	6.32389	0.0836	0.1505	0.1808	0.2053	0.0791	0.0705	0.0542	0.0649	0.2304	0.1848	0.1679	0.1756	0.0109	0.0238	0.0583	0.0894
	6.57444	0.0874	0.1544	0.1846	0.2123	0.0824	0.0745	0.0584	0.0675	0.2361	0.1905	0.1745	0.1826	0.0126	0.0232	0.0583	0.0906
	6.82417	0.0943	0.1535	0.1919	0.2148	0.0826	0.0735	0.0588	0.0653	0.2424	0.2006	0.1824	0.1909	0.0148	0.0261	0.0575	0.0924
	7.07472	0.0938	0.1606	0.1977	0.2242	0.0847	0.0768	0.0638	0.0709	0.2515	0.2042	0.1873	0.194	0.0144	0.0226	0.0614	0.092
	7.325	0.0977	0.1631	0.2014	0.2275	0.088	0.0772	0.0637	0.0725	0.2574	0.2096	0.1938	0.2004	0.0149	0.0238	0.062	0.0932
	7.57556	0.1017	0.1659	0.2074	0.2335	0.0898	0.075	0.0623	0.0694	0.2626	0.2151	0.1992	0.2048	0.0158	0.0245	0.0596	0.0952
	7.82611	0.1061	0.1707	0.2125	0.2377	0.0896	0.081	0.0674	0.0755	0.2655	0.2149	0.1989	0.2051	0.0123	0.0212	0.0618	0.0908
	8.07639	0.1064	0.1737	0.2149	0.2409	0.0906	0.0792	0.0667	0.0755	0.2707	0.22	0.2056	0.2127	0.0156	0.0235	0.0615	0.0912
	8.32639	0.1147	0.1732	0.2198	0.2431	0.091	0.0793	0.0698	0.0758	0.2743	0.2267	0.2085	0.2165	0.012	0.0234	0.0605	0.0917
	8.57667	0.1168	0.1747	0.2197	0.2485	0.0913	0.0774	0.0675	0.0729	0.2766	0.2329	0.2148	0.2222	0.0146	0.0251	0.0595	0.093
	8.82667	0.1171	0.1738	0.2217	0.2512	0.0913	0.0786	0.0656	0.0727	0.2804	0.2364	0.2198	0.2252	0.0139	0.0248	0.0593	0.0927
	9.07694	0.1192	0.1771	0.2271	0.2535	0.0882	0.0812	0.0693	0.0759	0.2815	0.2377	0.2213	0.2269	0.0101	0.0212	0.0593	0.0944
	9.32694	0.1221	0.1779	0.2287	0.2579	0.0877	0.0812	0.0696	0.0763	0.2861	0.2434	0.2241	0.2289	0.0089	0.0218	0.0579	0.0932
	9.57694	0.1229	0.1779	0.228	0.2636	0.092	0.08	0.0675	0.0742	0.289	0.2464	0.2262	0.2326	0.012	0.022	0.0556	0.0927
	9.82722	0.1225	0.184	0.2298	0.2661	0.0924	0.081	0.0699	0.0759	0.2935	0.2466	0.2277	0.2342	0.0126	0.0204	0.0596	0.0925
	10.0772	0.1263	0.184	0.235	0.2654	0.0903	0.0813	0.0722	0.0776	0.2931	0.2501	0.2276	0.2316	0.0066	0.0112	0.0589	0.0917
	10.3269	0.1282	0.1858	0.2371	0.2679	0.0912	0.0842	0.0735	0.0768	0.2944	0.2525	0.2288	0.2369	0.0104	0.01	0.0594	0.0903
	10.5769	0.1331	0.1868	0.2369	0.2719	0.0915	0.0785	0.0688	0.0721	0.2988	0.2577	0.235	0.2418	0.0135	0.0132	0.0567	0.0923
	10.8267	0.1363	0.1877	0.2402	0.2728	0.0885	0.0825	0.0723	0.0755	0.2992	0.2616	0.2336	0.2407	0.0062	0.0078	0.0578	0.0911
	11.0767	0.1379	0.1899	0.2416	0.2747	0.0872	0.0845	0.0711	0.0756	0.3021	0.2649	0.2369	0.2418	0.0062	0.0082	0.0591	0.09
	11.3269	0.1376	0.1909	0.244	0.2807	0.0894	0.0815	0.0673	0.0716	0.3074	0.2688	0.2435	0.2469	0.0098	0.0117	0.057	0.0911
	11.5775	0.1376	0.1961	0.2475	0.284	0.0872	0.0819	0.0689	0.0725	0.3119	0.2694	0.2453	0.2484	0.0103	0.0116	0.0591	0.0879
	11.8275	0.1411	0.1983	0.2522	0.2855	0.086	0.0821	0.0703	0.0744	0.3154	0.2713	0.2461	0.2486	0.0083	0.0093	0.0576	0.0881
	12.0778	0.1469	0.1995	0.2535	0.2881	0.0842	0.0803	0.0699	0.0755	0.3167	0.2766	0.2494	0.25	0.007	0.007	0.0586	0.0875
	12.3278	0.1476	0.2011	0.2553	0.2946	0.086	0.0774	0.0652	0.0702	0.3228	0.2778	0.2564	0.2568	0.0105	0.0127	0.0552	0.092
	12.5775	0.1486	0.205	0.2604	0.2957	0.0833	0.0828	0.07	0.0746	0.3249	0.279	0.256	0.2588	0.0096	0.0084	0.0589	0.0914
	12.8275	0.1541	0.2044	0.2603	0.3014	0.0832	0.0793	0.0663	0.0731	0.3306	0.2881	0.2624	0.264	0.0059	0.01	0.0563	0.0929
	13.0778	0.1564	0.2099	0.2643	0.3062	0.0867	0.0786	0.0658	0.0708	0.3354	0.2897	0.2648	0.2681	0.0105	0.0097	0.0564	0.0926
	13.3272	0.1568	0.2127	0.2675	0.3101	0.085	0.0799	0.0687	0.0716	0.3396	0.2957	0.2676	0.2693	0.0108	0.0099	0.0566	0.0917
	13.5772	0.16	0.2143	0.2704	0.3156	0.085	0.0782	0.0665	0.0713	0.344	0.2999	0.2746	0.2735	0.0083	0.01	0.0561	0.0909
	13.8275	0.1641	0.2137	0.2734	0.3189	0.0834	0.0779	0.0664	0.0761	0.3469	0.3086	0.2779	0.2772	0.0051	0.0096	0.0541	0.0918
	14.0781	0.1622	0.219	0.2794	0.3205	0.0837	0.0802	0.0691	0.0739	0.3533	0.3088	0.2796	0.282	0.0088	0.0094	0.0569	0.0896
	14.3278	0.1697	0.2203	0.2804	0.3275	0.0819	0.0809	0.0699	0.0778	0.355	0.3159	0.2854	0.2823	0.0053	0.0052	0.056	0.0916
	14.5778	0.1679	0.2244	0.285	0.331	0.0808	0.0805	0.0697	0.0771	0.3565	0.3196	0.2857	0.2849	0.0087	0.0056	0.058	0.0911
	14.8281	0.1712	0.2269	0.289	0.3358	0.0825	0.0813	0.069	0.0752	0.3642	0.3234	0.2898	0.2919	0.0091	0.0083	0.0581	0.0917
	15.0786	0.178	0.2261	0.2907	0.3408	0.0842	0.0793	0.0674	0.0734	0.3728	0.3262	0.2937	0.2954	0.0094	0.0076	0.0549	0.0922
	15.3283	0.1776	0.2291	0.2945	0.3457	0.0833	0.0809	0.07	0.0747	0.3749	0.3299	0.2947	0.2957	0.0083	0.0081	0.0527	0.0913
	15.5783	0.1817	0.2317	0.296	0.3494	0.0837	0.0812	0.0701	0.0802	0.3774	0.3363	0.2996	0.2948	0.0077	0.0041	0.0489	0.0909
	15.8283	0.1844	0.2336	0.2987	0.3488	0.0819	0.0814	0.0712	0.0804	0.3794	0.3417	0.3049	0.2982	0.0074	0.005	0.0488	0.0915
	16.0786	0.1855	0.2327	0.3024	0.3536	0.0857	0.0803	0.0717	0.079	0.3823	0.3457	0.305	0.3056	0.0085	0.0063	0.0501	0.091
	16.3292	0.1899	0.2313	0.3046	0.3604	0.0834	0.0791	0.0691	0.0795	0.3882	0.3512	0.3152	0.3083	0.0043	0.0066	0.0472	0.092
	16.5789	0.193	0.236	0.3077	0.362	0.0831	0.0794	0.0725	0.081	0.3891	0.3553	0.3177	0.3079	0.0058	0.0045	0.049	0.0894
	16.8289	0.1934	0.2403	0.3134	0.3652	0.0841	0.081	0.0719	0.081	0.3917	0.3576	0.3176	0.3112	0.008	0.0053	0.0504	0.0912
	17.0786	0.1968	0.2427	0.3141	0.3677	0.0844	0.0814	0.0715	0.0829	0.393	0.3605	0.3203	0.314	0.0075	0.0053	0.0501	0.09
	17.3292	0.1998	0.2384	0.3159	0.3741	0.0867	0.0792	0.0685	0.0827	0.4001	0.3614	0.3252	0.3201	0.0048	0.0072	0.0494	0.0932
	17.5792	0.1983	0.2447	0.3231	0.377	0.0851	0.0829	0.0725	0.0797	0.4002	0.3638	0.3242	0.3233	0.0101	0.0078	0.0522	0.0915
	17.8294	0.203	0.2442	0.3232	0.3791	0.0837	0.0817	0.0723	0.0841	0.4036	0.3695	0.3289	0.3226	0.0091	0.0043	0.0524	0.0906
	18.0794	0.207	0.2436	0.3253	0.3816	0.0849	0.0787	0.0712	0.0851	0.4071	0.371	0.3335	0.3272	0.0057	0.0046	0.0516	0.0935
	18.3297	0.2084	0.2496	0.3303	0.3865	0.0851	0.0811	0.0737	0.0851	0.4083	0.3767	0.3349	0.3282	0.0073	0.0032	0.0526	0.0915
	18.5797	0.2051	0.2512	0.3325	0.3915	0.0842	0.0835	0.0758	0.0844	0.411	0.3801	0.3342	0.3352	0.0093	0.0057	0.0523	0.0915
	18.83	0.2092	0.2533	0.333	0.3936	0.0862	0.0822	0.0711	0.0836	0.4117	0.3788	0.3382	0.3389	0.0084	0.0054	0.0501	0.091
	19.0806	0.2114	0.2555	0.3368	0.3953	0.0823	0.0837	0.0745	0.0887	0.4146	0.387	0.3434	0.3382	0.0096	0.0033	0.0499	0.0923
	19.3308	0.2152	0.2537	0.3378	0.4003	0.085	0.0804	0.0735	0.0888	0.4211	0.3894	0.3452	0.342	0.0063	0.0048	0.0493	0.097
	19.5808	0.2175	0.2552	0.3389	0.4033	0.0842	0.0831	0.0746	0.0878	0.4238	0.3934	0.35	0.3426	0.0044	0.0028	0.0507	0.0953
	19.8308	0.2186	0.2575	0.343	0.409	0.0866	0.0817	0.0741	0.0877	0.4281	0.3949	0.3531	0.3461	0.004	0.0029	0.0485	0.0941
	20.0811	0.2198	0.2602	0.3409	0.4086	0.0863	0.0804	0.0732	0.0883	0.4303	0.3961	0.3546	0.3495	0.0032	0.0037	0.0476	0.095
	20.3311	0.2212	0.2639	0.3418	0.4107	0.0852	0.0832	0.0769	0.0907	0.431	0.3992	0.3584	0.3444	0.0058	0	0.0499	0.0925
	20.5808	0.2198	0.2688	0.3471	0.4114	0.0862	0.0868	0.0779	0.0864	0.4298	0.399	0.3561	0.3511	0.0077	0.0028	0.0513	0.0911
	20.8314	0.2207	0.2688	0.3493	0.4148	0.087	0.0862	0.0784	0.09	0.4314	0.4041	0.3573	0.3522	0.0083	0.0014	0.0509	0.0884
	21.0817	0.2256	0.2681	0.3504	0.4175	0.0883	0.0856	0.0776	0.0924	0.4333	0.406	0.365	0.3509	0.0069	-0.0015	0.0492	0.093
	21.3322	0.2275	0.2697	0.356	0.4179	0.0915	0.0843	0.0751	0.0875	0.4369	0.4048	0.3666	0.3561	0.0072	0.0024	0.0492	0.0918
	21.5825	0.2299	0.2705	0.3564	0.422	0.091	0.0833	0.0759	0.0928	0.4416	0.4074	0.3705	0.3564	0.0054	-0.0005	0.0485	0.0929
	21.8325	0.2303	0.2767	0.3619	0.4239	0.0878	0.0862	0.08	0.0922	0.4398	0.4153	0.3713	0.3568	0.0083	0.0007	0.0514	0.0933
	22.0825	0.2352	0.2735	0.361	0.4301	0.0903	0.0832	0.0768	0.092	0.4437	0.4156	0.3762	0.3566	0.0045	-0.0014	0.0485	0.0949
	22.3322	0.2366	0.2779	0.3662	0.4307	0.0911	0.0837	0.0765	0.0915	0.4458	0.4186	0.3758	0.3596	0.0057	0.0019	0.0497	0.0954
	22.5828	0.2345	0.2804	0.3693	0.4352	0.0896	0.0872	0.0799	0.0897	0.4518	0.4251	0.3741	0.3633	0.0104	0.0021	0.0541	0.0904
	22.8325	0.2407	0.2819	0.3671	0.4389	0.0913	0.0824	0.0781	0.0913	0.4533	0.4281	0.3797	0.3658	0.0052	0.001	0.0504	0.0923
	23.0825	0.2406	0.2841	0.3717	0.4396	0.0876	0.0865	0.083	0.092	0.4579	0.4339	0.3817	0.3671	0.0073	0.0015	0.0549	0.0909
	23.3328	0.244	0.2844	0.3734	0.4441	0.0888	0.086	0.0831	0.0928	0.4598	0.434	0.386	0.3681	0.0082	-0.0006	0.0541	0.091
	23.5833	0.248	0.2848	0.3725	0.4464	0.0903	0.0863	0.0818	0.0918	0.4624	0.4351	0.3906	0.3683	0.0066	-0.0023	0.0548	0.0936
	23.8333	0.2513	0.2882	0.3738	0.4513	0.0921	0.0846	0.0787	0.0911	0.4659	0.4362	0.3934	0.3739	0.005	0.001	0.0511	0.0956
	24.0831	0.2508	0.2923	0.3811	0.4544	0.0903	0.0889	0.0817	0.0886	0.4662	0.4441	0.3916	0.3757	0.0099	0.0038	0.0538	0.0928
	24.3331	0.2563	0.2915	0.3828	0.4562	0.0887	0.0855	0.0807	0.0933	0.4735	0.448	0.3989	0.3743	0.009	-0.0008	0.0525	0.0928
	24.5833	0.2567	0.2957	0.3886	0.4596	0.0889	0.087	0.0834	0.0929	0.4747	0.4527	0.3994	0.3798	0.0097	0.003	0.0551	0.0929
	24.8339	0.2609	0.2976	0.3916	0.4643	0.0915	0.0886	0.082	0.0924	0.4797	0.4507	0.4035	0.3826	0.0079	0.0023	0.0527	0.0938
	25.0836	0.2592	0.2996	0.3911	0.4676	0.0918	0.0908	0.084	0.0904	0.4857	0.4562	0.4068	0.3853	0.0099	0.0012	0.0544	0.0927
	25.3336	0.2635	0.3002	0.3907	0.4724	0.0947	0.0872	0.0819	0.0935	0.4897	0.4584	0.4135	0.3876	0.0064	0.0006	0.0502	0.0938
	25.5836	0.2659	0.2989	0.3926	0.4772	0.0947	0.0875	0.0811	0.0929	0.4917	0.463	0.417	0.3928	0.0057	-0.0006	0.0516	0.0933
	25.8339	0.2694	0.3012	0.3929	0.4811	0.0925	0.0884	0.0845	0.0957	0.4956	0.4728	0.4223	0.3891	0.0095	-0.0034	0.053	0.0935
	26.0844	0.2683	0.3077	0.3995	0.4825	0.0925	0.0894	0.0834	0.0923	0.4968	0.4755	0.4203	0.3961	0.0096	-0.0005	0.0557	0.0922
	26.3342	0.2714	0.3089	0.4034	0.4873	0.0932	0.09	0.0856	0.0922	0.5041	0.4797	0.4242	0.3978	0.0104	-0.0003	0.0548	0.0922
	26.5842	0.2761	0.3094	0.4049	0.4926	0.0934	0.0883	0.0835	0.0957	0.5085	0.4861	0.4314	0.3966	0.01	-0.0035	0.0522	0.0965
	26.8339	0.2807	0.3113	0.41	0.4982	0.0961	0.0872	0.0818	0.097	0.5122	0.4879	0.4353	0.3975	0.0086	-0.0025	0.0509	0.0958
	27.0839	0.2826	0.3179	0.4145	0.4968	0.0939	0.089	0.0831	0.0931	0.5138	0.4914	0.436	0.4052	0.0109	0.0007	0.0552	0.0947
	27.3342	0.2858	0.3194	0.4169	0.5005	0.0953	0.089	0.0836	0.0952	0.5165	0.4957	0.4431	0.4074	0.0074	0.0003	0.053	0.0965
	27.5836	0.2857	0.3198	0.4199	0.5054	0.0973	0.0878	0.0843	0.0978	0.5235	0.5014	0.4493	0.4081	0.0096	-0.0053	0.0532	0.0982
	27.8336	0.2842	0.3233	0.4274	0.5071	0.0934	0.0924	0.0857	0.0951	0.5243	0.5071	0.4513	0.4166	0.0103	-0.0012	0.0586	0.0958
	28.0839	0.291	0.3242	0.4251	0.5123	0.0956	0.0874	0.0806	0.0979	0.5297	0.5103	0.4609	0.4174	0.0075	-0.0024	0.0543	0.0996
	28.3344	0.2936	0.3289	0.4279	0.5184	0.0948	0.0911	0.0841	0.0986	0.533	0.5179	0.4646	0.4177	0.0099	-0.0043	0.0567	0.0986
	28.5847	0.296	0.3313	0.4298	0.5212	0.0949	0.0878	0.0818	0.0977	0.5383	0.5209	0.4693	0.4215	0.0068	-0.0036	0.0571	0.0998
	28.8353	0.3016	0.3355	0.4369	0.5252	0.0968	0.087	0.0807	0.0977	0.5421	0.5261	0.4733	0.4271	0.0084	-0.0017	0.0561	0.1005
	29.0856	0.2996	0.3406	0.4424	0.5332	0.0924	0.0917	0.085	0.0951	0.5448	0.5336	0.4749	0.431	0.0122	-0.0019	0.0587	0.0989
	29.3361	0.3069	0.3396	0.4447	0.5407	0.0961	0.0885	0.0807	0.098	0.5498	0.536	0.4809	0.4328	0.0098	-0.0043	0.0556	0.0989
	29.5861	0.3086	0.3433	0.451	0.5463	0.097	0.0903	0.0808	0.0983	0.5513	0.542	0.4838	0.4372	0.0088	-0.0035	0.0567	0.0981
	29.8364	0.3111	0.3455	0.4538	0.5543	0.096	0.0902	0.0813	0.0986	0.5584	0.5496	0.4867	0.4389	0.0109	-0.0045	0.0568	0.0993
	30.0864	0.3151	0.35	0.4584	0.5602	0.097	0.0904	0.0844	0.1002	0.562	0.558	0.4914	0.4401	0.0121	-0.0038	0.0601	0.0973
	30.3361	0.3175	0.354	0.4642	0.5646	0.0973	0.0889	0.0826	0.0999	0.566	0.5661	0.4925	0.446	0.0095	0.0005	0.0574	0.103
	30.5861	0.3161	0.3618	0.4701	0.57	0.095	0.0931	0.0851	0.0961	0.5698	0.5733	0.496	0.4518	0.013	0.0025	0.062	0.0988
	30.8364	0.3231	0.3616	0.4713	0.5757	0.0977	0.0908	0.0833	0.0982	0.5739	0.5769	0.5034	0.4552	0.0091	0.0016	0.0601	0.103
	31.0869	0.3248	0.3671	0.4767	0.5825	0.096	0.0923	0.0871	0.0936	0.5784	0.587	0.5084	0.4589	0.0135	0.0013	0.0632	0.1015
	31.3372	0.3297	0.3713	0.4781	0.5896	0.0965	0.0912	0.0871	0.099	0.584	0.5936	0.5182	0.4623	0.0154	0.0019	0.0622	0.1024
	31.5878	0.3363	0.3723	0.4832	0.5981	0.0989	0.089	0.0846	0.0994	0.5905	0.5988	0.5264	0.463	0.0155	0.0007	0.0584	0.1061
	31.8378	0.3361	0.3772	0.489	0.6031	0.0973	0.0917	0.0899	0.0947	0.6006	0.6075	0.5301	0.4697	0.0163	0.0048	0.0638	0.1027
	32.0881	0.3434	0.3764	0.4924	0.6109	0.1004	0.092	0.0895	0.0983	0.6099	0.6124	0.5388	0.4729	0.0176	0.0012	0.0608	0.106
	32.3381	0.3458	0.381	0.4995	0.6161	0.0997	0.0898	0.0869	0.0985	0.6108	0.6167	0.541	0.4799	0.0146	0.0054	0.0618	0.106
	32.5878	0.3465	0.3849	0.5023	0.6257	0.0965	0.0924	0.0907	0.0974	0.6157	0.6268	0.5449	0.4858	0.0188	0.0059	0.0645	0.1057
	32.8378	0.3512	0.3862	0.5102	0.6313	0.1002	0.0927	0.0882	0.0991	0.6199	0.6332	0.5491	0.489	0.0145	0.0078	0.065	0.1092
	33.0875	0.3539	0.3887	0.5124	0.634	0.0986	0.093	0.0896	0.0998	0.6285	0.6411	0.5518	0.4907	0.019	0.0064	0.0709	0.1092
	33.3375	0.3562	0.3928	0.5176	0.6377	0.1	0.0935	0.0907	0.0981	0.6348	0.6467	0.5554	0.4957	0.019	0.007	0.0696	0.1092
	33.5875	0.3584	0.3969	0.5245	0.6427	0.1003	0.0944	0.0894	0.0999	0.6417	0.6512	0.5608	0.4999	0.0204	0.0086	0.0704	0.1065
	33.8378	0.358	0.402	0.5299	0.6469	0.0989	0.0968	0.088	0.0965	0.6474	0.6615	0.5662	0.5045	0.021	0.0094	0.0729	0.1088
	34.0878	0.364	0.4052	0.5376	0.6526	0.1015	0.0948	0.0878	0.0987	0.6523	0.6643	0.5713	0.5091	0.0181	0.0105	0.0719	0.1078
	34.3375	0.3698	0.4081	0.5386	0.6637	0.1031	0.0912	0.0859	0.101	0.6568	0.6694	0.5786	0.5098	0.019	0.0085	0.071	0.1133
	34.5875	0.3741	0.4093	0.5424	0.6699	0.1026	0.091	0.0879	0.1017	0.6627	0.6783	0.582	0.5109	0.0211	0.0099	0.0727	0.1129
	34.8378	0.3788	0.413	0.5495	0.6733	0.1026	0.0906	0.086	0.1022	0.6673	0.6849	0.5867	0.5206	0.0191	0.01	0.0713	0.1154
	35.0883	0.3804	0.4178	0.5524	0.6786	0.1016	0.0943	0.0894	0.0975	0.6726	0.6909	0.5861	0.5271	0.0208	0.0147	0.0761	0.1141
	35.3386	0.3896	0.4183	0.5528	0.6821	0.1047	0.0909	0.0897	0.1011	0.68	0.6957	0.5932	0.5281	0.0231	0.0137	0.0729	0.1191
	35.5886	0.3927	0.4224	0.5586	0.6909	0.1066	0.0923	0.0887	0.1036	0.682	0.7007	0.5968	0.5355	0.0226	0.0145	0.0749	0.1221
	35.8386	0.3959	0.4249	0.5619	0.6982	0.1065	0.0929	0.0911	0.1024	0.6878	0.7074	0.6025	0.5383	0.0255	0.0149	0.0761	0.1216
	36.0889	0.398	0.4283	0.5685	0.7032	0.1094	0.0955	0.0899	0.1026	0.691	0.7126	0.6024	0.5485	0.0235	0.017	0.0763	0.1218
	36.3394	0.401	0.4313	0.5732	0.7088	0.1072	0.0927	0.0877	0.1033	0.6943	0.7202	0.6048	0.5544	0.025	0.0184	0.078	0.1227
	36.5897	0.4028	0.432	0.575	0.7169	0.1051	0.0956	0.0921	0.1007	0.7017	0.7285	0.6122	0.5581	0.0282	0.0171	0.081	0.1239
	36.8403	0.4092	0.4328	0.5775	0.7238	0.1074	0.094	0.0914	0.1054	0.702	0.7344	0.6176	0.559	0.0296	0.0177	0.0808	0.1255
	37.0906	0.4096	0.4369	0.5856	0.7287	0.1081	0.0954	0.0929	0.1022	0.701	0.7448	0.6181	0.5663	0.0282	0.0189	0.0839	0.1251
	37.3411	0.4148	0.4404	0.5846	0.7378	0.1096	0.0958	0.093	0.1064	0.7115	0.7485	0.6284	0.5694	0.0307	0.0194	0.0828	0.1262
	37.5908	0.4197	0.4413	0.5877	0.7458	0.1097	0.0951	0.0933	0.1079	0.7178	0.7548	0.6357	0.5732	0.0322	0.0183	0.082	0.129
	37.8414	0.424	0.4466	0.5967	0.7499	0.1098	0.0968	0.0923	0.1058	0.7183	0.7579	0.6429	0.5802	0.0281	0.0222	0.0838	0.1291
	38.0914	0.4268	0.4481	0.6018	0.7585	0.1086	0.0971	0.0964	0.1095	0.7238	0.7619	0.649	0.5862	0.0326	0.0216	0.086	0.1321
	38.3417	0.4279	0.4553	0.6051	0.7574	0.1087	0.0999	0.0977	0.105	0.7276	0.7666	0.6519	0.5929	0.0331	0.0227	0.0894	0.132
	38.5917	0.4324	0.459	0.614	0.7603	0.11	0.1014	0.0993	0.1066	0.7286	0.7726	0.6589	0.6001	0.0353	0.0235	0.0898	0.1323
	38.8419	0.4379	0.4616	0.6188	0.7616	0.112	0.0976	0.095	0.1077	0.7357	0.774	0.6623	0.6035	0.0324	0.0234	0.0902	0.1368
	39.0919	0.4432	0.4628	0.6216	0.768	0.1129	0.0971	0.0951	0.1096	0.7456	0.7775	0.6676	0.6047	0.0356	0.022	0.0909	0.1371
	39.3422	0.4432	0.4687	0.6319	0.7706	0.1113	0.0991	0.0978	0.1062	0.7503	0.7855	0.6694	0.6122	0.0352	0.0257	0.0941	0.1361
	39.5928	0.4484	0.473	0.6378	0.7736	0.1104	0.0987	0.0982	0.1075	0.7566	0.7946	0.6721	0.6128	0.0363	0.0264	0.0948	0.1384
	39.8425	0.4565	0.476	0.6459	0.783	0.1128	0.0972	0.0946	0.1082	0.7614	0.7959	0.6724	0.619	0.0345	0.0286	0.0935	0.1402
	40.0925	0.4613	0.4778	0.6475	0.7871	0.1142	0.0967	0.0951	0.1093	0.7637	0.8008	0.6762	0.6222	0.0385	0.0269	0.0922	0.1435
	40.3431	0.4629	0.4836	0.6564	0.7967	0.1129	0.1022	0.0986	0.1063	0.7688	0.8118	0.6789	0.6284	0.0378	0.0318	0.0975	0.1413
	40.5933	0.4687	0.4862	0.6614	0.7977	0.1129	0.0979	0.0982	0.1105	0.776	0.8146	0.6868	0.631	0.042	0.0297	0.0949	0.1448
	40.8433	0.4726	0.4939	0.6632	0.8098	0.1103	0.1018	0.0979	0.1097	0.7721	0.8212	0.6894	0.6371	0.0382	0.0341	0.0976	0.1435
	41.0936	0.4746	0.4981	0.6609	0.8253	0.1112	0.1008	0.0997	0.1105	0.7797	0.828	0.6995	0.6373	0.0433	0.0344	0.1012	0.1462
	41.3436	0.4837	0.4974	0.6706	0.8285	0.1139	0.1002	0.0974	0.1132	0.7773	0.8323	0.705	0.6413	0.0435	0.0325	0.1001	0.1487
	41.5933	0.4838	0.5016	0.6737	0.8341	0.1117	0.104	0.1018	0.1104	0.786	0.8428	0.7071	0.6469	0.0457	0.036	0.1039	0.1475
	41.8433	0.4893	0.506	0.68	0.8478	0.1156	0.1057	0.1038	0.1098	0.7964	0.8513	0.7119	0.6526	0.0467	0.0365	0.1066	0.1478
	42.0933	0.4975	0.5063	0.6838	0.8533	0.1168	0.1035	0.1031	0.1158	0.8	0.8541	0.7241	0.6555	0.049	0.0345	0.1051	0.1518
	42.3436	0.502	0.5098	0.6914	0.8608	0.1191	0.1031	0.1017	0.1149	0.8033	0.8559	0.73	0.6561	0.0482	0.0344	0.1035	0.1533
	42.5942	0.5064	0.5138	0.6988	0.8639	0.117	0.1032	0.102	0.1155	0.8063	0.8703	0.7331	0.6625	0.0509	0.0353	0.1051	0.1547
	42.8439	0.5108	0.52	0.7074	0.8675	0.1159	0.1072	0.1044	0.113	0.8166	0.8776	0.7356	0.676	0.046	0.0395	0.1075	0.1558
	43.0939	0.5105	0.5261	0.7104	0.8794	0.1139	0.1077	0.1054	0.1144	0.8208	0.8875	0.744	0.6755	0.0502	0.0408	0.11	0.1556
	43.3436	0.5158	0.5275	0.7146	0.8808	0.1145	0.1078	0.1065	0.1139	0.8244	0.8971	0.7523	0.6788	0.0496	0.0403	0.1099	0.1565
	43.5942	0.5243	0.5332	0.7228	0.8939	0.1193	0.1052	0.1002	0.1163	0.8222	0.9067	0.7577	0.6888	0.0494	0.0418	0.1112	0.1577
	43.8444	0.5277	0.5361	0.7276	0.9052	0.1191	0.1038	0.1052	0.1179	0.8446	0.9139	0.7645	0.6885	0.0534	0.0411	0.1109	0.1598
	44.095	0.532	0.5394	0.7316	0.9083	0.1181	0.1021	0.1025	0.1185	0.8478	0.9218	0.7658	0.6942	0.0553	0.042	0.1114	0.1598
	44.3444	0.5371	0.5469	0.74	0.9196	0.1208	0.1062	0.1049	0.1175	0.8564	0.9375	0.773	0.7062	0.0541	0.0442	0.1165	0.1611
	44.5942	0.5423	0.5507	0.7471	0.9232	0.122	0.1042	0.1056	0.1188	0.858	0.9461	0.7851	0.7112	0.0566	0.0452	0.1157	0.1648
	44.8442	0.5424	0.5566	0.7492	0.9196	0.1206	0.1082	0.1086	0.1141	0.8667	0.9484	0.7854	0.7177	0.0557	0.0496	0.1202	0.1637
	45.0944	0.5483	0.5577	0.7532	0.9333	0.1206	0.1094	0.1072	0.1178	0.8737	0.9584	0.7934	0.7211	0.058	0.0491	0.1216	0.1651
	45.345	0.555	0.5616	0.757	0.9461	0.1208	0.1096	0.1075	0.1194	0.8811	0.9748	0.802	0.7265	0.0585	0.0503	0.1213	0.1663
	45.5953	0.5607	0.5649	0.7649	0.9518	0.122	0.1074	0.1076	0.119	0.887	0.9792	0.8062	0.7232	0.059	0.0485	0.1227	0.1698
	45.8453	0.5634	0.5716	0.7725	0.9618	0.122	0.1111	0.1101	0.1182	0.8904	0.9851	0.8147	0.7365	0.0617	0.0513	0.1257	0.1728
	46.0947	0.5728	0.5761	0.7756	0.9579	0.1236	0.1094	0.1087	0.1203	0.8965	0.9968	0.8234	0.742	0.0628	0.0487	0.1243	0.1735
	46.3439	0.5792	0.579	0.779	0.9597	0.1237	0.1057	0.1071	0.1206	0.8954	1.0018	0.8226	0.7459	0.0639	0.0497	0.1233	0.1742
	46.5939	0.5833	0.5855	0.7855	0.977	0.1227	0.108	0.1091	0.1231	0.9027	1.0153	0.8353	0.7564	0.0669	0.0521	0.1266	0.1766
	46.8436	0.5892	0.5906	0.7875	0.9884	0.1213	0.1099	0.1108	0.1163	0.9105	1.0255	0.8439	0.7626	0.064	0.0563	0.1311	0.1772
	47.0931	0.586	0.5944	0.7941	0.9966	0.1211	0.1088	0.1109	0.1184	0.9203	1.0373	0.8546	0.765	0.0676	0.0564	0.1297	0.1783
	47.3431	0.5985	0.598	0.8037	1.0085	0.1271	0.1095	0.11	0.1233	0.9252	1.0424	0.8655	0.771	0.0691	0.055	0.1303	0.1826
	47.5928	0.598	0.6066	0.8051	1.0189	0.1246	0.1111	0.1111	0.1182	0.9214	1.0483	0.8672	0.7816	0.0659	0.0599	0.1348	0.1838
	47.8428	0.5962	0.6072	0.8121	1.0188	0.1245	0.1111	0.1118	0.1183	0.9248	1.0513	0.8674	0.7825	0.0706	0.0605	0.1368	0.1833
	48.0931	0.6122	0.6101	0.8237	1.0441	0.1272	0.109	0.112	0.124	0.9388	1.058	0.8782	0.7875	0.0745	0.0595	0.1369	0.1887
	48.3436	0.6134	0.6179	0.8286	1.0439	0.1282	0.1119	0.114	0.1245	0.9522	1.0741	0.8819	0.7936	0.079	0.0617	0.1381	0.1906
	48.5928	0.6232	0.6192	0.8476	1.0512	0.1292	0.1105	0.1096	0.1247	0.9577	1.0797	0.8948	0.8026	0.0783	0.0633	0.1383	0.1915
	48.8428	0.6212	0.623	0.8499	1.0701	0.1277	0.1153	0.1146	0.122	0.9611	1.0899	0.8962	0.812	0.0773	0.0662	0.143	0.1941
	49.0931	0.6283	0.6233	0.8527	1.0739	0.1293	0.1146	0.1146	0.1263	0.9687	1.0909	0.9044	0.8187	0.0834	0.0649	0.144	0.1971
	49.3425	0.6339	0.6271	0.8555	1.0828	0.13	0.1155	0.1113	0.1273	0.9683	1.099	0.911	0.8179	0.0842	0.0662	0.1471	0.2017
	49.5919	0.6366	0.6391	0.8605	1.0866	0.1324	0.1177	0.1121	0.1246	0.9709	1.1105	0.9091	0.8239	0.0804	0.0683	0.1501	0.1999
	49.8417	0.6414	0.6415	0.8654	1.1021	0.1332	0.1158	0.1101	0.1289	0.9726	1.1139	0.9174	0.8282	0.0842	0.0678	0.1508	0.2015
	50.0917	0.6468	0.6433	0.8688	1.1051	0.1353	0.1152	0.1107	0.1296	0.9813	1.1237	0.9304	0.8323	0.0898	0.0675	0.1494	0.2037
	50.3414	0.6504	0.6515	0.877	1.1196	0.1323	0.1198	0.1143	0.1272	0.9872	1.1272	0.9366	0.8398	0.0899	0.0719	0.1529	0.206
	50.5914	0.6589	0.6545	0.8853	1.1257	0.1354	0.1152	0.1145	0.1312	0.9932	1.1305	0.9471	0.8435	0.0909	0.0715	0.1549	0.2073
	50.8408	0.6591	0.6592	0.893	1.1362	0.1347	0.1168	0.116	0.1301	0.9999	1.1433	0.9527	0.8493	0.0952	0.0721	0.156	0.2103
	51.0906	0.6657	0.6625	0.8971	1.1451	0.1361	0.1169	0.1159	0.1309	1.0001	1.1637	0.9594	0.8554	0.0952	0.0741	0.1588	0.2141
	51.3406	0.6699	0.6654	0.9086	1.1468	0.1358	0.1179	0.1145	0.1308	1.0057	1.1735	0.9674	0.8629	0.0978	0.0749	0.1608	0.2152
	51.5897	0.6772	0.6747	0.9165	1.1536	0.1369	0.1181	0.1173	0.1317	1.0136	1.1798	0.9694	0.8685	0.0996	0.0761	0.1634	0.2204
	51.8397	0.6877	0.6789	0.924	1.16	0.1393	0.1186	0.1174	0.1334	1.0146	1.1941	0.9835	0.8786	0.1015	0.0776	0.166	0.2217
	52.0894	0.6871	0.6897	0.9345	1.1729	0.138	0.1224	0.12	0.1284	1.027	1.2001	0.9892	0.8888	0.1032	0.0827	0.1703	0.2219
	52.3394	0.6949	0.6938	0.9425	1.1824	0.139	0.1207	0.1157	0.1324	1.0369	1.209	0.9983	0.8957	0.1027	0.0827	0.1707	0.2253
	52.5894	0.697	0.6995	0.9541	1.1902	0.1379	0.1225	0.1215	0.131	1.0443	1.2138	1	0.9036	0.1061	0.0861	0.1745	0.2257
	52.8392	0.7092	0.7047	0.9658	1.2038	0.139	0.1228	0.1186	0.1324	1.0437	1.2208	1.0141	0.9033	0.1036	0.0859	0.1767	0.2284
	53.0892	0.7192	0.7099	0.9641	1.2055	0.1399	0.1225	0.1233	0.135	1.0401	1.2394	1.0193	0.9007	0.1073	0.0863	0.175	0.2303
	53.3389	0.7233	0.7156	0.975	1.2143	0.1394	0.1256	0.1242	0.1316	1.0526	1.2511	1.0222	0.9095	0.104	0.0892	0.1801	0.231
	53.5889	0.7338	0.7217	0.9713	1.2205	0.1393	0.1254	0.1276	0.1356	1.0726	1.2566	1.0331	0.9125	0.1105	0.0896	0.1806	0.2361
	53.8389	0.7362	0.7301	0.9785	1.2307	0.1413	0.1293	0.1291	0.1332	1.07	1.2728	1.0418	0.9278	0.1117	0.094	0.1848	0.235
	54.0892	0.7451	0.7317	0.9812	1.2397	0.1408	0.1296	0.1286	0.1318	1.0735	1.2809	1.0484	0.9337	0.1133	0.0965	0.1882	0.2383
	54.3397	0.7528	0.7341	0.988	1.248	0.1445	0.125	0.1281	0.1354	1.0877	1.2776	1.059	0.9386	0.1197	0.0955	0.1869	0.2448
	54.5894	0.757	0.7432	0.9905	1.267	0.1415	0.1294	0.1304	0.1352	1.0866	1.2887	1.0708	0.9483	0.123	0.1009	0.192	0.2455
	54.8394	0.7648	0.7507	0.9972	1.2637	0.1436	0.1306	0.1325	0.1346	1.0829	1.296	1.0702	0.955	0.1234	0.1019	0.1952	0.249
	55.0892	0.7761	0.758	0.9979	1.2717	0.1462	0.1286	0.1313	0.1345	1.1005	1.3066	1.0729	0.9627	0.1249	0.1014	0.1957	0.2564
	55.3392	0.7775	0.7678	1.0096	1.2747	0.1435	0.1327	0.1325	0.1319	1.0972	1.3171	1.0804	0.9732	0.123	0.107	0.2014	0.2588
	55.5889	0.7891	0.768	1.0064	1.2744	0.1459	0.1304	0.1318	0.136	1.1045	1.3172	1.0896	0.9749	0.1273	0.1063	0.2009	0.2602
	55.8389	0.8014	0.7715	1.0154	1.2821	0.1488	0.1319	0.1359	0.1384	1.1102	1.3304	1.0925	0.9839	0.1302	0.1101	0.2025	0.2656
	56.0883	0.806	0.7812	1.0237	1.2825	0.1485	0.1357	0.1372	0.1344	1.1105	1.3414	1.0956	0.9949	0.1281	0.1149	0.2073	0.2659
	56.3386	0.8138	0.7823	1.0333	1.2937	0.1521	0.1328	0.1374	0.1381	1.1236	1.3566	1.1111	1.0014	0.1319	0.1155	0.2081	0.2693
	56.5886	0.8163	0.7856	1.0435	1.2951	0.1502	0.1358	0.1366	0.1342	1.1237	1.3591	1.1122	1.011	0.1317	0.1185	0.2101	0.2715
	56.8389	0.8249	0.7935	1.0479	1.3142	0.1514	0.1366	0.1359	0.1347	1.1279	1.3619	1.1226	1.0138	0.1318	0.1225	0.2132	0.2733
	57.0889	0.83	0.8023	1.0575	1.322	0.1514	0.1381	0.1373	0.136	1.1321	1.3713	1.1373	1.0164	0.1347	0.1249	0.2147	0.2738
	57.3381	0.8398	0.8039	1.0815	1.3223	0.1547	0.1356	0.1341	0.1385	1.1328	1.3835	1.1432	1.0145	0.1368	0.1231	0.215	0.2778
	57.5875	0.8373	0.8102	1.0746	1.3386	0.1547	0.1358	0.1379	0.1414	1.135	1.3754	1.1465	1.028	0.1407	0.1266	0.217	0.2798
	57.8375	0.8427	0.8153	1.0877	1.3314	0.1568	0.1364	0.1361	0.1397	1.1328	1.3872	1.1477	1.0255	0.1384	0.1276	0.2205	0.2806
	58.0872	0.8512	0.822	1.0888	1.3141	0.1593	0.136	0.137	0.1408	1.145	1.4047	1.1505	1.0442	0.1426	0.1267	0.2227	0.2856
	58.3378	0.8547	0.8287	1.0902	1.3404	0.1584	0.1389	0.1404	0.1424	1.1486	1.4273	1.1554	1.0503	0.146	0.1304	0.227	0.2879
	58.5875	0.8631	0.8263	1.089	1.3583	0.1602	0.1361	0.1406	0.144	1.1523	1.4214	1.1606	1.0511	0.1461	0.1298	0.2273	0.2894
	58.8381	0.87	0.8277	1.1026	1.3795	0.1592	0.1359	0.1414	0.1407	1.1612	1.4431	1.1659	1.0661	0.1448	0.1344	0.2346	0.2868
	59.0878	0.8752	0.8351	1.108	1.379	0.159	0.1374	0.1424	0.1434	1.1676	1.4554	1.1649	1.0753	0.1505	0.1352	0.2362	0.291
	59.3383	0.8893	0.835	1.1106	1.3984	0.1593	0.137	0.1414	0.1451	1.1787	1.4643	1.1748	1.0803	0.1539	0.1357	0.2399	0.2933
	59.5883	0.8934	0.834	1.1171	1.3959	0.1614	0.1342	0.138	0.1451	1.1769	1.4722	1.1775	1.0835	0.1536	0.1326	0.24	0.2934
	59.8381	0.898	0.8458	1.1321	1.4094	0.1613	0.1372	0.1401	0.1418	1.1894	1.4722	1.1815	1.1035	0.1526	0.1367	0.2447	0.2971
	60.0881	0.9024	0.8479	1.1338	1.4124	0.1634	0.1366	0.1433	0.1462	1.1869	1.4639	1.1934	1.1052	0.1572	0.1374	0.244	0.301
	60.3383	0.9066	0.8591	1.1306	1.4051	0.1623	0.139	0.1429	0.1407	1.1988	1.477	1.194	1.1099	0.1538	0.1372	0.248	0.3028
	60.5889	0.9071	0.865	1.1392	1.3961	0.1637	0.1381	0.1391	0.1448	1.2046	1.5004	1.2034	1.1069	0.1571	0.1377	0.2477	0.3031
	60.8386	0.9155	0.8664	1.1493	1.4238	0.1656	0.1378	0.1388	0.1446	1.2192	1.5131	1.2158	1.1177	0.1599	0.1407	0.2503	0.3068
	61.0886	0.9204	0.8768	1.1485	1.4359	0.1639	0.1412	0.1421	0.1467	1.2185	1.5211	1.2086	1.1113	0.1597	0.1449	0.254	0.3076
	61.3386	0.9264	0.8839	1.1615	1.4332	0.1649	0.1441	0.1408	0.1458	1.2243	1.5117	1.2236	1.1167	0.1605	0.1471	0.2588	0.3072
	61.5889	0.9284	0.8902	1.1627	1.4481	0.1673	0.1426	0.1434	0.1488	1.2348	1.5424	1.2233	1.1352	0.1653	0.1475	0.2569	0.3065
	61.8394	0.9372	0.8954	1.168	1.4507	0.1662	0.1404	0.1409	0.1499	1.2397	1.5484	1.2342	1.1415	0.1658	0.1448	0.2583	0.3174
	62.0897	0.9503	0.8985	1.1753	1.4627	0.1651	0.1423	0.1448	0.1464	1.2427	1.5555	1.2484	1.144	0.1651	0.1504	0.2642	0.3189
	62.3397	0.9543	0.9037	1.183	1.4773	0.1684	0.1417	0.1455	0.1519	1.2436	1.5462	1.2523	1.1572	0.1712	0.1502	0.2668	0.3217
	62.59	0.9716	0.9059	1.1897	1.4855	0.1667	0.1403	0.1451	0.1512	1.2487	1.5663	1.2623	1.1607	0.1744	0.1466	0.2678	0.3257
	62.84	0.9774	0.9117	1.1991	1.4902	0.1651	0.1418	0.1456	0.1506	1.2573	1.5685	1.2709	1.1674	0.1728	0.1524	0.2745	0.3266
	63.0897	0.9856	0.919	1.1999	1.4891	0.1665	0.1396	0.1467	0.1522	1.2611	1.5734	1.2703	1.1702	0.1766	0.1526	0.2761	0.3253
	63.3403	0.9938	0.9299	1.2033	1.5114	0.1674	0.1416	0.1494	0.152	1.2735	1.5418	1.2825	1.1733	0.1788	0.1539	0.2797	0.3316
	63.5903	0.9976	0.9311	1.2154	1.5116	0.1688	0.1427	0.1495	0.152	1.2688	1.5731	1.2817	1.1773	0.1801	0.1576	0.2842	0.3354
	63.84	1.0055	0.9372	1.2272	1.5136	0.1681	0.1423	0.1489	0.1532	1.2854	1.5747	1.2965	1.179	0.1823	0.1615	0.2873	0.3408
	64.0889	1.0115	0.9468	1.2355	1.5203	0.1677	0.144	0.1517	0.1534	1.2862	1.6043	1.2981	1.1945	0.1853	0.1659	0.292	0.3409
	64.3386	1.0144	0.9505	1.2537	1.5251	0.1713	0.1448	0.1539	0.1501	1.2976	1.6204	1.2979	1.1907	0.1868	0.1685	0.2956	0.3463
	64.5892	1.0247	0.9527	1.2579	1.519	0.1735	0.1435	0.152	0.1557	1.3011	1.6328	1.3103	1.1863	0.191	0.1679	0.2985	0.3509
	64.8389	1.0288	0.9625	1.2612	1.545	0.1705	0.1462	0.1562	0.1557	1.3095	1.6385	1.3124	1.1971	0.1908	0.1719	0.3004	0.3528
	65.0894	1.0383	0.968	1.2784	1.546	0.1696	0.1451	0.1567	0.1535	1.3035	1.6476	1.3128	1.2036	0.19	0.1747	0.303	0.3547
	65.3389	1.0371	0.9731	1.2714	1.5561	0.1752	0.1435	0.1568	0.157	1.3198	1.6489	1.336	1.2044	0.1936	0.1757	0.303	0.3557
	65.5886	1.0495	0.9764	1.2776	1.5672	0.176	0.1449	0.1562	0.157	1.3239	1.6544	1.3371	1.2042	0.1955	0.1783	0.3035	0.3554
	65.8386	1.0494	0.9828	1.2864	1.5726	0.1772	0.1453	0.1584	0.1561	1.3452	1.6473	1.3416	1.2153	0.1959	0.1839	0.304	0.3613
	66.0883	1.0591	0.9928	1.3129	1.5535	0.1774	0.1467	0.1587	0.1578	1.3465	1.6658	1.3538	1.2135	0.198	0.1857	0.3067	0.3658
	66.3383	1.0634	1.0028	1.3142	1.5761	0.1774	0.1487	0.1616	0.1548	1.3461	1.6889	1.3649	1.2183	0.1956	0.1887	0.3158	0.3651
	66.5878	1.0725	1.0128	1.3352	1.5878	0.1777	0.1513	0.1589	0.1544	1.3613	1.6882	1.3642	1.2242	0.197	0.19	0.321	0.3683
	66.8381	1.0706	1.0204	1.3361	1.5901	0.1803	0.1504	0.159	0.1591	1.3625	1.6996	1.373	1.2306	0.2014	0.1912	0.3207	0.3758
	67.0886	1.0801	1.0204	1.3452	1.5925	0.1814	0.1506	0.1599	0.1566	1.3685	1.7104	1.3681	1.2379	0.1999	0.1968	0.327	0.3771
	67.3383	1.0908	1.0344	1.3487	1.6195	0.1807	0.1507	0.1587	0.1558	1.3769	1.7371	1.369	1.2436	0.2005	0.1949	0.3281	0.3795
	67.5889	1.1078	1.0359	1.3562	1.6114	0.1832	0.1504	0.1578	0.1568	1.3851	1.7336	1.3685	1.2503	0.2026	0.1985	0.3315	0.3889
	67.8386	1.1091	1.0489	1.359	1.6243	0.1874	0.1495	0.1589	0.1615	1.3995	1.7531	1.3697	1.256	0.2059	0.198	0.3321	0.3959
	68.0886	1.1168	1.054	1.3622	1.6188	0.1892	0.1485	0.1579	0.1609	1.397	1.7702	1.3975	1.2562	0.2078	0.2014	0.3359	0.3982
	68.3389	1.1169	1.0756	1.3683	1.6146	0.1854	0.1508	0.1627	0.1584	1.4143	1.7799	1.405	1.2635	0.2099	0.2047	0.3423	0.4
	68.5889	1.1251	1.0784	1.3808	1.6284	0.1903	0.1494	0.1637	0.1625	1.4202	1.7862	1.4053	1.2632	0.2132	0.2064	0.3427	0.4029
	68.8383	1.1334	1.0883	1.4003	1.6351	0.1894	0.1534	0.1638	0.1579	1.4316	1.798	1.416	1.2623	0.2105	0.2108	0.349	0.406
	69.0886	1.1329	1.0914	1.3922	1.6251	0.1906	0.1509	0.1656	0.1601	1.4344	1.8021	1.4383	1.273	0.2183	0.2084	0.3524	0.412
	69.3392	1.139	1.0935	1.4164	1.6493	0.1888	0.1558	0.1697	0.1563	1.4492	1.8118	1.4416	1.2794	0.2178	0.2158	0.3591	0.4103
	69.5889	1.1513	1.1008	1.4167	1.668	0.1911	0.157	0.17	0.1557	1.4355	1.7912	1.454	1.2743	0.2199	0.217	0.3637	0.4166
	69.8389	1.1482	1.107	1.428	1.6734	0.1933	0.1522	0.172	0.1607	1.4601	1.7867	1.4463	1.2904	0.2259	0.2166	0.3628	0.4225
	70.0881	1.155	1.1196	1.4296	1.6763	0.1924	0.1542	0.1714	0.1615	1.4548	1.8273	1.4474	1.2901	0.2288	0.2162	0.3673	0.4241
	70.3386	1.1659	1.1298	1.4392	1.6822	0.1932	0.1569	0.1738	0.1614	1.458	1.8548	1.4692	1.2942	0.2307	0.2235	0.3717	0.4285
	70.5881	1.1809	1.131	1.4673	1.6739	0.197	0.1549	0.1722	0.1618	1.471	1.859	1.4853	1.3015	0.2347	0.2213	0.3738	0.4318
	70.8378	1.1832	1.1443	1.4618	1.6826	0.1951	0.1575	0.1729	0.1646	1.4644	1.8708	1.5064	1.301	0.2388	0.2245	0.3739	0.4418
	71.0878	1.1873	1.1467	1.4785	1.6879	0.1957	0.1592	0.1753	0.1638	1.4788	1.8624	1.5026	1.2966	0.2428	0.2278	0.3783	0.4376
	71.3375	1.1995	1.1603	1.4958	1.6958	0.1977	0.1581	0.1745	0.1641	1.4808	1.8834	1.5004	1.3073	0.2443	0.2319	0.3819	0.4463
	71.5875	1.2073	1.1602	1.5012	1.7043	0.198	0.1601	0.1748	0.1605	1.4893	1.885	1.5012	1.3033	0.2451	0.2351	0.3862	0.4504
	71.8378	1.2142	1.1627	1.485	1.7105	0.2003	0.1606	0.1733	0.1622	1.4913	1.8989	1.5199	1.305	0.2518	0.2362	0.3856	0.4534
	72.0878	1.2256	1.1797	1.4947	1.7179	0.2004	0.1606	0.1736	0.1651	1.5109	1.9078	1.5323	1.3117	0.2528	0.2382	0.3925	0.455
	72.3378	1.2367	1.188	1.5193	1.7311	0.2017	0.1613	0.1745	0.1626	1.5072	1.8877	1.5438	1.3278	0.2549	0.2427	0.3948	0.4602
	72.5881	1.24	1.1893	1.4963	1.7339	0.2036	0.1603	0.1754	0.1653	1.5108	1.9163	1.5673	1.3222	0.2587	0.2438	0.3954	0.4653
	72.8381	1.2491	1.1971	1.506	1.7436	0.2059	0.1594	0.178	0.1646	1.5191	1.9304	1.553	1.3407	0.2606	0.2473	0.3999	0.4629
	73.0883	1.2559	1.2088	1.4999	1.7371	0.2057	0.1618	0.1776	0.1627	1.5061	1.9612	1.5753	1.3362	0.2598	0.2498	0.4068	0.4691
	73.3383	1.256	1.2101	1.5121	1.7521	0.2048	0.1615	0.178	0.1617	1.5308	1.9734	1.5814	1.3435	0.2611	0.2535	0.4138	0.4759
	73.5886	1.2555	1.2272	1.5229	1.7629	0.2093	0.1616	0.1807	0.165	1.5332	1.9799	1.5811	1.347	0.2634	0.2591	0.4159	0.4852
	73.8386	1.2768	1.237	1.5319	1.7726	0.2104	0.1648	0.1826	0.1657	1.543	1.982	1.5885	1.3557	0.2637	0.2597	0.4194	0.4864
	74.0881	1.2769	1.231	1.5317	1.7753	0.2103	0.1648	0.1805	0.1645	1.5453	1.9859	1.6117	1.3636	0.2659	0.2661	0.4228	0.4868
	74.3378	1.2867	1.2511	1.5438	1.7702	0.2127	0.1649	0.1845	0.1664	1.5428	1.9904	1.6163	1.3725	0.2672	0.2665	0.4261	0.4932
	74.5878	1.2925	1.2599	1.5579	1.7766	0.2137	0.1657	0.1873	0.1677	1.5671	1.9933	1.6091	1.3821	0.269	0.2678	0.4312	0.5017
	74.8375	1.3114	1.2586	1.5589	1.7772	0.2114	0.1683	0.1871	0.1648	1.558	2.0055	1.6351	1.3794	0.2663	0.2728	0.4331	0.5085
	75.0875	1.3106	1.2587	1.5693	1.7868	0.2144	0.166	0.1838	0.1682	1.5645	2.0168	1.6457	1.3945	0.2737	0.2697	0.4332	0.51
	75.3378	1.3118	1.2686	1.5755	1.785	0.2183	0.1675	0.1876	0.1722	1.5752	2.0284	1.6456	1.4015	0.2738	0.2696	0.4373	0.5146
	75.5872	1.3224	1.2786	1.5704	1.8005	0.22	0.1678	0.1889	0.1698	1.587	2.0262	1.6244	1.416	0.2748	0.2703	0.4309	0.5144
	75.8372	1.3312	1.2858	1.5765	1.8038	0.2176	0.1697	0.1845	0.1687	1.6025	2.0375	1.6569	1.4247	0.2669	0.2729	0.4399	0.5156
	76.0869	1.3376	1.2893	1.5855	1.8106	0.2229	0.1691	0.1852	0.1685	1.6056	2.0397	1.6624	1.4219	0.272	0.2736	0.4386	0.5245
	76.3369	1.3471	1.3017	1.5849	1.8236	0.2239	0.1692	0.1867	0.169	1.5939	2.0283	1.6626	1.4271	0.2724	0.2777	0.4397	0.5289
	76.5867	1.3579	1.2996	1.5975	1.8172	0.2209	0.1758	0.1883	0.1662	1.6189	2.0389	1.6819	1.4346	0.2716	0.282	0.4544	0.5265
	76.8367	1.3702	1.3076	1.5985	1.8298	0.2233	0.172	0.1855	0.1701	1.6247	2.0463	1.6921	1.4344	0.2765	0.2832	0.4572	0.5305
	77.0864	1.3868	1.3154	1.6108	1.8359	0.2271	0.1732	0.1874	0.1702	1.6258	2.0718	1.6915	1.4417	0.2777	0.2864	0.4609	0.5323
	77.3364	1.3816	1.3217	1.6047	1.8495	0.2295	0.1743	0.1919	0.1718	1.6414	2.0899	1.6995	1.4499	0.2821	0.2857	0.4645	0.5352
	77.5858	1.3953	1.3432	1.6262	1.8595	0.2277	0.178	0.1903	0.1695	1.6372	2.0847	1.7112	1.443	0.2839	0.2898	0.4683	0.5365
	77.835	1.4065	1.3504	1.624	1.8576	0.2301	0.1773	0.1918	0.1712	1.6411	2.0879	1.7137	1.4599	0.2869	0.291	0.474	0.5392
	78.085	1.4029	1.3581	1.6532	1.8689	0.2295	0.1755	0.1932	0.1707	1.6361	2.0829	1.7205	1.4502	0.2868	0.2951	0.4764	0.5373
	78.3347	1.4149	1.3633	1.6596	1.8892	0.231	0.1798	0.1951	0.1675	1.659	2.0856	1.7295	1.4529	0.2886	0.3019	0.4782	0.5519
	78.5847	1.4347	1.3737	1.6649	1.8919	0.2316	0.1802	0.1965	0.1697	1.6615	2.0797	1.7288	1.462	0.2926	0.2994	0.4795	0.5559
	78.8342	1.4372	1.3901	1.6765	1.9035	0.2335	0.1835	0.1944	0.1684	1.6661	2.1124	1.7346	1.4791	0.2944	0.3029	0.4803	0.5563
	79.0844	1.4456	1.399	1.6833	1.9051	0.2329	0.1798	0.197	0.1691	1.6817	2.1338	1.7224	1.4771	0.2966	0.301	0.4753	0.5675
	79.3344	1.4613	1.4112	1.6757	1.9214	0.2351	0.182	0.1959	0.1686	1.689	2.1414	1.7498	1.487	0.2968	0.3061	0.4864	0.5719
	79.5842	1.4708	1.4251	1.6748	1.924	0.2355	0.1832	0.1988	0.1673	1.6874	2.1504	1.7504	1.4957	0.2988	0.3064	0.4924	0.571
	79.8347	1.4785	1.4351	1.6908	1.9354	0.2379	0.1832	0.1987	0.1664	1.6906	2.1637	1.7469	1.5072	0.3036	0.3062	0.4956	0.57
	80.0844	1.4787	1.4456	1.7051	1.9495	0.2401	0.18	0.1982	0.1722	1.7069	2.1697	1.755	1.5228	0.3116	0.3041	0.4936	0.5785
	80.3344	1.496	1.4436	1.713	1.9496	0.2407	0.1815	0.2017	0.1736	1.6984	2.1694	1.7732	1.5309	0.3173	0.3081	0.4965	0.5796
	80.5844	1.5067	1.4415	1.7248	1.9552	0.2396	0.1843	0.2022	0.1702	1.6921	2.1825	1.7938	1.5307	0.3143	0.3105	0.5044	0.5802
	80.8342	1.5163	1.4681	1.7373	1.9697	0.2413	0.1836	0.204	0.1709	1.7021	2.1973	1.7869	1.5422	0.3176	0.3144	0.5109	0.5834
	81.0836	1.5255	1.4856	1.7245	1.9761	0.2418	0.1849	0.2015	0.1732	1.6993	2.2131	1.8083	1.547	0.3226	0.3131	0.5132	0.5898
	81.3333	1.5442	1.4876	1.7357	1.9918	0.242	0.1843	0.2028	0.174	1.7221	2.2187	1.8123	1.5551	0.3265	0.3161	0.5233	0.5968
	81.5833	1.5404	1.4928	1.7587	2.0022	0.2409	0.1827	0.2051	0.1752	1.7311	2.2266	1.8298	1.5654	0.3308	0.3178	0.5299	0.5975
	81.8331	1.5483	1.4931	1.7725	2.0078	0.244	0.1835	0.2073	0.1745	1.7532	2.2234	1.8459	1.5603	0.3331	0.3224	0.5329	0.604
	82.0831	1.5644	1.4993	1.7877	2.0202	0.2423	0.1873	0.2066	0.1726	1.7621	2.234	1.8574	1.5655	0.33	0.3277	0.5424	0.6084
	82.3325	1.5644	1.5127	1.7903	2.0259	0.248	0.1825	0.2082	0.1781	1.7532	2.2412	1.8671	1.583	0.3361	0.3217	0.538	0.61
	82.5817	1.5698	1.5261	1.7833	2.0234	0.2478	0.1854	0.2097	0.1759	1.7649	2.2373	1.8812	1.5813	0.3374	0.3249	0.5459	0.6112
	82.8317	1.5798	1.527	1.778	2.023	0.2489	0.1869	0.2111	0.1763	1.7672	2.2419	1.8861	1.5856	0.338	0.3297	0.544	0.6057
	83.0814	1.587	1.5432	1.8039	2.0405	0.2509	0.1881	0.2117	0.1755	1.7778	2.2595	1.884	1.5922	0.3399	0.3329	0.5421	0.6165
	83.3314	1.5994	1.5428	1.8176	2.0448	0.2467	0.191	0.2095	0.1709	1.7972	2.2669	1.8982	1.6022	0.3357	0.3349	0.5564	0.6178
	83.5817	1.6057	1.5441	1.8213	2.0471	0.2472	0.1921	0.2113	0.1699	1.8038	2.2868	1.9127	1.6064	0.3379	0.3353	0.5604	0.6109
	83.8322	1.6214	1.5699	1.8279	2.0599	0.248	0.1892	0.2109	0.1742	1.809	2.2993	1.9233	1.6224	0.3436	0.3395	0.5671	0.6176
	84.0811	1.6408	1.5722	1.8373	2.06	0.2491	0.1934	0.2147	0.1723	1.8263	2.3036	1.938	1.6195	0.3451	0.3429	0.5671	0.6296
	84.3303	1.6518	1.5888	1.8442	2.0775	0.2551	0.1888	0.2127	0.1757	1.8336	2.3057	1.9471	1.6387	0.3496	0.34	0.5715	0.6239
	84.5803	1.6554	1.5968	1.8489	2.0863	0.2585	0.1952	0.2158	0.1766	1.852	2.3062	1.9466	1.632	0.3507	0.3448	0.582	0.636
	84.8306	1.6624	1.6056	1.8447	2.0933	0.2588	0.1948	0.2124	0.1765	1.8503	2.3068	1.9532	1.638	0.3544	0.3449	0.5844	0.636
	85.0806	1.676	1.6143	1.873	2.0942	0.2603	0.1969	0.2168	0.174	1.8672	2.315	1.9539	1.646	0.357	0.3492	0.5803	0.639
	85.3306	1.6783	1.633	1.8807	2.1117	0.262	0.1994	0.2193	0.1747	1.8694	2.3439	1.9499	1.6432	0.3584	0.3541	0.5763	0.6262
	85.5803	1.6866	1.6407	1.8896	2.1087	0.2633	0.1993	0.2199	0.1739	1.8821	2.3624	1.9599	1.652	0.3605	0.3573	0.5772	0.6274
	85.8303	1.6983	1.643	1.8896	2.1163	0.2671	0.2012	0.2204	0.1747	1.8806	2.368	1.9797	1.6698	0.3635	0.3589	0.5975	0.6425
	86.0806	1.7149	1.651	1.899	2.119	0.2656	0.2008	0.2202	0.1743	1.8783	2.3621	1.9971	1.6738	0.3671	0.3586	0.608	0.6491
	86.3306	1.7218	1.6485	1.9007	2.1295	0.2671	0.2014	0.2211	0.174	1.8796	2.3648	2.0062	1.681	0.37	0.3668	0.6111	0.6459
	86.5797	1.728	1.6739	1.896	2.1372	0.2729	0.2011	0.2205	0.1759	1.8748	2.3655	2.0137	1.6958	0.371	0.3645	0.6122	0.6497
	86.8297	1.7313	1.6867	1.9202	2.143	0.2713	0.2033	0.2247	0.1773	1.8974	2.3849	2.0169	1.6876	0.3743	0.3707	0.5999	0.6605
	87.0797	1.755	1.6923	1.9352	2.1527	0.2714	0.2034	0.2262	0.1733	1.9127	2.3907	2.0305	1.6956	0.3739	0.3749	0.609	0.6716
	87.33	1.7557	1.7032	1.9514	2.1504	0.2755	0.2026	0.2232	0.1794	1.9255	2.374	2.0394	1.7078	0.3806	0.3739	0.6115	0.6801
	87.58	1.7637	1.7258	1.944	2.1495	0.2763	0.2021	0.2274	0.1806	1.9224	2.3921	2.0424	1.7114	0.3827	0.3765	0.6083	0.6869
	87.8297	1.7739	1.724	1.9511	2.1555	0.2759	0.2045	0.2271	0.1782	1.9493	2.3992	2.0646	1.7186	0.3834	0.3845	0.6201	0.6897
	88.0797	1.7919	1.7278	1.9436	2.1601	0.2762	0.2039	0.2299	0.1832	1.9511	2.4118	2.0646	1.7229	0.3852	0.3892	0.6217	0.6931
	88.3294	1.7979	1.7351	1.9725	2.1667	0.2788	0.2039	0.2308	0.1851	1.9613	2.4219	2.0646	1.7352	0.3897	0.3877	0.624	0.6973
	88.5794	1.8055	1.7468	1.9997	2.1736	0.2793	0.2073	0.2338	0.1847	1.9626	2.4107	2.0781	1.7358	0.3892	0.3948	0.6315	0.7051
	88.8289	1.8205	1.7607	2.0099	2.1849	0.2819	0.2054	0.2371	0.1859	1.9664	2.4024	2.0826	1.7343	0.3919	0.3975	0.6369	0.7023
	89.0786	1.8246	1.7778	2.0177	2.1855	0.2829	0.2019	0.234	0.1887	1.9693	2.3991	2.1003	1.7384	0.3979	0.3977	0.6488	0.6891
	89.3292	1.8412	1.7936	2.026	2.1913	0.2827	0.2061	0.2345	0.1876	1.9685	2.4252	2.1077	1.7446	0.401	0.4036	0.6531	0.6922
	89.5794	1.8419	1.7907	2.0223	2.2068	0.2834	0.2048	0.2376	0.1878	1.9832	2.4617	2.1067	1.7438	0.4083	0.4069	0.6525	0.71
	89.8289	1.8481	1.791	2.0378	2.208	0.2833	0.207	0.2406	0.1889	1.9964	2.4692	2.1103	1.7613	0.4114	0.4095	0.6611	0.7146
	90.0786	1.8569	1.7873	2.049	2.2156	0.2898	0.2061	0.2473	0.1889	2.0035	2.4762	2.1231	1.7562	0.4125	0.4108	0.6623	0.7167
	90.3292	1.8677	1.8017	2.0501	2.2198	0.2859	0.2083	0.2467	0.1882	2.01	2.4696	2.1281	1.7738	0.416	0.4155	0.6682	0.7245
	90.5792	1.8748	1.8386	2.0509	2.2172	0.2883	0.2097	0.2473	0.1873	2.0117	2.452	2.1525	1.7727	0.4148	0.4166	0.675	0.726
	90.8283	1.882	1.8372	2.073	2.2248	0.2886	0.2096	0.245	0.1869	2.0124	2.4553	2.1638	1.7948	0.4161	0.4252	0.6861	0.7361
	91.0783	1.8909	1.8629	2.0754	2.2362	0.2919	0.2063	0.2485	0.1909	2.0245	2.4815	2.1765	1.7981	0.4229	0.4243	0.6887	0.7385
	91.3281	1.8986	1.8474	2.0873	2.2386	0.2922	0.2112	0.2502	0.1895	2.0307	2.5204	2.186	1.8042	0.4254	0.4316	0.6943	0.7462
	91.5786	1.9185	1.865	2.0847	2.2482	0.2935	0.2139	0.2525	0.1881	2.0394	2.526	2.1917	1.8055	0.4286	0.4347	0.6924	0.7518
	91.8289	1.9248	1.8852	2.1057	2.2588	0.2985	0.2122	0.256	0.1904	2.0394	2.519	2.1979	1.8053	0.4308	0.4405	0.6963	0.743
	92.0789	1.9396	1.8917	2.1143	2.2659	0.2986	0.2133	0.2531	0.1901	2.0459	2.5155	2.2058	1.8178	0.4356	0.4396	0.7009	0.7528
	92.3278	1.9444	1.8913	2.1185	2.2701	0.2988	0.2163	0.2548	0.1894	2.0606	2.4871	2.2146	1.821	0.4381	0.4431	0.7157	0.7531
	92.5769	1.9516	1.8965	2.1159	2.2825	0.3028	0.216	0.2592	0.1915	2.0663	2.5146	2.2189	1.8241	0.4421	0.4457	0.7148	0.7718
	92.8269	1.9703	1.9194	2.1214	2.2788	0.3031	0.2214	0.2598	0.1885	2.0695	2.5322	2.2176	1.8338	0.4415	0.4501	0.7258	0.7736
	93.0761	1.9853	1.9138	2.1265	2.286	0.3048	0.2222	0.2629	0.1888	2.0697	2.5439	2.2246	1.8442	0.4435	0.4554	0.7274	0.7744
	93.3267	1.9852	1.9304	2.1281	2.2953	0.3073	0.2184	0.2648	0.1935	2.0816	2.5517	2.2363	1.8505	0.4516	0.4533	0.7309	0.7808
	93.5764	2.0012	1.9428	2.1441	2.2935	0.3055	0.2202	0.2641	0.1925	2.0859	2.5564	2.2447	1.8589	0.4517	0.4585	0.7386	0.7796
	93.8258	2.0141	1.9434	2.152	2.2975	0.3081	0.2246	0.2684	0.1899	2.091	2.5491	2.2553	1.869	0.4533	0.4656	0.7407	0.7711
	94.0758	2.033	1.96	2.1626	2.3074	0.3079	0.222	0.2719	0.1938	2.0989	2.5545	2.2635	1.8651	0.4581	0.4619	0.7262	0.785
	94.3261	2.0347	1.965	2.1657	2.3142	0.3121	0.2257	0.2715	0.1947	2.1126	2.5575	2.2752	1.8639	0.4624	0.4701	0.7396	0.7862
	94.5767	2.0383	1.9759	2.1749	2.3196	0.3156	0.226	0.2713	0.195	2.1228	2.5654	2.2851	1.8734	0.4643	0.4697	0.7466	0.7891
	94.8258	2.0485	1.998	2.1776	2.3291	0.3119	0.2285	0.2709	0.197	2.1288	2.5669	2.2877	1.8693	0.4657	0.4737	0.7565	0.8134
	95.0758	2.0697	2.0053	2.1834	2.3319	0.3134	0.228	0.2739	0.195	2.1426	2.5675	2.2977	1.8798	0.4674	0.4789	0.7545	0.8181
	95.3256	2.0813	2.0115	2.1738	2.339	0.3123	0.228	0.2749	0.1973	2.1362	2.5708	2.3008	1.8886	0.4726	0.4811	0.7526	0.8234
	95.5756	2.0829	2.0048	2.1857	2.3544	0.3177	0.2281	0.2772	0.197	2.1397	2.575	2.3049	1.8898	0.4739	0.4781	0.7638	0.8378
	95.825	2.0906	2.018	2.2014	2.3634	0.3214	0.2241	0.2771	0.2006	2.1492	2.5807	2.3145	1.8987	0.4784	0.4815	0.7655	0.8388
	96.0747	2.1021	2.0244	2.2116	2.3607	0.3223	0.2273	0.2782	0.2013	2.1571	2.5852	2.3249	1.9031	0.4881	0.4827	0.7752	0.8475
	96.3247	2.1156	2.0405	2.2202	2.3768	0.3227	0.2305	0.2807	0.1985	2.1558	2.5878	2.3279	1.9003	0.4866	0.4915	0.7802	0.8418
	96.5739	2.121	2.0493	2.2144	2.3713	0.3244	0.2308	0.2812	0.1988	2.1581	2.5943	2.3266	1.922	0.4898	0.4945	0.7799	0.8446
	96.8239	2.13	2.0735	2.2253	2.3791	0.3255	0.2317	0.2785	0.2007	2.1697	2.5979	2.3233	1.925	0.497	0.4956	0.7858	0.8509
	97.0739	2.128	2.0777	2.2353	2.3888	0.3287	0.2296	0.2809	0.2004	2.1813	2.5958	2.3319	1.9348	0.5007	0.4981	0.7913	0.8542
	97.3236	2.1419	2.0871	2.2395	2.3932	0.3281	0.232	0.2843	0.1979	2.196	2.6149	2.346	1.9354	0.5049	0.5047	0.792	0.8546
	97.5742	2.1464	2.0948	2.2476	2.3957	0.3329	0.2322	0.2877	0.2003	2.1972	2.6235	2.3532	1.9292	0.5078	0.5036	0.7852	0.8553
	97.8244	2.1559	2.105	2.2502	2.4105	0.3318	0.2283	0.2841	0.2031	2.1984	2.6284	2.3556	1.9513	0.5132	0.5051	0.7978	0.8586
	98.075	2.1605	2.1129	2.2467	2.417	0.333	0.232	0.2885	0.201	2.1904	2.6305	2.3619	1.9597	0.5143	0.5135	0.808	0.8719
	98.3253	2.1706	2.1385	2.2576	2.4212	0.3395	0.234	0.2935	0.2011	2.21	2.6298	2.3655	1.9769	0.5179	0.5146	0.8257	0.8735
	98.5753	2.1748	2.1491	2.27	2.422	0.3385	0.2345	0.2902	0.2038	2.2134	2.6261	2.3821	1.9679	0.5244	0.5144	0.8186	0.8791
	98.825	2.1763	2.1454	2.2854	2.4331	0.3386	0.2357	0.2963	0.2048	2.2182	2.628	2.3775	1.9757	0.5283	0.5186	0.8239	0.8876
	99.0756	2.1963	2.1535	2.2883	2.434	0.3421	0.2429	0.2995	0.2025	2.2213	2.6215	2.3818	1.991	0.5273	0.524	0.8385	0.8864
	99.3256	2.1904	2.158	2.2806	2.4419	0.3419	0.2382	0.2998	0.2029	2.2195	2.6326	2.3818	1.9815	0.5318	0.5293	0.8382	0.8881
	99.5758	2.2048	2.1533	2.278	2.4417	0.345	0.239	0.3024	0.2043	2.2468	2.6263	2.3893	1.9902	0.531	0.5269	0.8525	0.8939
	99.8258	2.2191	2.1628	2.2927	2.4461	0.3489	0.2471	0.3035	0.2067	2.2549	2.6313	2.3949	1.9972	0.533	0.5409	0.8535	0.89
	100.076	2.2185	2.1781	2.3095	2.4524	0.3501	0.2449	0.3048	0.2065	2.2689	2.6151	2.4023	1.9934	0.5374	0.5456	0.8587	0.9072
	100.326	2.2378	2.1801	2.3195	2.4583	0.3509	0.2418	0.3057	0.2099	2.2616	2.6334	2.4063	1.9934	0.5376	0.546	0.8571	0.9073
	100.575	2.2493	2.1875	2.3227	2.4637	0.355	0.2447	0.3108	0.2105	2.2719	2.6391	2.4133	1.9971	0.5371	0.5475	0.8704	0.9085
	100.825	2.2481	2.1949	2.3246	2.4619	0.3494	0.2464	0.3126	0.206	2.2832	2.6498	2.4117	2.0064	0.5435	0.5465	0.8681	0.9197
	101.075	2.2641	2.1974	2.3385	2.4793	0.354	0.2449	0.3119	0.209	2.2782	2.638	2.4146	2.0132	0.5506	0.5495	0.8739	0.9129
	101.323	2.2585	2.1935	2.3458	2.4827	0.3586	0.2465	0.3108	0.2088	2.2864	2.6308	2.4194	2.016	0.552	0.5574	0.8877	0.9091
	101.574	2.2731	2.1982	2.3347	2.4799	0.3568	0.2484	0.315	0.2082	2.2868	2.6361	2.4218	2.019	0.5563	0.5635	0.8896	0.9149
	101.824	2.2698	2.2049	2.3413	2.4853	0.3618	0.2475	0.3129	0.2095	2.3122	2.6543	2.4196	2.0161	0.5619	0.5645	0.8986	0.9142
	102.074	2.2927	2.2371	2.3476	2.4926	0.3662	0.2495	0.316	0.212	2.3159	2.649	2.4328	2.0268	0.5614	0.5677	0.9102	0.9421
	102.324	2.3022	2.2539	2.3517	2.4971	0.3662	0.2502	0.3189	0.2092	2.31	2.6436	2.4363	2.0361	0.565	0.5864	0.9137	0.9398
	102.574	2.3069	2.2493	2.3687	2.5018	0.3634	0.2479	0.3214	0.2108	2.3228	2.645	2.4445	2.0392	0.567	0.5871	0.9222	0.9537
	102.823	2.3193	2.2624	2.3777	2.5018	0.3592	0.2523	0.3256	0.207	2.3278	2.6547	2.4535	2.0417	0.5628	0.5963	0.9286	0.9564
	103.073	2.3225	2.2528	2.3698	2.5085	0.3634	0.2561	0.3204	0.2111	2.3486	2.6422	2.4528	2.0535	0.5701	0.5979	0.9203	0.9644
	103.323	2.3463	2.2659	2.3736	2.5129	0.3669	0.2525	0.3242	0.2129	2.3639	2.6657	2.4601	2.055	0.5742	0.5958	0.9265	0.9654
	103.573	2.3518	2.268	2.3812	2.5164	0.3652	0.2556	0.3301	0.2128	2.3556	2.6647	2.465	2.066	0.5783	0.5991	0.9263	0.9643
	103.823	2.3568	2.2757	2.3919	2.5265	0.3592	0.2578	0.3325	0.2128	2.3439	2.6687	2.4721	2.0674	0.5809	0.6134	0.9486	0.9648
	104.074	2.3642	2.2652	2.385	2.531	0.369	0.2537	0.3338	0.2165	2.3566	2.655	2.483	2.073	0.5873	0.6093	0.959	0.9779
	104.324	2.3629	2.2746	2.4021	2.5437	0.3707	0.2587	0.3305	0.2135	2.3718	2.6473	2.4841	2.0808	0.5903	0.6145	0.9612	1.0057
	104.573	2.3711	2.2877	2.4032	2.5503	0.3721	0.262	0.3359	0.2162	2.3871	2.663	2.4879	2.0838	0.5941	0.6201	0.9654	1.0019
	104.823	2.3773	2.3119	2.3961	2.5454	0.3714	0.2624	0.3357	0.216	2.3854	2.6685	2.4875	2.0918	0.5959	0.6215	0.9781	1.0043
	105.073	2.3746	2.3178	2.4029	2.5521	0.3757	0.26	0.3304	0.2214	2.3983	2.6617	2.5056	2.0911	0.6017	0.6246	0.9643	1.0069
	105.323	2.3887	2.3199	2.4134	2.5536	0.3783	0.2588	0.332	0.2224	2.4166	2.6627	2.5096	2.0896	0.6052	0.6291	0.9757	1.0098
	105.573	2.3972	2.3164	2.4225	2.5596	0.3796	0.2636	0.3334	0.2231	2.4224	2.6607	2.5101	2.1013	0.6084	0.6363	0.9908	1.0073
	105.823	2.4105	2.3212	2.4306	2.5546	0.3832	0.2655	0.3357	0.2246	2.395	2.6292	2.5223	2.1045	0.6143	0.6365	0.9746	1.0162
	106.073	2.4079	2.3358	2.4256	2.5588	0.3839	0.2681	0.3381	0.2213	2.4026	2.6237	2.5106	2.112	0.6128	0.6424	0.988	1.0267
	106.322	2.4032	2.3267	2.4299	2.556	0.3871	0.2692	0.3379	0.2197	2.4279	2.6299	2.5105	2.0986	0.6153	0.641	0.9983	1.0236
	106.572	2.4153	2.3403	2.4313	2.556	0.3692	0.2698	0.3335	0.2253	2.4352	2.653	2.5146	2.1124	0.6185	0.6532	1.0162	1.0213
	106.822	2.4195	2.3478	2.4335	2.5686	0.3763	0.2665	0.3352	0.2265	2.4233	2.638	2.5212	2.1129	0.6218	0.6568	1.013	1.035
	107.072	2.4274	2.3542	2.4465	2.5702	0.3789	0.2647	0.3375	0.229	2.4051	2.646	2.5252	2.1121	0.6252	0.6639	1.0083	1.0378
	107.321	2.4346	2.364	2.4619	2.5696	0.3796	0.2697	0.3448	0.2273	2.4176	2.6379	2.5325	2.118	0.6273	0.6727	1.0074	1.0376
	107.571	2.4477	2.341	2.4732	2.5682	0.3819	0.2692	0.3467	0.2255	2.4318	2.644	2.5384	2.1219	0.6295	0.6819	1.0197	1.0485
	107.821	2.4533	2.3684	2.4765	2.5816	0.381	0.2717	0.3491	0.2282	2.4575	2.6534	2.5327	2.1361	0.6356	0.6882	1.0428	1.0468
	108.071	2.4667	2.3562	2.4644	2.5821	0.3829	0.2712	0.3501	0.2325	2.4636	2.6488	2.5374	2.1162	0.6439	0.6905	1.0464	1.0548
	108.321	2.464	2.3655	2.4718	2.5835	0.386	0.2745	0.3501	0.2321	2.4635	2.644	2.5298	2.1271	0.6464	0.7048	1.0385	1.0562
	108.571	2.4672	2.3652	2.4731	2.5765	0.3885	0.2794	0.3537	0.2296	2.4503	2.6459	2.5375	2.1331	0.6452	0.7102	1.0531	1.0643
	108.821	2.4649	2.3933	2.4694	2.5708	0.3885	0.279	0.3486	0.2327	2.4245	2.6509	2.5388	2.1263	0.6507	0.7112	1.0628	1.0629
	109.071	2.4796	2.4094	2.4646	2.5703	0.3909	0.2787	0.3506	0.2345	2.4061	2.6451	2.5501	2.1285	0.656	0.7161	1.0532	1.072
	109.321	2.4757	2.3986	2.4497	2.5752	0.3897	0.281	0.3513	0.2356	2.4201	2.649	2.5369	2.1316	0.6612	0.7165	1.0736	1.0713
	109.571	2.4857	2.3994	2.4647	2.574	0.3969	0.2799	0.3545	0.2393	2.4267	2.6388	2.5412	2.1359	0.6639	0.7228	1.0627	1.0776
	109.821	2.4912	2.398	2.4602	2.5801	0.3975	0.2855	0.3575	0.2375	2.4219	2.6443	2.5407	2.1317	0.6691	0.7245	1.085	1.0882
	110.071	2.495	2.4044	2.475	2.5752	0.3994	0.2869	0.3574	0.2382	2.43	2.6378	2.5376	2.1278	0.6718	0.7256	1.0904	1.0889
	110.321	2.4894	2.4005	2.4777	2.5724	0.3971	0.2857	0.3544	0.2385	2.442	2.6384	2.5376	2.1353	0.6788	0.7352	1.0987	1.0907
	110.571	2.4907	2.4105	2.4712	2.5831	0.4027	0.287	0.3596	0.2371	2.4476	2.6374	2.545	2.1354	0.6803	0.7439	1.1136	1.1066
	110.821	2.4938	2.4144	2.4702	2.5807	0.4036	0.2797	0.363	0.2394	2.4553	2.6349	2.542	2.1392	0.6871	0.7452	1.1094	1.1023
	111.069	2.5017	2.4126	2.4742	2.5802	0.4007	0.281	0.3603	0.2418	2.4545	2.6265	2.545	2.1288	0.6937	0.7513	1.1173	1.1109
	111.319	2.511	2.4134	2.4834	2.5805	0.4073	0.2735	0.3664	0.2391	2.4534	2.628	2.5516	2.1403	0.6937	0.7567	1.1258	1.1205
	111.569	2.5145	2.4197	2.4733	2.5827	0.4092	0.2752	0.3695	0.2402	2.435	2.6218	2.5493	2.144	0.6976	0.7518	1.1265	1.1172
	111.819	2.5207	2.417	2.4735	2.5848	0.4129	0.2777	0.3723	0.2357	2.4468	2.6244	2.5404	2.1526	0.703	0.7607	1.1311	1.1118
	112.07	2.5242	2.4175	2.4774	2.5737	0.4124	0.2782	0.3735	0.2364	2.4524	2.6286	2.545	2.1485	0.709	0.7612	1.1362	1.1289
	112.32	2.532	2.4146	2.4697	2.5737	0.4146	0.2739	0.3715	0.2393	2.4316	2.6325	2.5462	2.1553	0.7167	0.7582	1.1511	1.1269
	112.57	2.5355	2.4046	2.4505	2.574	0.4194	0.2776	0.3786	0.2364	2.4404	2.6177	2.5437	2.1521	0.7173	0.7705	1.1616	1.1258
	112.82	2.5429	2.4069	2.4749	2.5685	0.4239	0.2782	0.3755	0.2411	2.4335	2.6129	2.5424	2.1562	0.7228	0.772	1.167	1.1308
	113.069	2.5431	2.4305	2.482	2.5698	0.4224	0.2847	0.3761	0.2416	2.4571	2.6087	2.54	2.1505	0.7274	0.7712	1.1641	1.1353
	113.319	2.549	2.437	2.4722	2.581	0.421	0.2879	0.3827	0.2385	2.4722	2.6058	2.5475	2.1568	0.7248	0.781	1.164	1.1436
	113.57	2.5621	2.4326	2.4806	2.5845	0.4248	0.2807	0.3855	0.2387	2.4518	2.6014	2.5443	2.1522	0.7334	0.781	1.1732	1.1433
	113.82	2.5686	2.424	2.4947	2.5849	0.4294	0.285	0.3872	0.2401	2.4647	2.6069	2.5614	2.1651	0.7371	0.7824	1.1794	1.1396
	114.07	2.5839	2.4357	2.4971	2.5924	0.4339	0.2923	0.3917	0.2367	2.5013	2.6061	2.5526	2.1878	0.7443	0.7956	1.1943	1.151
	114.32	2.5861	2.4668	2.5156	2.6126	0.442	0.2892	0.3961	0.2435	2.5327	2.614	2.5722	2.1897	0.755	0.7978	1.2093	1.1689
	114.569	2.5922	2.467	2.5014	2.6085	0.4348	0.2911	0.391	0.2406	2.5312	2.6247	2.5711	2.1916	0.7562	0.8114	1.2197	1.1709
	114.819	2.5905	2.4523	2.4965	2.6158	0.4385	0.2888	0.397	0.2433	2.5108	2.6339	2.5725	2.2	0.7554	0.8258	1.2188	1.1751
	115.069	2.5845	2.4609	2.4863	2.6018	0.4363	0.2924	0.3988	0.2402	2.4763	2.6275	2.57	2.1999	0.757	0.8311	1.2159	1.1826

[truncated: 86 more sheets: Fig 3g, Fig 3h, Fig 3i, Fig 3k, Fig 3l, Fig 3m, Fig 3n, Fig 4b, Fig 4e, Fig 4f, Fig 4g, Fig 4h, Fig 4i, Fig 4j, Fig 4k, Fig 4l, Fig 4m, Fig 4n, Fig 4o, Supplementary Fig. 1a …]
